# Supplementary material for: The pan‐genome of the cultivated soybean (PanSoy) reveals an extraordinarily conserved gene content
Source: Plant Biotechnol J. 2021 Jun 15;19(9):1852–62. doi: 10.1111/pbi.13600 (PMC8428833; doi:10.1111/pbi.13600)
Supplement: Supplementary file 2 — Table S1 List of PanSoy accessions. Table S2 Details of de novo assembly of PanSoy accessions. Table S3 List of RNA‐seq data sets downloaded from NCBI and used in this study. Table S4 List of gene PAVs (1 = present & 0 = absent) in PanSoy. Table S5 Description of GO analysis results of variable genes. Table S6 List of structural variants identified in Gm_H043 using Oxford Nanopre MinION sequencing data. Table S7 List of structural variants identified in Gm_H004 using Oxford Nanopre MinION sequencing data. [file PBI-19-1852-s001.xlsx]

## Sheet: Table-S1
Supplementary Table 1. List of PanSoy accessions.
GmHapMap ID	Accession Name | PI#	Origin	Sequencing depth (x)
Gm_H274	33540-15	U.S.A	18
Gm_H275	33588-1	U.S.A	23.9907
Gm_H097	Alta	Canada	16
Gm_H107	BRS 361	Brazil	15.3996
Gm_H113	CD 201	Brazil	17.6885
Gm_H114	Embrapa 48	Brazil	16.4315
Gm_H118	IAS 5	Brazil	19.2339
Gm_H123	Santa Rosa	Brazil	15.7266
Gm_H304	BR_23	Brazil	23.9907
Gm_H125	Anta 82	Brazil	21.4019
Gm_H128	Doko	Brazil	23.9907
Gm_H290	BRS_133	Brazil	16.4315
Gm_H294	BRS_313	Brazil	19.2339
Gm_H301	BRS_Juliana_RR	Brazil	21.4019
Gm_H289	BRSMG_810C	Brazil	17.6885
Gm_H003	OAC Inwood	Canada	22
Gm_H013	OAC Oxford	Canada	16
Gm_H033	Altesse	Canada	23
Gm_H043	OAC Embro	Canada	36
Gm_H053	OAC Ginty	Canada	27
Gm_H004	OAC Drayton	Canada	17
Gm_H046	SECAN 09-42C	Canada	22
Gm_H017	Maple Amber	Canada	21
Gm_H047	Morsoy	Canada	20
Gm_H307	CD_202	Brazil	20.3308
Gm_H308	CD_206	Brazil	17.3797
Gm_H309	CD_215	Brazil	18.4526
Gm_H312	Coker	U.S.A	20.4554
Gm_H313	Dawling	U.S.A	19.5144
Gm_H314	Dongnong_No46	China	23.162
Gm_H315	Embrapa_4	Brazil	19.4925
Gm_H693	ESS001	U.S.A	50
Gm_H694	FOR001	U.S.A	50
Gm_H318	FT_Cometa	Brazil	20.8099
Gm_H319	GJ_0323-4	U.S.A	19.7684
Gm_H321	Heihe_43	China	20.0501
Gm_H322	Heinong_38	China	20.8901
Gm_H323	Heinong_54	China	20.8747
Gm_H325	Heinong_No51	China	22.2943
Gm_H175	Hutcheson ; PI_518664	U.S.A	15
Gm_H183	PI_495017_C	China	20.48
Gm_H186	PI_567305	China	18.37
Gm_H188	PI_548667	U.S.A	15.82
Gm_H194	PI_209332	Japan	17.17
Gm_H196	PI_424608A	South Korea	16.27
Gm_H197	PI_548316	China	16.34
Gm_H199	PI_612611	North Korea	19.54
Gm_H200	S10-11227	U.S.A	19.64
Gm_H202	IA3023	U.S.A	18.59
Gm_H205	PI_086006	Japan	16.97
Gm_H208	PI_196175	South Korea	19.64
Gm_H216	PI_407729	China	19.48
Gm_H220	PI_424078	South Korea	19.19
Gm_H221	PI_437169B	Russia	17.68
Gm_H223	PI_437863A	China	17.98
Gm_H225	PI_458515	China	20.7
Gm_H228	PI_471938	Nepal	15.31
Gm_H233	PI_548317	China	18.84
Gm_H234	PI_548349	North Korea	20.39
Gm_H236	PI_548511	U.S.A	16.39
Gm_H237	Jackson; PI_548657	U.S.A	16.94
Gm_H239	PI_561271	China	17.52
Gm_H242	PI_567343	China	17.94
Gm_H244	PI_567357	China	17.61
Gm_H245	PI_567383	China	15.85
Gm_H246	PI_567519	China	18.44
Gm_H247	PI_567611	China	17.33
Gm_H248	PI_567651	China	18.14
Gm_H250	PI_567719	China	17.16
Gm_H253	Macon; PI_593258	ND	19.09
Gm_H255	PI_594512_A	China	18.38
Gm_H256	PI_594599	China	20.49
Gm_H258	PI_603154	North Korea	17.35
Gm_H261	PI_603176_A	North Korea	24.6
Gm_H262	PI_603497	China	18.92
Gm_H263	PI_605869_A	Vietnam	15.56
Gm_H266	PI_658519	China	18.2
Gm_H267	S07-5049	U.S.A	18.71
Gm_H268	V71-370	U.S.A	20.88
Gm_H270	PI_438471	Sweden	20.2
Gm_H271	PI_417091	Japan	24.01
Gm_H272	PI_417015	Japan	22.45
Gm_H732	PI_619083	U.S.A	17
Gm_H328	Jihei_6	China	22.5453
Gm_H329	Jilidou_3	China	22.7708
Gm_H330	Jilinxiaoli_7	China	20.3317
Gm_H331	Jinong_22	China	20.9963
Gm_H333	Jiunong_22	China	31.1708
Gm_H334	Jiunong_35	China	20.5034
Gm_H337	Jiyu_109	China	35.3565
Gm_H341	Jiyu_40	China	21.3468
Gm_H342	Jiyu_406	China	20.4187
Gm_H343	Jiyu_48	China	24.5358
Gm_H347	Jiyu_80	China	23.7922
Gm_H348	Jiyu_86	China	22.3582
Gm_H349	Jiyu_90	China	27.2964
Gm_H351	Jiyu_97	China	20.1739
Gm_H355	Kennong_30	China	21.6099
Gm_H083	Mandarin	Canada	15
Gm_H084	Maple Presto	Canada	15
Gm_H361	MSoy_9144_RR	Brazil	17.2033
Gm_H362	NA_7337_RR	Brazil	19.2339
Gm_H085	OAC Prudence	Canada	15
Gm_H366	P98Y30	China	17.6043
Gm_H369	PI_180521	Germany	21.4019
Gm_H372	PI_194641	Sweden	23.9907
Gm_H375	PI_257429	Germany	20.3308
Gm_H376	PI_317333	Japan	17.3797
Gm_H377	PI_360955_A	Sweden	18.4526
Gm_H378	PI_360962	Russia	21.4161
Gm_H381	PI_372403_B	Austria	19.5144
Gm_H382	PI_384467	Russia	23.162
Gm_H383	PI_391589_B	China	19.4925
Gm_H384	PI_398295	South Korea	19.8448
Gm_H386	PI_416757	Japan	20.8099
Gm_H387	PI_416762	Japan	19.7684
Gm_H388	PI_416930	Japan	19.2304
Gm_H389	PI_417095	Japan	20.0501
Gm_H390	PI_417391	Japan	20.8901
Gm_H391	PI_417511	France	20.8747
Gm_H392	PI_423719	Poland	20.07
Gm_H395	PI_427105_B	China	17.6745
Gm_H397	PI_437161	Russia	22.7708
Gm_H399	PI_437532	Ukraine	20.9963
Gm_H400	PI_438352	Bulgaria	23.4985
Gm_H402	PI_438393	Germany	20.5034
Gm_H403	PI_438433	Italy	24.3923
Gm_H408	PI_445791	Germany	20.6135
Gm_H410	PI_449459	China	20.4187
Gm_H411	PI_464910	China	24.5358
Gm_H414	PI_470929	Sweden	20.7208
Gm_H416	PI_494182	Japan	22.3582
Gm_H367	PI_522192_A	China	15.7266
Gm_H423	PI_548535	U.S.A	21.6099
Gm_H425	PI_548607	Canada	24.5358
Gm_H426	PI_548628	U.S.A	16.2439
Gm_H427	PI_561282_A	Russia	23.1611
Gm_H428	PI_567218	Russia	20.7208
Gm_H429	PI_567609	China	23.7922
Gm_H430	PI_567787	Canada	22.3582
Gm_H431	PI_572243	Canada	27.2964
Gm_H432	PI_593970	Japan	20.7416
Gm_H433	PI_594527	China	20.1739
Gm_H436	Qing_07-1115	China	19.3775
Gm_H437	Qing_07-1133	China	21.6099
Gm_H439	Qing_09-1600	China	23.1611
Gm_H440	Qing_09-18861	China	20.7208
Gm_H441	S03-W4	Canada	23.7922
Gm_H443	Shuinong_15	China	27.2964
Gm_H167	PI_518751	SoyNAM	15
Gm_H174	U03-100612	SoyNAM	15
Gm_H461	Dong Shan Bai Ma Dou	China	16.76
Gm_H462	PI_567525	China	20.92
Gm_H478	PI_603336	China	28.62
Gm_H481	Tian E Dan	China	22.13
Gm_H487	PI_398296	Korea	20.25
Gm_H488	Da Qing Ren	China	25.71
Gm_H490	Hu Dou	China	19.46
Gm_H492	PI_437654	China	24.53
Gm_H497	PI_80837	Japan	18.39
Gm_H500	PI_578457_A	Vietnam	17.93
Gm_H511	PI_437653	China	20.09
Gm_H527	PI_603357	China	20.24
Gm_H556	PI_83945_3	Korea	17.82
Gm_H575	PI_89138	Korea	19.79
Gm_H603	Jin Da No.75	China	26.86
Gm_H614	PI_548644	China	24.66
Gm_H642	Fen Dou No.78	China	21.94
Gm_H677	PI_513382	China	21.89
Gm_H678	Liao Dou No.3	China	20.35
Gm_H444	TMG_103_RR	Brazil	20.7416
Gm_H448	Tracy-M	Brazil	18
Gm_H736	PI_548656	Algeria	40
Gm_H737	FC033243	Algeria	40
Gm_H738	PI_081785	Australia	40
Gm_H739	PI_166105	Australia	40
Gm_H740	PI_180501	Austria	40
Gm_H741	PI_240664	Belgium	40
Gm_H742	PI_266806_C	Brazil	40
Gm_H745	PI_361093	Brazil	40
Gm_H746	PI_437265_D	Canada	40
Gm_H747	PI_438335	Canada	40
Gm_H748	PI_468908	Canada	40
Gm_H750	PI_507180	China	40
Gm_H751	PI_518668	China	40
Gm_H752	PI_603458_A	China	40
Gm_H754	PI_548360	China	40
Gm_H755	PI_548364	China	40
Gm_H757	PI_548452	China	40
Gm_H758	PI_548490	China	40
Gm_H761	PI_549018	China	40
Gm_H762	PI_549026	China	40
Gm_H763	PI_549041_A	China	40
Gm_H766	PI_567426	China	40
Gm_H767	PI_567558	China	40
Gm_H768	PI_567604_A	China	40
Gm_H769	PI_578309	China	40
Gm_H770	PI_578495	China	40
Gm_H771	PI_592523	China	40
Gm_H773	PI_594307	China	40
Gm_H774	PI_597476	China	40
Gm_H775	PI_603426_G	China	40
Gm_H776	PI_603442	China	40
Gm_H786	PI_567407	Romania	40

## Sheet: Table-S2
Supplementary Table 2. Details of de novo assembly of PanSoy accessions.
ID	Total length (bp)	Nb of contigs (≥ 500bp)	Total length (contigs ≥ 500bp)	N50 (bp)	Fully unaligned length (bp)	Partially unaligned length (bp)	Nb of mismatches	Nb of short indels (≤ 5 bp)	Nb of long indels (> 5 bp)	Genome fraction (%)*
Gm_H274	1306453695	334211	340784222	1098	4681947	1437933	505922	113682	17094	34.013
Gm_H275	1180687086	326929	315397948	1016	4049176	1378830	480419	99531	15170	31.541
Gm_H097	993492567	294233	249132841	860	3703837	1174663	438699	92956	12549	24.872
Gm_H107	1111583747	299009	418053354	1730	4084951	1557708	531167	119573	19250	41.956
Gm_H113	1124622631	296684	421530870	1771	5065477	1861372	716027	162062	26542	42.174
Gm_H114	1159338677	299077	408814613	1676	4993296	1732851	669269	152788	24383	40.903
Gm_H118	1087742133	306418	404453380	1593	4884735	1763705	657536	153534	24520	40.451
Gm_H123	1086640105	310253	418186692	1631	5906807	2115363	826745	186851	30362	41.73
Gm_H304	1671093887	354532	373185490	1151	45485247	1401929	519355	123098	19019	33.134
Gm_H125	1103814410	314834	414005353	1576	3869553	1388317	458211	105908	16755	41.58
Gm_H128	1108614875	283478	436934989	1997	5291262	2040631	812113	187142	31189	43.701
Gm_H290	1223128776	316591	412053864	1562	13850703	1799719	693149	162453	26648	40.292
Gm_H294	1215495293	338409	397075183	1336	14563798	1283196	368850	85874	13296	38.768
Gm_H301	1270270318	340246	429173286	1484	35336231	1807700	696947	163417	26440	39.843
Gm_H289	1269031338	331770	390273737	1341	14146273	1682024	605559	142094	22342	38.059
Gm_H003	1190008182	298950	243917268	821	2739462	1244557	273658	61189	8042	24.38
Gm_H013	1073835549	278809	217449355	777	3041742	1543964	334401	72055	9088	21.653
Gm_H033	1190326395	319398	278127049	892	4650001	1494817	507859	112584	15891	27.606
Gm_H043	1294805718	309043	257981945	844	3749555	976034	350168	78354	11043	25.688
Gm_H053	1202920261	339404	314294200	968	4420948	1278785	449150	99452	14397	31.283
Gm_H004	1092038927	328977	285156257	887	3680832	1454008	400671	89972	12209	28.458
Gm_H046	1152317908	344236	337637841	1045	4204457	1435060	437974	99550	14545	33.692
Gm_H017	1132586597	345028	340255011	1052	5326452	1714929	636876	142753	21100	33.823
Gm_H047	1138617218	333003	295105725	914	4619477	1627317	506050	113249	15800	29.338
Gm_H307	1223773649	325049	400801503	1441	10296374	1695852	627002	145215	23017	39.523
Gm_H308	1255014203	351951	420327749	1360	42957203	1645537	629215	143173	22707	38.196
Gm_H309	1341645771	357862	409861935	1292	35768951	1638625	588683	135548	21073	37.845
Gm_H312	1463459054	336960	310345939	954	25302150	1256911	431570	91117	13302	28.86
Gm_H313	1446957453	340902	325676199	997	29996286	1320494	523454	111910	16648	29.941
Gm_H314	1293041098	317920	384791420	1405	5103802	1691243	647819	154250	24500	38.408
Gm_H315	1257041972	317505	401205096	1496	9298220	1807206	684250	161407	26091	39.641
Gm_H693	1185604152	284982	424723160	1927	7921059	1674194	608594	132103	21672	42.235
Gm_H694	1098808187	304136	419851201	1700	4885850	1754466	654914	153823	24981	42.017
Gm_H318	1262177755	332640	421985041	1503	25073175	1152698	265885	63642	10165	40.235
Gm_H319	1172773161	292932	256494082	891	3495917	1198557	418157	81080	12275	25.635
Gm_H321	1248676043	330799	339102850	1102	4316645	1397805	490354	108104	16543	33.911
Gm_H322	1200663281	303245	409213372	1652	5328654	1912189	710070	166710	27318	40.862
Gm_H323	1193275399	332545	387473172	1325	8853490	1450800	492018	112289	17638	38.339
Gm_H325	1224053268	291014	250272703	871	3475923	1214773	409258	79371	11649	24.999
Gm_H175	1090748440	295323	347877964	1334	3738019	1220678	528972	110383	17273	34.907
Gm_H183	1113532990	289918	411341202	1764	5581504	1997440	870540	200040	33341	41.066
Gm_H186	1067137982	294024	358671372	1400	6239090	1868960	921843	190135	30652	35.677
Gm_H188	1110733849	295896	336223712	1272	3978885	1235488	542958	109735	16898	33.689
Gm_H194	1106714019	301250	374207176	1443	5732587	1752058	827749	179155	28863	37.318
Gm_H196	1088672198	301612	358939141	1361	4966175	1543129	712959	153936	24215	35.859
Gm_H197	1121707126	297674	381228579	1509	5264365	1741231	805588	173973	28048	38.077
Gm_H199	1118636866	302487	350369816	1306	5505570	1675518	795690	167627	26325	34.919
Gm_H200	1092403210	294645	360005067	1406	3277414	1101027	434296	91515	14251	36.212
Gm_H202	1106318501	305500	370619607	1403	2893174	1125028	351078	78642	12230	37.295
Gm_H205	1106367104	301783	373879516	1450	6580741	2058399	944969	210497	33831	37.137
Gm_H208	1097727697	299084	359986367	1384	4891142	1623306	704106	155583	24622	35.962
Gm_H216	1086887832	301323	372267156	1435	6244047	2033152	930950	202891	32397	37.029
Gm_H220	1092103543	302041	373928023	1441	6677263	2108315	990374	217695	34919	37.139
Gm_H221	1101709242	299142	379866729	1494	4049790	1392703	543247	120427	19018	38.096
Gm_H223	1099435397	304616	385719466	1495	4692512	1529071	614854	138182	21561	38.594
Gm_H225	1192628585	290609	302318964	1124	3317729	951857	456443	93033	13516	30.338
Gm_H228	1102777164	298386	354743162	1363	4719477	1546196	659697	145864	22706	35.45
Gm_H233	1078399150	316854	346158346	1211	5526599	1719767	712122	160893	24870	34.458
Gm_H234	1104577581	300972	368002497	1423	5940241	2018580	883204	200963	32073	36.611
Gm_H236	1107170017	299264	359183541	1382	4148500	1356087	537753	116606	17850	35.979
Gm_H237	1105845760	299514	363082564	1401	4670526	1564809	659774	148488	23152	36.301
Gm_H239	1103516587	298969	368863922	1440	5075120	1791433	719239	165723	26524	36.817
Gm_H242	1099099972	302328	389807313	1531	6827135	2259091	1011328	226092	36719	38.714
Gm_H244	1095642324	301710	378474902	1470	5732876	1807032	803558	180531	29135	37.73
Gm_H245	1105719280	304591	379751041	1459	5792866	1909712	842635	189738	30508	37.838
Gm_H246	1127332207	302330	338349775	1249	3469462	1114046	434873	91722	13600	33.965
Gm_H247	1099447629	310399	361598997	1323	5918508	1784617	790530	176126	27516	35.992
Gm_H248	1100116468	302647	370780936	1421	5577398	1863111	776323	172778	27348	36.958
Gm_H250	1102600250	303915	377848756	1452	5558085	1888430	794985	181631	29081	37.672
Gm_H253	1099293662	308455	354121207	1295	3217606	1031743	373730	78611	11809	35.605
Gm_H255	1107064320	300072	380694827	1494	5478818	1811829	767689	172827	27932	37.982
Gm_H256	1171675192	305005	341269703	1251	4338012	1388360	588159	133139	20354	34.131
Gm_H258	1095956283	307102	386701721	1481	5352640	1785695	716223	166274	26603	38.598
Gm_H261	1097233223	300110	391488415	1562	5146465	1827931	757195	173899	28038	39.105
Gm_H262	1122855123	302222	365195988	1401	5759713	1897008	827156	190795	30397	36.345
Gm_H263	1122525768	303498	366298061	1399	5677067	1832363	784127	180354	28669	36.477
Gm_H266	1098417668	298624	392462981	1580	3950434	1451616	511424	116600	18719	39.375
Gm_H267	1090908432	299203	399456749	1614	3249679	1262529	387447	90288	14448	40.183
Gm_H268	1090932102	299037	398445425	1610	5083675	1817545	739861	170063	27683	39.826
Gm_H270	1105265993	297548	381978337	1520	5214170	1710634	775465	174457	28426	38.155
Gm_H271	1106419879	296127	401052796	1644	6938803	2409126	1056121	239104	39342	39.828
Gm_H272	1070213465	293283	343726975	1326	4908534	1486189	696528	144325	22704	34.33
Gm_H732	1117354018	297919	398243652	1611	4807751	1649206	682946	148541	23747	39.856
Gm_H328	1218780108	333605	338883612	1091	5266647	1614828	639484	139008	21485	33.767
Gm_H329	1159124376	298079	257530602	878	3361094	1195247	389353	77058	11321	25.753
Gm_H330	1233153342	322460	304254117	986	4238169	1359623	504375	103565	15593	30.389
Gm_H331	1230922856	334456	370411287	1231	5201269	1591598	616445	140266	21923	36.954
Gm_H333	1175891730	325574	310966886	1003	7897949	1363414	500827	103766	16046	30.688
Gm_H334	1184121146	334885	381013121	1281	5050490	1602180	618169	142075	22342	38.049
Gm_H337	1324259003	231458	178507678	760	2793867	1082575	335876	60909	8404	17.778
Gm_H341	934980440	148245	103127204	678	1877673	823048	260711	41658	5258	10.24
Gm_H342	1250101008	332427	358954673	1190	4339531	1364452	480998	107822	16624	35.92
Gm_H343	1184117158	321455	298273571	964	4468732	1432870	539828	111560	16442	29.753
Gm_H347	1182882803	335507	372828000	1239	4965971	1637264	613764	137946	21487	37.23
Gm_H348	1166963275	322311	312832253	1024	4206848	1338047	500841	103653	15851	31.265
Gm_H349	1186047113	322843	314413298	1028	4503900	1324979	485768	100934	15105	31.4
Gm_H351	1161439697	324635	396535873	1418	5815817	1876225	761743	172874	27973	39.539
Gm_H355	1225475568	338732	340315024	1078	4549438	1464918	516096	116312	17194	33.983
Gm_H083	944888684	187131	140218394	736	2268126	769980	318571	50978	6937	13.984
Gm_H084	710378263	58519	138302981	633	712938	329373	141806	18073	2095	13.802
Gm_H361	1276954317	371137	411243200	1229	46919324	1717435	608838	141363	22282	36.865
Gm_H362	1266060275	331585	395562419	1380	13207445	1583630	557867	130038	20678	38.675
Gm_H085	738282074	82518	155273838	649	1020564	424440	176136	23419	2873	15.491
Gm_H366	1232015008	348355	408284158	1334	23914006	1652908	634595	142457	22412	38.907
Gm_H369	1137868068	310106	267610040	880	4411608	1449077	516438	109771	16153	26.641
Gm_H372	1129252597	324822	392844128	1401	6605568	2075606	862907	201713	32689	39.047
Gm_H375	1181183095	316677	297530956	980	4551234	1403684	572073	116729	17804	29.676
Gm_H376	1222566838	334733	340277127	1093	5523583	1651287	651629	146022	22424	33.872
Gm_H377	1168890379	327089	389760533	1371	5771233	1928787	763012	178206	28495	38.837
Gm_H378	1212682347	332608	370508510	1246	5238790	1672509	619872	144776	22696	36.959
Gm_H381	823002803	135022	91408585	658	2263414	893736	274911	53106	5948	9.002
Gm_H382	1227061181	314163	398905202	1505	5415821	1887665	711293	168002	27537	39.801
Gm_H383	1172776397	337928	354445096	1143	4959754	1532964	571227	131549	20295	35.387
Gm_H384	1199617412	314666	400898579	1510	5270520	1817585	707788	167317	27514	40.027
Gm_H386	1147321111	333288	332379841	1065	5188775	1538833	624703	137590	21337	33.133
Gm_H387	1161874090	334484	334343155	1069	6825901	2013865	856594	184498	28634	33.106
Gm_H388	1197778566	332093	375208607	1271	5900831	1812661	722390	167705	26702	37.352
Gm_H389	1169933213	337444	344268640	1100	5605552	1663811	672333	151165	23374	34.272
Gm_H390	858744505	174989	122988247	687	2793924	1023110	348286	67572	8344	12.151
Gm_H391	1175625672	321827	396589753	1437	5523902	1852075	745828	175486	28606	39.56
Gm_H392	916438786	173771	129192447	728	1943309	739822	255689	40373	5573	12.896
Gm_H395	1111709302	331328	309170398	977	4865314	1412141	535397	115355	16181	30.814
Gm_H397	1243662490	327245	377636543	1309	5658786	1803823	697308	158679	25151	37.618
Gm_H399	1275825942	333868	397041960	1366	17844724	1884503	785999	183948	29659	38.341
Gm_H400	1206186892	333426	370890674	1240	6015936	1856173	776061	176575	27993	36.906
Gm_H402	1217045359	320104	391372928	1425	5471123	1874022	735154	171148	27633	39.029
Gm_H403	1196220198	317842	397441788	1471	6167301	2086631	859563	201837	32815	39.55
Gm_H408	1208020676	334451	366662608	1212	5238873	1653662	647993	143914	22386	36.585
Gm_H410	1192602815	333023	371576253	1244	5674376	1732381	693626	160460	25441	37.027
Gm_H411	1216262464	333469	366326975	1218	6726035	2002567	844764	190726	30373	36.353
Gm_H414	1185981786	334157	337869169	1084	4879351	1514433	589078	128068	19583	33.719
Gm_H416	1220514193	320895	391217334	1417	5962201	1975739	811468	191395	31051	38.951
Gm_H367	880671768	134475	90484507	654	2098394	863820	274551	49737	5876	8.927
Gm_H423	1177311435	327171	388625246	1360	4923441	1673345	640569	147340	23643	38.841
Gm_H425	1171978807	332944	381165609	1293	5447758	1864271	709335	165475	26544	38.009
Gm_H426	1199616797	330161	379481678	1299	3055828	1099262	290600	64067	9528	38.174
Gm_H427	1274657603	326069	379378158	1327	5405073	1742716	649192	152766	24204	37.821
Gm_H428	1185767048	330449	375326524	1278	5170808	1657771	639030	145777	23153	37.464
Gm_H429	1185849240	334415	330388516	1051	5427008	1634593	637157	141843	21680	32.889
Gm_H430	1097637655	301146	257594992	869	3758395	1219223	436593	88092	12825	25.721
Gm_H431	1215259578	334098	369583626	1232	4344953	1388725	487676	112072	17411	37.002
Gm_H432	1350686858	314525	331733776	1150	3430721	897374	316574	67222	9488	33.302
Gm_H433	1197424037	330151	381786855	1313	6026643	1843461	769003	176059	28178	38.015
Gm_H436	1598059216	141771	94522369	647	1591634	751287	163360	35014	4196	9.397
Gm_H437	1153669479	97648	64200403	636	1071663	733801	150173	24617	2773	6.362
Gm_H439	1150359037	255585	202596884	788	2957925	1152709	356188	66874	9781	20.216
Gm_H440	1209225403	307015	271451549	905	3844954	1320427	448154	90646	13318	27.103
Gm_H441	1178475393	334626	338835220	1088	4179791	1369068	492933	107678	16278	33.905
Gm_H443	896435457	88485	58468206	640	1208033	604751	182374	26186	3153	5.779
Gm_H167	964453870	209649	159639797	750	2455278	830246	330674	54986	7013	15.935
Gm_H174	988275437	236368	187517181	787	2291232	803260	288443	49888	6256	18.793
Gm_H461	970836824	284676	259213175	938	3692149	1049170	477328	80885	13076	25.928
Gm_H462	1112011062	328533	349537595	1149	29492647	1310947	580113	118437	18059	32.44
Gm_H478	1631100373	439264	568257585	1529	175951887	1786541	737228	165099	26273	39.726
Gm_H481	990779168	290364	259466564	914	4120618	1178951	528876	93067	14892	25.893
Gm_H487	1070830265	314283	373580483	1360	5014144	1532171	658443	143913	22702	37.364
Gm_H488	1009141903	302389	280300058	961	4351611	1256538	542518	97659	15792	27.986
Gm_H490	1135377639	281645	267161871	993	6308684	1114777	623231	122852	17989	26.448
Gm_H492	1157280011	296982	413608261	1726	6847546	2441193	1069397	244365	40189	41.114
Gm_H497	1128928507	311314	393529095	1488	5491891	1780381	742736	164469	26357	39.302
Gm_H500	779573933	98545	67095843	661	1409492	548004	199867	30900	3828	6.643
Gm_H511	1050470055	325543	352871773	1196	5643506	1640316	712007	150642	23025	35.171
Gm_H527	1021928425	313674	316172394	1079	3925577	1167745	494783	97739	14806	31.676
Gm_H556	990023140	306070	292391408	1003	3992326	1165071	488416	98512	14520	29.248
Gm_H575	1072591563	320433	357134386	1238	10648268	1458266	605505	131362	20382	35.117
Gm_H603	1009112623	315536	313144671	1056	4549370	1375484	585367	118632	17724	31.283
Gm_H614	834305614	172802	134562812	767	1667112	521047	234868	31283	4782	13.496
Gm_H642	1106722615	311143	398863056	1517	4758932	1566601	606725	134123	21272	39.951
Gm_H677	1035608501	307257	308076026	1069	3003694	916527	375400	74515	10940	30.981
Gm_H678	1004619435	297898	299502993	1071	4209231	1243309	568456	103315	16180	29.953
Gm_H444	1287298014	345561	397335543	1302	24436028	1697036	633871	146866	23181	37.709
Gm_H448	1545580681	323889	281400931	886	16312410	1184905	435255	95389	13519	26.833
Gm_H736	1222005070	289017	406738733	1764	4074520	1624997	551469	127187	20829	40.78
Gm_H737	1175238795	290131	400815893	1696	3687656	1348898	489335	108294	17178	40.277
Gm_H738	1201864571	290287	392430653	1650	6542054	2234545	986159	226392	37592	39.016
Gm_H739	1210852046	291574	387515369	1614	6423399	2163254	947778	210031	34405	38.54
Gm_H740	1219656321	291233	398233397	1679	4716272	1707081	645170	147766	24084	39.852
Gm_H741	1195115088	289307	401132660	1710	5482638	2034919	837551	191833	31733	40.037
Gm_H742	1202430946	292494	391049173	1617	4517813	1569428	624149	140418	22512	39.176
Gm_H745	1203907066	293000	386521905	1585	5244940	1905654	803154	183935	30120	38.591
Gm_H746	1193811937	290280	403123871	1725	5424765	1906452	786246	179317	29194	40.256
Gm_H747	1210166879	292829	369194861	1478	4693544	1588753	664880	146843	23460	36.925
Gm_H748	1349852695	297597	406146328	1691	13073096	2855878	1267018	281036	46868	39.657
Gm_H750	1212487091	292322	373134049	1514	4874143	1716837	724617	166624	27029	37.294
Gm_H751	1211740502	289956	389873170	1639	2774161	1128313	359706	84978	13488	39.271
Gm_H752	1193998723	291664	404858431	1719	5607924	1988321	819535	189280	31120	40.403
Gm_H754	1220256318	288164	399824085	1727	5183303	1949985	756033	177207	28914	39.926
Gm_H755	1208446518	287984	402949797	1749	4594585	1716324	648506	148598	24337	40.333
Gm_H757	1192380946	290627	412600404	1781	5897680	2218410	927729	212121	35357	41.12
Gm_H758	1181291363	286954	411825984	1806	5856739	2309227	938763	218102	36442	41.043
Gm_H761	1199986069	292394	406503325	1730	8546785	2869069	1305526	289912	48363	40.15
Gm_H762	1182846797	294001	396509468	1638	4856480	1695045	685717	152377	24791	39.677
Gm_H763	1196373672	291953	406640509	1731	8413513	2775910	1279218	291162	48762	40.192
Gm_H766	1185621194	288644	412563806	1795	6212502	2333121	968170	221041	37112	41.078
Gm_H767	1158938635	287528	420014604	1850	4938382	1932200	770605	179250	30275	42.021
Gm_H768	1189809174	287138	410541076	1803	5346383	2085221	839405	196337	32529	40.983
Gm_H769	1218246361	292290	404730272	1717	7624844	2546549	1182116	269439	44617	40.102
Gm_H770	1190677283	289986	405971284	1740	5634427	2050416	840224	190437	31634	40.508
Gm_H771	1201123512	287411	405858605	1774	4626999	1725530	644423	148425	24212	40.63
Gm_H773	1178292094	289783	420486669	1840	6338372	2340592	1019787	233681	39854	41.861
Gm_H774	1160481196	286655	421533218	1869	5252839	1992695	817354	187061	31136	42.131
Gm_H775	1190110312	287545	418252738	1848	6187575	2438053	1006236	230706	38553	41.636
Gm_H776	1219188311	297552	407465976	1684	6395218	2296287	968863	221728	36256	40.534
Gm_H786	1220508782	297757	404172239	1666	12778880	2259655	1002928	227599	37303	39.57
*Genome coverage using only contigs > 500bp

## Sheet: Table-S3
Supplementary Table 3. List of RNA-seq datasets downloaded from NCBI and used in this study.
Experiment Accession	Experiment Title	Instrument	Submitter	Study Accession	Study Title	Sample Accession	Total Size (Mb)	Reference
SRX6967882	D3	Illumina HiSeq 2500	Heilongjiang Bayi Agricultural University	SRP224918	Drought-tolerant transcriptome	SRS5493618	2789.44	10.1371/journal.pone.0239701
SRX5893333	Clark -Fe Stress Late Leaf	Illumina HiSeq 2500	USDA-ARS	SRP199444	Dynamic Gene Expression Changes in Response to Micronutrient, Macronutrient, and Multiple Stress Exposures in Soybean	SRS4815008	789.04	10.1007/s10142-019-00709-9
SRX5893332	Clark -Fe Stress Late Leaf	Illumina HiSeq 2500	USDA-ARS	SRP199444	Dynamic Gene Expression Changes in Response to Micronutrient, Macronutrient, and Multiple Stress Exposures in Soybean	SRS4815008	591.64	10.1007/s10142-019-00709-9
SRX5893326	Clark -Fe Stress Late Roots	Illumina HiSeq 2500	USDA-ARS	SRP199444	Dynamic Gene Expression Changes in Response to Micronutrient, Macronutrient, and Multiple Stress Exposures in Soybean	SRS4815005	838.38	10.1007/s10142-019-00709-9
SRX5893325	Clark -Fe Stress Late Roots	Illumina HiSeq 2500	USDA-ARS	SRP199444	Dynamic Gene Expression Changes in Response to Micronutrient, Macronutrient, and Multiple Stress Exposures in Soybean	SRS4815005	797.75	10.1007/s10142-019-00709-9
SRX5246939	RNA-seq of Soybean_Thiamethoxam_Rep_2	Illumina HiSeq 2500	Texas A&M AgriLife Research	SRP179043	Neonicotinoid insecticides alter the transcriptome of soybean and decrease plant resistance	SRS4249174	1205.71	10.3390/ijms20030783
SRX4326287	12 Hours Rag1Rag2 Control	Illumina HiSeq 2500	Iowa State University	SRP151660	Glycine max Transcriptome or Gene expression	SRS3488504	2773.56	https://www.ncbi.nlm.nih.gov/sra/SRP151660
SRX4326284	12 Hours Rag1 Aphid Treated	Illumina HiSeq 2500	Iowa State University	SRP151660	Glycine max Transcriptome or Gene expression	SRS3488501	2391.85	https://www.ncbi.nlm.nih.gov/sra/SRP151660
SRX3802347	Huipzi Heidou infected soybean cyst nematode at 5d	Illumina HiSeq 4000	Nematology Institute of Northern China	SRP135849	Transcriptome of a resistant soybean Huipizhi Heidou infected Heterodera glycine at 5d, 10d, and 15d	SRS3054282	9886.27	10.1016/j.jplph.2017.11.001
SRX3802346	Huipzi Heidou uninfected soybean cyst nematode at 10d	Illumina HiSeq 4000	Nematology Institute of Northern China	SRP135849	Transcriptome of a resistant soybean Huipizhi Heidou infected Heterodera glycine at 5d, 10d, and 15d	SRS3054281	10407.5	10.1016/j.jplph.2017.11.001
SRX2997500	Differential response of cultivated and wild soybean to F. oxysporum	HiSeq X Ten	Northeast Institute of Geography and Agroecology	SRP111527	Differential response of cultivated and wild soybean to F. oxysporum	SRS2348670	3022.96	10.5423/PPJ.OA.04.2019.0111
SRX2997499	Differential response of cultivated and wild soybean to F. oxysporum	HiSeq X Ten	Northeast Institute of Geography and Agroecology	SRP111527	Differential response of cultivated and wild soybean to F. oxysporum	SRS2348669	2209.5	10.5423/PPJ.OA.04.2019.0111
SRX2997492	Differential response of cultivated and wild soybean to F. oxysporum	HiSeq X Ten	Northeast Institute of Geography and Agroecology	SRP111527	Differential response of cultivated and wild soybean to F. oxysporum	SRS2348494	2750.34	10.5423/PPJ.OA.04.2019.0111
SRX2997339	Differential response of cultivated and wild soybean to F. oxysporum	HiSeq X Ten	Northeast Institute of Geography and Agroecology	SRP111527	Differential response of cultivated and wild soybean to F. oxysporum	SRS2348517	2465.72	10.5423/PPJ.OA.04.2019.0111
SRX2997338	Differential response of cultivated and wild soybean to F. oxysporum	HiSeq X Ten	Northeast Institute of Geography and Agroecology	SRP111527	Differential response of cultivated and wild soybean to F. oxysporum	SRS2348350	2171.46	10.5423/PPJ.OA.04.2019.0111
SRX2997337	Differential response of cultivated and wild soybean to F. oxysporum	HiSeq X Ten	Northeast Institute of Geography and Agroecology	SRP111527	Differential response of cultivated and wild soybean to F. oxysporum	SRS2348349	2423.2	10.5423/PPJ.OA.04.2019.0111
SRX2892255	GSM2651609: PI 88.788_RNA-seq; Glycine max; RNA-Seq	Illumina HiSeq 2500	GEO	SRP108748	Transcriptomes of 102 soybean accessions	SRS2260015	1028.2	https://www.ncbi.nlm.nih.gov/geo/query/acc.cgi?acc=GSE99758.
SRX2892254	GSM2651608: NC-Raleigh_RNA-seq; Glycine max; RNA-Seq	Illumina HiSeq 2500	GEO	SRP108748	Transcriptomes of 102 soybean accessions	SRS2260014	850.96	https://www.ncbi.nlm.nih.gov/geo/query/acc.cgi?acc=GSE99758.
SRX2892253	GSM2651607: 5601T_RNA-seq; Glycine max; RNA-Seq	Illumina HiSeq 2500	GEO	SRP108748	Transcriptomes of 102 soybean accessions	SRS2260013	1026.94	https://www.ncbi.nlm.nih.gov/geo/query/acc.cgi?acc=GSE99758.
SRX2892252	GSM2651606: NC-Roy_RNA-seq; Glycine max; RNA-Seq	Illumina HiSeq 2500	GEO	SRP108748	Transcriptomes of 102 soybean accessions	SRS2260012	1443.66	https://www.ncbi.nlm.nih.gov/geo/query/acc.cgi?acc=GSE99758.
SRX2892251	GSM2651605: Holladay_RNA-seq; Glycine max; RNA-Seq	Illumina HiSeq 2500	GEO	SRP108748	Transcriptomes of 102 soybean accessions	SRS2260011	1617.13	https://www.ncbi.nlm.nih.gov/geo/query/acc.cgi?acc=GSE99758.
SRX2892250	GSM2651604: Gasoy 17_RNA-seq; Glycine max; RNA-Seq	Illumina HiSeq 2500	GEO	SRP108748	Transcriptomes of 102 soybean accessions	SRS2260010	1513.38	https://www.ncbi.nlm.nih.gov/geo/query/acc.cgi?acc=GSE99758.
SRX2892249	GSM2651603: Davis_RNA-seq; Glycine max; RNA-Seq	Illumina HiSeq 2500	GEO	SRP108748	Transcriptomes of 102 soybean accessions	SRS2260009	2055.92	https://www.ncbi.nlm.nih.gov/geo/query/acc.cgi?acc=GSE99758.
SRX2892248	GSM2651602: Ransom_RNA-seq; Glycine max; RNA-Seq	Illumina HiSeq 2500	GEO	SRP108748	Transcriptomes of 102 soybean accessions	SRS2260008	1848.97	https://www.ncbi.nlm.nih.gov/geo/query/acc.cgi?acc=GSE99758.
SRX2892247	GSM2651601: Pickett_RNA-seq; Glycine max; RNA-Seq	Illumina HiSeq 2500	GEO	SRP108748	Transcriptomes of 102 soybean accessions	SRS2260007	1523.11	https://www.ncbi.nlm.nih.gov/geo/query/acc.cgi?acc=GSE99758.
SRX2892246	GSM2651600: Dare_RNA-seq; Glycine max; RNA-Seq	Illumina HiSeq 2500	GEO	SRP108748	Transcriptomes of 102 soybean accessions	SRS2260006	665.7	https://www.ncbi.nlm.nih.gov/geo/query/acc.cgi?acc=GSE99758.
SRX2892245	GSM2651599: Brim_RNA-seq; Glycine max; RNA-Seq	Illumina HiSeq 2500	GEO	SRP108748	Transcriptomes of 102 soybean accessions	SRS2260005	1543.79	https://www.ncbi.nlm.nih.gov/geo/query/acc.cgi?acc=GSE99758.
SRX2892244	GSM2651598: Tracy_RNA-seq; Glycine max; RNA-Seq	Illumina HiSeq 2500	GEO	SRP108748	Transcriptomes of 102 soybean accessions	SRS2260004	1063.28	https://www.ncbi.nlm.nih.gov/geo/query/acc.cgi?acc=GSE99758.
SRX2892243	GSM2651597: Hood_RNA-seq; Glycine max; RNA-Seq	Illumina HiSeq 2500	GEO	SRP108748	Transcriptomes of 102 soybean accessions	SRS2260002	1492.61	https://www.ncbi.nlm.nih.gov/geo/query/acc.cgi?acc=GSE99758.
SRX2892242	GSM2651596: Centennial_RNA-seq; Glycine max; RNA-Seq	Illumina HiSeq 2500	GEO	SRP108748	Transcriptomes of 102 soybean accessions	SRS2260003	1465.31	https://www.ncbi.nlm.nih.gov/geo/query/acc.cgi?acc=GSE99758.
SRX2892241	GSM2651595: Jackson_RNA-seq; Glycine max; RNA-Seq	Illumina HiSeq 2500	GEO	SRP108748	Transcriptomes of 102 soybean accessions	SRS2260001	2307.86	https://www.ncbi.nlm.nih.gov/geo/query/acc.cgi?acc=GSE99758.
SRX2892240	GSM2651594: Hill_RNA-seq; Glycine max; RNA-Seq	Illumina HiSeq 2500	GEO	SRP108748	Transcriptomes of 102 soybean accessions	SRS2260000	1288.06	https://www.ncbi.nlm.nih.gov/geo/query/acc.cgi?acc=GSE99758.
SRX2892236	GSM2651590: Wayne_RNA-seq; Glycine max; RNA-Seq	Illumina HiSeq 2500	GEO	SRP108748	Transcriptomes of 102 soybean accessions	SRS2259996	1683.73	https://www.ncbi.nlm.nih.gov/geo/query/acc.cgi?acc=GSE99758.
SRX2892234	GSM2651588: Kent_RNA-seq; Glycine max; RNA-Seq	Illumina HiSeq 2500	GEO	SRP108748	Transcriptomes of 102 soybean accessions	SRS2259994	1891.08	https://www.ncbi.nlm.nih.gov/geo/query/acc.cgi?acc=GSE99758.
SRX2892233	GSM2651587: Hawkeye_RNA-seq; Glycine max; RNA-Seq	Illumina HiSeq 2500	GEO	SRP108748	Transcriptomes of 102 soybean accessions	SRS2259993	1747.4	https://www.ncbi.nlm.nih.gov/geo/query/acc.cgi?acc=GSE99758.
SRX2892228	GSM2651582: Douglas_RNA-seq; Glycine max; RNA-Seq	Illumina HiSeq 2500	GEO	SRP108748	Transcriptomes of 102 soybean accessions	SRS2259988	1249.85	https://www.ncbi.nlm.nih.gov/geo/query/acc.cgi?acc=GSE99758.
SRX2892227	GSM2651581: Merit_RNA-seq; Glycine max; RNA-Seq	Illumina HiSeq 2500	GEO	SRP108748	Transcriptomes of 102 soybean accessions	SRS2259987	1245.38	https://www.ncbi.nlm.nih.gov/geo/query/acc.cgi?acc=GSE99758.
SRX2892226	GSM2651580: Oakland_RNA-seq; Glycine max; RNA-Seq	Illumina HiSeq 2500	GEO	SRP108748	Transcriptomes of 102 soybean accessions	SRS2259986	1017.71	https://www.ncbi.nlm.nih.gov/geo/query/acc.cgi?acc=GSE99758.
SRX2892225	GSM2651579: Cumberland_RNA-seq; Glycine max; RNA-Seq	Illumina HiSeq 2500	GEO	SRP108748	Transcriptomes of 102 soybean accessions	SRS2259985	1281.66	https://www.ncbi.nlm.nih.gov/geo/query/acc.cgi?acc=GSE99758.
SRX2892224	GSM2651578: Corsoy_RNA-seq; Glycine max; RNA-Seq	Illumina HiSeq 2500	GEO	SRP108748	Transcriptomes of 102 soybean accessions	SRS2259984	1111.12	https://www.ncbi.nlm.nih.gov/geo/query/acc.cgi?acc=GSE99758.
SRX2892223	GSM2651577: Clark_RNA-seq; Glycine max; RNA-Seq	Illumina HiSeq 2500	GEO	SRP108748	Transcriptomes of 102 soybean accessions	SRS2259983	1098.89	https://www.ncbi.nlm.nih.gov/geo/query/acc.cgi?acc=GSE99758.
SRX2892222	GSM2651576: Chippewa_RNA-seq; Glycine max; RNA-Seq	Illumina HiSeq 2500	GEO	SRP108748	Transcriptomes of 102 soybean accessions	SRS2259982	946.54	https://www.ncbi.nlm.nih.gov/geo/query/acc.cgi?acc=GSE99758.
SRX2892221	GSM2651575: Calland_RNA-seq; Glycine max; RNA-Seq	Illumina HiSeq 2500	GEO	SRP108748	Transcriptomes of 102 soybean accessions	SRS2259981	1042.76	https://www.ncbi.nlm.nih.gov/geo/query/acc.cgi?acc=GSE99758.
SRX2892220	GSM2651574: Pella_RNA-seq; Glycine max; RNA-Seq	Illumina HiSeq 2500	GEO	SRP108748	Transcriptomes of 102 soybean accessions	SRS2259980	933.88	https://www.ncbi.nlm.nih.gov/geo/query/acc.cgi?acc=GSE99758.
SRX2892219	GSM2651573: Bonus_RNA-seq; Glycine max; RNA-Seq	Illumina HiSeq 2500	GEO	SRP108748	Transcriptomes of 102 soybean accessions	SRS2259979	1004.83	https://www.ncbi.nlm.nih.gov/geo/query/acc.cgi?acc=GSE99758.
SRX2892218	GSM2651572: Blackhawk_RNA-seq; Glycine max; RNA-Seq	Illumina HiSeq 2500	GEO	SRP108748	Transcriptomes of 102 soybean accessions	SRS2259978	1778.35	https://www.ncbi.nlm.nih.gov/geo/query/acc.cgi?acc=GSE99758.
SRX2892217	GSM2651571: Century_RNA-seq; Glycine max; RNA-Seq	Illumina HiSeq 2500	GEO	SRP108748	Transcriptomes of 102 soybean accessions	SRS2259977	1322.13	https://www.ncbi.nlm.nih.gov/geo/query/acc.cgi?acc=GSE99758.
SRX2892216	GSM2651570: Beeson_RNA-seq; Glycine max; RNA-Seq	Illumina HiSeq 2500	GEO	SRP108748	Transcriptomes of 102 soybean accessions	SRS2259976	1199	https://www.ncbi.nlm.nih.gov/geo/query/acc.cgi?acc=GSE99758.
SRX2892215	GSM2651569: Amcor_RNA-seq; Glycine max; RNA-Seq	Illumina HiSeq 2500	GEO	SRP108748	Transcriptomes of 102 soybean accessions	SRS2259975	1126.18	https://www.ncbi.nlm.nih.gov/geo/query/acc.cgi?acc=GSE99758.
SRX2892214	GSM2651568: Tokyo_RNA-seq; Glycine max; RNA-Seq	Illumina HiSeq 2500	GEO	SRP108748	Transcriptomes of 102 soybean accessions	SRS2259974	1088.92	https://www.ncbi.nlm.nih.gov/geo/query/acc.cgi?acc=GSE99758.
SRX2892213	GSM2651567: S-100_RNA-seq; Glycine max; RNA-Seq	Illumina HiSeq 2500	GEO	SRP108748	Transcriptomes of 102 soybean accessions	SRS2259973	1193.43	https://www.ncbi.nlm.nih.gov/geo/query/acc.cgi?acc=GSE99758.
SRX2892212	GSM2651566: Roanoke_RNA-seq; Glycine max; RNA-Seq	Illumina HiSeq 2500	GEO	SRP108748	Transcriptomes of 102 soybean accessions	SRS2259972	1035.44	https://www.ncbi.nlm.nih.gov/geo/query/acc.cgi?acc=GSE99758.
SRX2892211	GSM2651565: Ralsoy_RNA-seq; Glycine max; RNA-Seq	Illumina HiSeq 2500	GEO	SRP108748	Transcriptomes of 102 soybean accessions	SRS2259971	1103.51	https://www.ncbi.nlm.nih.gov/geo/query/acc.cgi?acc=GSE99758.
SRX2892210	GSM2651564: Ogden_RNA-seq; Glycine max; RNA-Seq	Illumina HiSeq 2500	GEO	SRP108748	Transcriptomes of 102 soybean accessions	SRS2259970	1254.78	https://www.ncbi.nlm.nih.gov/geo/query/acc.cgi?acc=GSE99758.
SRX2892209	GSM2651563: Haberlandt_RNA-seq; Glycine max; RNA-Seq	Illumina HiSeq 2500	GEO	SRP108748	Transcriptomes of 102 soybean accessions	SRS2259969	1214.68	https://www.ncbi.nlm.nih.gov/geo/query/acc.cgi?acc=GSE99758.
SRX2892208	GSM2651562: Richland_RNA-seq; Glycine max; RNA-Seq	Illumina HiSeq 2500	GEO	SRP108748	Transcriptomes of 102 soybean accessions	SRS2259968	1683.35	https://www.ncbi.nlm.nih.gov/geo/query/acc.cgi?acc=GSE99758.
SRX2892207	GSM2651561: Mukden_RNA-seq; Glycine max; RNA-Seq	Illumina HiSeq 2500	GEO	SRP108748	Transcriptomes of 102 soybean accessions	SRS2259967	1045.58	https://www.ncbi.nlm.nih.gov/geo/query/acc.cgi?acc=GSE99758.
SRX2892206	GSM2651560: Mandarin_RNA-seq; Glycine max; RNA-Seq	Illumina HiSeq 2500	GEO	SRP108748	Transcriptomes of 102 soybean accessions	SRS2259966	1221.74	https://www.ncbi.nlm.nih.gov/geo/query/acc.cgi?acc=GSE99758.
SRX2892205	GSM2651559: Lincoln_RNA-seq; Glycine max; RNA-Seq	Illumina HiSeq 2500	GEO	SRP108748	Transcriptomes of 102 soybean accessions	SRS2259965	1819.41	https://www.ncbi.nlm.nih.gov/geo/query/acc.cgi?acc=GSE99758.
SRX2892204	GSM2651558: Korean_RNA-seq; Glycine max; RNA-Seq	Illumina HiSeq 2500	GEO	SRP108748	Transcriptomes of 102 soybean accessions	SRS2259964	1223.98	https://www.ncbi.nlm.nih.gov/geo/query/acc.cgi?acc=GSE99758.
SRX2892203	GSM2651557: Kanro_RNA-seq; Glycine max; RNA-Seq	Illumina HiSeq 2500	GEO	SRP108748	Transcriptomes of 102 soybean accessions	SRS2259963	1260.06	https://www.ncbi.nlm.nih.gov/geo/query/acc.cgi?acc=GSE99758.
SRX2892202	GSM2651556: Illini_RNA-seq; Glycine max; RNA-Seq	Illumina HiSeq 2500	GEO	SRP108748	Transcriptomes of 102 soybean accessions	SRS2259962	1374.05	https://www.ncbi.nlm.nih.gov/geo/query/acc.cgi?acc=GSE99758.
SRX2892201	GSM2651555: Dunfield_RNA-seq; Glycine max; RNA-Seq	Illumina HiSeq 2500	GEO	SRP108748	Transcriptomes of 102 soybean accessions	SRS2259961	1461.96	https://www.ncbi.nlm.nih.gov/geo/query/acc.cgi?acc=GSE99758.
SRX2892200	GSM2651554: Capital_RNA-seq; Glycine max; RNA-Seq	Illumina HiSeq 2500	GEO	SRP108748	Transcriptomes of 102 soybean accessions	SRS2259960	1083.85	https://www.ncbi.nlm.nih.gov/geo/query/acc.cgi?acc=GSE99758.
SRX2892199	GSM2651553: A.K. (Harrow)_RNA-seq; Glycine max; RNA-Seq	Illumina HiSeq 2500	GEO	SRP108748	Transcriptomes of 102 soybean accessions	SRS2259959	1883.88	https://www.ncbi.nlm.nih.gov/geo/query/acc.cgi?acc=GSE99758.
SRX2892198	GSM2651552: Lawrence_RNA-seq; Glycine max; RNA-Seq	Illumina HiSeq 2500	GEO	SRP108748	Transcriptomes of 102 soybean accessions	SRS2259958	1380.2	https://www.ncbi.nlm.nih.gov/geo/query/acc.cgi?acc=GSE99758.
SRX2892197	GSM2651551: Williams 82_RNA-seq; Glycine max; RNA-Seq	Illumina HiSeq 2500	GEO	SRP108748	Transcriptomes of 102 soybean accessions	SRS2259957	1475.77	https://www.ncbi.nlm.nih.gov/geo/query/acc.cgi?acc=GSE99758.
SRX2892196	GSM2651550: Young_RNA-seq; Glycine max; RNA-Seq	Illumina HiSeq 2500	GEO	SRP108748	Transcriptomes of 102 soybean accessions	SRS2259956	1619.93	https://www.ncbi.nlm.nih.gov/geo/query/acc.cgi?acc=GSE99758.
SRX2892195	GSM2651549: Anderson_RNA-seq; Glycine max; RNA-Seq	Illumina HiSeq 2500	GEO	SRP108748	Transcriptomes of 102 soybean accessions	SRS2259955	1557.27	https://www.ncbi.nlm.nih.gov/geo/query/acc.cgi?acc=GSE99758.
SRX2892186	GSM2651540: LG04-6000_RNA-seq; Glycine max; RNA-Seq	Illumina HiSeq 2500	GEO	SRP108748	Transcriptomes of 102 soybean accessions	SRS2259946	4451.57	https://www.ncbi.nlm.nih.gov/geo/query/acc.cgi?acc=GSE99758.
SRX2892161	GSM2651515: Prohio_RNA-seq; Glycine max; RNA-Seq	Illumina HiSeq 2500	GEO	SRP108748	Transcriptomes of 102 soybean accessions	SRS2259921	4180.48	https://www.ncbi.nlm.nih.gov/geo/query/acc.cgi?acc=GSE99758.
SRX2892160	GSM2651514: HS6-3976_RNA-seq; Glycine max; RNA-Seq	Illumina HiSeq 2500	GEO	SRP108748	Transcriptomes of 102 soybean accessions	SRS2259920	4604.89	https://www.ncbi.nlm.nih.gov/geo/query/acc.cgi?acc=GSE99758.
SRX2892158	GSM2651512: CL0J095-4-6_RNA-seq; Glycine max; RNA-Seq	Illumina HiSeq 2500	GEO	SRP108748	Transcriptomes of 102 soybean accessions	SRS2259918	4436.15	https://www.ncbi.nlm.nih.gov/geo/query/acc.cgi?acc=GSE99758.
SRX2775014	Glycine max William 82 Stress Gene Expression Profiling	Illumina HiSeq 2500	JGI	SRP105962	Gene expression profiling of Glycine max William 82 - GmLowT-f	SRS2158309	4190.84	http://www.ncbi.nlm.nih.gov/sra/SRP105962
SRX2775009	Glycine max William 82 Stress Gene Expression Profiling	Illumina HiSeq 2500	JGI	SRP105959	Gene expression profiling of Glycine max William 82 - GmMinusFe-d	SRS2158306	1746.99	https://www.ncbi.nlm.nih.gov/sra/SRP105959
SRX2775006	Glycine max William 82 Stress Gene Expression Profiling	Illumina HiSeq 2500	JGI	SRP105955	Gene expression profiling of Glycine max William 82 - GmMinusN-b	SRS2158302	3071.19	https://www.ncbi.nlm.nih.gov/sra/SRP105955
SRX2775004	Glycine max William 82 Stress Gene Expression Profiling	Illumina HiSeq 2500	JGI	SRP105953	Gene expression profiling of Glycine max William 82 - GmMinusP-a	SRS2158300	3017.61	https://www.ncbi.nlm.nih.gov/sra/SRP105953
SRX2775003	Glycine max William 82 Stress Gene Expression Profiling	Illumina HiSeq 2500	JGI	SRP105952	Gene expression profiling of Glycine max William 82 - GmMinusN-c	SRS2158299	3391.75	https://www.ncbi.nlm.nih.gov/sra/SRP105952
SRX2775002	Glycine max William 82 Stress Gene Expression Profiling	Illumina HiSeq 2500	JGI	SRP105951	Gene expression profiling of Glycine max William 82 - GmCtrl-1c	SRS2158298	3189.53	https://www.ncbi.nlm.nih.gov/sra/SRP105951
SRX2774999	Glycine max William 82 Stress Gene Expression Profiling	Illumina HiSeq 2500	JGI	SRP105949	Gene expression profiling of Glycine max William 82 - GmHighpH-d	SRS2158296	2547.5	https://www.ncbi.nlm.nih.gov/sra/SRP105949
SRX2774997	Glycine max William 82 Stress Gene Expression Profiling	Illumina HiSeq 2500	JGI	SRP105946	Gene expression profiling of Glycine max William 82 - GmLowT-b	SRS2158293	2945.29	https://www.ncbi.nlm.nih.gov/sra/SRP105946
SRX2774995	Glycine max William 82 Stress Gene Expression Profiling	Illumina HiSeq 2500	JGI	SRP105943	Gene expression profiling of Glycine max William 82 - GmMinusK-a	SRS2158290	2923.06	https://www.ncbi.nlm.nih.gov/sra/SRP105943
SRX2774986	Glycine max William 82 Stress Gene Expression Profiling	Illumina HiSeq 2500	JGI	SRP105936	Gene expression profiling of Glycine max William 82 - GmCtrl-2b	SRS2158283	3348.4	https://www.ncbi.nlm.nih.gov/sra/SRP105936
SRX2774985	Glycine max William 82 Stress Gene Expression Profiling	Illumina HiSeq 2500	JGI	SRP105935	Gene expression profiling of Glycine max William 82 - GmMinusK-c	SRS2158282	1812.12	https://www.ncbi.nlm.nih.gov/sra/SRP105935
SRX2774981	Glycine max William 82 Stress Gene Expression Profiling	Illumina HiSeq 2500	JGI	SRP105930	Gene expression profiling of Glycine max William 82 - GmSalinity-c	SRS2158277	2643.83	https://www.ncbi.nlm.nih.gov/sra/SRP105930
SRX2774978	Glycine max William 82 Stress Gene Expression Profiling	Illumina HiSeq 2500	JGI	SRP105927	Gene expression profiling of Glycine max William 82 - GmHighpH-b	SRS2158274	3490.43	https://www.ncbi.nlm.nih.gov/sra/SRP105927
SRX2774975	Glycine max William 82 Stress Gene Expression Profiling	Illumina HiSeq 2500	JGI	SRP105924	Gene expression profiling of Glycine max William 82 - GmCtrl-2d	SRS2158271	1554.09	https://www.ncbi.nlm.nih.gov/sra/SRP105924
SRX2774974	Glycine max William 82 Stress Gene Expression Profiling	Illumina HiSeq 2500	JGI	SRP105923	Gene expression profiling of Glycine max William 82 - GmDrought-b	SRS2158270	1942.17	https://www.ncbi.nlm.nih.gov/sra/SRP105923
SRX2774973	Glycine max William 82 Stress Gene Expression Profiling	Illumina HiSeq 2500	JGI	SRP105922	Gene expression profiling of Glycine max William 82 - GmCO2-b	SRS2158269	2373.09	https://www.ncbi.nlm.nih.gov/sra/SRP105922
SRX2770622	Glycine max williams82 Gene Atlas Plate 6	Illumina HiSeq 2500	JGI	SRP105632	Gene expression analysis of Glycine max williams82 - Roottip - 039-E09	SRS2154098	1007.99	https://www.ncbi.nlm.nih.gov/sra/SRP105632
SRX2770601	Glycine max williams82 Gene Atlas Plate 6	Illumina HiSeq 2500	JGI	SRP105613	Gene expression analysis of Glycine max williams82 - Lateral Root - 039-E06	SRS2154079	3262.04	https://www.ncbi.nlm.nih.gov/sra/SRP105613
SRX2770598	Glycine max williams82 Gene Atlas Plate 6	Illumina HiSeq 2500	JGI	SRP105608	Gene expression analysis of Glycine max williams82 - Leaf - 039-F05	SRS2154074	2658.6	https://www.ncbi.nlm.nih.gov/sra/SRP105608
SRX2531612	GSM2474149: Cultivated soybean df3; Glycine max; ssRNA-seq	Illumina HiSeq 2500	GEO	SRP098682	Characterizing seed weight related genes through transcriptome analyses of wild and cultivated soybeans	SRS1952443	2374.8	https://www.ncbi.nlm.nih.gov/sra/SRP098682
SRX2530247	GSM2472715: mRNA 4-day subculture rep3; Glycine max; RNA-Seq	Illumina HiSeq 2500	GEO	SRP098658	A dynamic epigenome occurs during soybean tissue culture	SRS1951142	1436.85	https://www.ncbi.nlm.nih.gov/sra/SRP098658
SRX2027245	GSM2282126: Depodding_Control3.1; Glycine max; RNA-Seq	Illumina HiSeq 2500	GEO	SRP082228	Molecular Analysis of Sink Limited Soybeans	SRS1621582	2068.09	https://www.ncbi.nlm.nih.gov/sra/SRP082228
SRX2027236	GSM2282117: AP1.1; Glycine max; RNA-Seq	Illumina HiSeq 2500	GEO	SRP082228	Molecular Analysis of Sink Limited Soybeans	SRS1621573	1654.69	https://www.ncbi.nlm.nih.gov/sra/SRP082228
SRX2027224	GSM2282105: Sterile_Control2.1; Glycine max; RNA-Seq	Illumina HiSeq 2500	GEO	SRP082228	Molecular Analysis of Sink Limited Soybeans	SRS1621561	2007.98	https://www.ncbi.nlm.nih.gov/sra/SRP082228
SRX1835731	GSM2195647: TW-1-3-2; Glycine max; RNA-Seq	Illumina HiSeq 4000	GEO	SRP076394	Whole genome-wide transcript profiling to identify differentially expressed genes associated with seed field emergence in two soybean low phytate mutants	SRS1495238	2703.42	https://www.ncbi.nlm.nih.gov/sra/SRP076394
SRX1639529	GSM2091572: D47_18_2; Glycine max; RNA-Seq	Illumina HiSeq 2500	GEO	SRP071924	Transcriptome Profile of Near-isogenic Soybean Lines for a-Subunit Deficiency during Seed Maturation	SRS1346206	4261.7	https://www.ncbi.nlm.nih.gov/sra/SRP071924
SRX1570298	GSM2059583: Rsv1_Mock_RNA-seq; Glycine max; RNA-Seq	Illumina MiSeq	GEO	SRP069875	Deep Sequencing Leads to the Identification of Eukaryotic Translation Initiation Factor 5A as a Key Element in Rsv1-Mediated Lethal Systemic Hypersensitive Response to Soybean Mosaic Virus Infection in Soybean	SRS1283718	267.43	https://www.ncbi.nlm.nih.gov/sra/SRP069875
SRX955972	GSM1633420: 96 hpi INOC. FO40 2; Glycine max; RNA-Seq	Illumina HiSeq 2500	GEO	SRP056137	Transcriptome profiles in compatible and incompatible interactions between soybean and Fusarium oxysporum	SRS873620	2979.54	https://www.ncbi.nlm.nih.gov/sra/SRP056137

## Sheet: Table-S4
Supplementary Table 4. List of gene PAVs (1=present & 0=absent) in PanSoy. The last column represents the category of genes based on the PAV frequency.
Gene/Accession	Gm_H274	Gm_H275	Gm_H097	Gm_H107	Gm_H113	Gm_H114	Gm_H118	Gm_H123	Gm_H304	Gm_H125	Gm_H128	Gm_H290	Gm_H294	Gm_H301	Gm_H289	Gm_H003	Gm_H013	Gm_H033	Gm_H043	Gm_H053	Gm_H004	Gm_H046	Gm_H017	Gm_H047	Gm_H307	Gm_H308	Gm_H309	Gm_H312	Gm_H313	Gm_H314	Gm_H315	Gm_H693	Gm_H694	Gm_H318	Gm_H319	Gm_H321	Gm_H322	Gm_H323	Gm_H325	Gm_H175	Gm_H183	Gm_H186	Gm_H188	Gm_H194	Gm_H196	Gm_H197	Gm_H199	Gm_H200	Gm_H202
Glyma.01G000100	1	1	1	1	1	1	1	1	1	1	1	1	1	1	1	1	1	1	1	1	1	1	1	1	1	1	1	1	1	1	1	1	1	1	1	1	1	1	1	1	1	1	1	1	1	1	1	1	1
Glyma.01G000137	1	1	1	1	1	1	1	1	1	1	1	1	1	1	1	1	1	1	1	1	1	1	1	1	1	1	1	1	1	1	1	1	1	1	1	1	1	1	1	1	1	1	1	1	1	1	1	1	1
Glyma.01G000174	1	1	1	1	1	1	1	1	1	1	1	1	1	1	1	1	1	1	1	1	1	1	1	1	1	1	1	1	1	1	1	1	1	1	1	1	1	1	1	1	1	1	1	1	1	1	1	1	1
Glyma.01G000211	1	1	1	1	1	1	1	1	1	1	1	1	1	1	1	1	1	1	1	1	1	1	1	1	1	1	1	1	1	1	1	1	1	1	1	1	1	1	1	1	1	1	1	1	1	1	1	1	1
Glyma.01G000248	1	1	1	1	1	1	1	1	1	1	1	1	1	1	1	1	1	1	1	1	1	1	1	1	1	1	1	1	1	1	1	1	1	1	1	1	1	1	1	1	1	1	1	1	1	1	1	1	1
Glyma.01G000285	1	1	1	1	1	1	1	1	1	1	1	1	1	1	1	1	1	1	1	1	1	1	1	1	1	1	1	1	1	1	1	1	1	1	1	1	1	1	1	1	1	1	1	1	1	1	1	1	1
Glyma.01G000322	1	0	0	0	1	0	0	1	1	1	1	1	0	1	1	1	1	1	1	1	1	1	0	1	0	1	1	1	1	1	1	0	0	1	0	0	1	1	1	0	0	0	0	0	0	0	0	0	0
Glyma.01G000359	1	1	1	1	1	1	1	1	1	1	1	1	1	1	1	1	1	1	1	1	1	1	1	1	1	1	1	1	1	1	1	1	1	1	1	1	1	1	1	1	1	1	1	1	1	1	1	1	1
Glyma.01G000400	1	1	1	1	1	1	1	1	1	1	1	1	1	1	1	1	1	1	1	1	1	1	1	1	1	1	1	1	1	1	1	1	1	1	1	1	1	1	1	1	1	1	1	1	1	1	1	1	1
Glyma.01G000600	1	1	1	1	1	1	1	1	1	1	1	1	1	1	1	1	1	1	1	1	1	1	1	1	1	1	1	1	1	1	1	1	1	1	1	1	1	1	1	1	1	1	1	1	1	1	1	1	1
Glyma.01G000900	1	1	1	1	1	1	1	1	1	1	1	1	1	1	1	1	1	1	1	1	1	1	1	1	1	1	1	1	1	1	1	1	1	1	1	1	1	1	1	1	1	1	1	1	1	1	1	1	1
Glyma.01G001000	1	1	1	1	1	1	1	1	1	1	1	1	1	1	1	1	1	1	1	1	1	1	1	1	1	1	1	1	1	1	1	1	1	1	1	1	1	1	1	1	1	1	1	1	1	1	1	1	1
Glyma.01G001100	1	1	1	1	1	1	1	1	1	1	1	1	1	1	1	1	1	1	1	1	1	1	1	1	1	1	1	1	1	1	1	1	1	1	1	1	1	1	1	1	1	1	1	1	1	1	1	1	1
Glyma.01G001150	1	1	1	1	1	1	1	1	1	1	1	1	1	1	1	1	1	1	1	1	1	1	1	1	1	1	1	1	1	1	1	1	1	1	1	1	1	1	1	1	1	1	1	1	1	1	1	1	1
Glyma.01G001200	1	1	1	1	1	1	1	1	1	1	1	1	1	1	1	1	1	1	1	1	1	1	1	1	1	1	1	1	1	1	1	1	1	1	1	1	1	1	1	1	1	1	1	1	1	1	1	1	1
Glyma.01G001300	1	1	1	1	1	1	1	1	1	1	1	1	1	1	1	1	1	1	1	1	1	1	1	1	1	1	1	1	1	1	1	1	1	1	1	1	1	1	1	1	1	1	1	1	1	1	1	1	1
Glyma.01G001350	1	1	1	1	1	1	1	1	1	1	1	1	1	1	1	1	1	1	1	1	1	1	1	1	1	1	1	1	1	1	1	1	1	1	1	1	1	1	1	1	1	1	1	1	1	1	1	1	1
Glyma.01G001450	1	1	1	1	1	1	1	1	1	1	1	1	1	1	1	1	1	1	1	1	1	1	1	1	1	1	1	1	1	1	1	1	1	1	1	1	1	1	1	1	1	1	1	1	1	1	1	1	1
Glyma.01G001500	1	1	1	1	1	1	1	1	1	1	1	1	1	1	1	1	1	1	1	1	1	1	1	1	1	1	1	1	1	1	1	1	1	1	1	1	1	1	1	1	1	1	1	1	1	1	1	1	1
Glyma.01G001600	1	1	1	1	1	1	1	1	1	1	1	1	1	1	1	1	1	1	1	1	1	1	1	1	1	1	1	1	1	1	1	1	1	1	1	1	1	1	1	1	1	1	1	1	1	1	1	1	1
Glyma.01G001700	1	1	1	1	1	1	1	1	1	1	1	1	1	1	1	1	1	1	1	1	1	1	1	1	1	1	1	1	1	1	1	1	1	1	1	1	1	1	1	1	1	1	1	1	1	1	1	1	1
Glyma.01G001800	1	1	1	1	1	1	1	1	1	1	1	1	1	1	1	1	1	1	1	1	1	1	1	1	1	1	1	1	1	1	1	1	1	1	1	1	1	1	1	1	1	1	1	1	1	1	1	1	1
Glyma.01G001900	1	1	1	1	1	1	1	1	1	1	1	1	1	1	1	1	1	1	1	1	1	1	1	1	1	1	1	1	1	1	1	1	1	1	1	1	1	1	1	1	1	1	1	1	1	1	1	1	1
Glyma.01G002000	1	1	1	1	1	1	1	1	1	1	1	1	1	1	1	1	1	1	1	1	1	1	1	1	1	1	1	1	1	1	1	1	1	1	1	1	1	1	1	1	1	1	1	1	1	1	1	1	1
Glyma.01G002100	1	1	1	1	1	1	1	1	1	1	1	1	1	1	1	1	1	1	1	1	1	1	1	1	1	1	1	1	1	1	1	1	1	1	1	1	1	1	1	1	1	1	1	1	1	1	1	1	1
Glyma.01G002200	1	1	1	1	1	1	1	1	1	1	1	1	1	1	1	1	1	1	1	1	1	1	1	1	1	1	1	1	1	1	1	1	1	1	1	1	1	1	1	1	1	1	1	1	1	1	1	1	1
Glyma.01G002250	1	1	1	1	1	1	1	1	1	1	1	1	1	1	1	1	1	1	1	1	1	1	1	1	1	1	1	1	0	1	1	1	1	1	1	1	1	1	1	1	1	0	1	1	0	1	0	1	1
Glyma.01G002300	1	1	1	1	1	1	1	1	1	1	1	1	1	1	1	1	1	1	1	1	1	1	1	1	1	1	1	1	1	1	1	1	1	1	1	1	1	1	1	1	1	1	1	1	1	1	1	1	1
Glyma.01G002400	1	1	1	1	1	1	1	1	1	1	1	1	1	1	1	1	1	1	1	1	1	1	1	1	1	1	1	1	1	1	1	1	1	1	1	1	1	1	1	1	1	1	1	1	1	1	1	1	1
Glyma.01G002501	1	1	1	1	1	1	1	1	1	1	1	1	1	1	1	1	1	1	1	1	1	1	1	1	1	1	1	1	1	1	1	1	1	1	1	1	1	1	1	1	1	1	1	1	1	1	1	1	1
Glyma.01G002600	1	1	1	1	1	1	1	1	1	1	1	1	1	1	1	1	1	1	1	1	1	1	1	1	1	1	1	1	1	1	1	1	1	1	1	1	1	1	1	1	1	1	1	1	1	1	1	1	1
Glyma.01G002700	1	1	1	1	1	1	1	1	1	1	1	1	1	1	1	1	1	1	1	1	1	1	1	1	1	1	1	1	1	1	1	1	1	1	1	1	1	1	1	1	1	1	1	1	1	1	1	1	1
Glyma.01G002800	1	1	1	1	1	1	1	1	1	1	1	1	1	1	1	1	1	1	1	1	1	1	1	1	1	1	1	1	1	1	1	1	1	1	1	1	1	1	1	1	1	1	1	1	1	1	1	1	1
Glyma.01G002902	1	1	1	1	1	1	1	1	1	1	1	1	1	1	1	1	1	1	1	1	1	1	1	1	1	1	1	1	1	1	1	1	1	1	1	1	1	1	1	1	1	1	1	1	1	1	1	1	1
Glyma.01G003000	1	1	1	1	1	1	1	1	1	1	1	1	1	1	1	1	1	1	1	1	1	1	1	1	1	1	1	1	1	1	1	1	1	1	1	1	1	1	1	1	1	1	1	1	1	1	1	1	1
Glyma.01G003100	1	1	1	1	1	1	1	1	1	1	1	1	1	1	1	1	1	1	1	1	1	1	1	1	1	1	1	1	1	1	1	1	1	1	1	1	1	1	1	1	1	1	1	1	1	1	1	1	1
Glyma.01G003200	1	1	1	1	1	1	1	1	1	1	1	1	1	1	1	1	1	1	1	1	1	1	1	1	1	1	1	1	1	1	1	1	1	1	1	1	1	1	1	1	1	1	1	1	1	1	1	1	1
Glyma.01G003300	1	1	1	1	1	1	1	1	1	1	1	1	1	1	0	1	1	1	1	1	1	1	1	1	1	1	1	1	0	1	1	1	1	1	1	1	0	1	0	1	1	1	1	1	1	1	1	1	1
Glyma.01G003400	1	1	1	1	1	1	1	1	1	1	1	1	1	1	1	1	1	1	1	1	1	1	1	1	1	1	1	1	1	1	1	1	1	1	1	1	1	1	1	1	1	1	1	1	1	1	1	1	1
Glyma.01G003450	1	1	1	1	1	1	1	1	1	1	1	1	1	1	1	1	1	1	1	1	1	1	1	1	1	1	1	1	1	1	1	1	1	1	1	1	1	1	1	1	1	1	1	1	1	1	1	1	1
Glyma.01G003500	1	1	1	1	1	1	1	1	1	1	1	1	1	1	1	1	1	1	1	1	1	1	1	1	1	1	1	1	1	1	1	1	1	1	1	1	1	1	1	1	1	1	1	1	1	1	1	1	1
Glyma.01G003600	1	1	1	1	1	1	1	1	1	1	1	1	1	1	1	1	1	1	1	1	1	1	1	1	1	1	1	1	1	1	1	1	1	1	1	1	1	1	1	1	1	1	1	1	1	1	1	1	1
Glyma.01G003700	1	1	1	1	1	1	1	1	1	1	1	1	1	1	1	1	1	1	1	1	1	1	1	1	1	1	1	1	1	1	1	1	1	1	1	1	1	1	1	1	1	1	1	1	1	1	1	1	1
Glyma.01G003800	1	1	1	1	1	1	1	1	1	1	1	1	1	1	1	1	1	1	1	1	1	1	1	1	1	1	1	1	1	1	1	1	1	1	1	1	1	1	1	1	1	1	1	1	1	1	1	1	1
Glyma.01G003900	1	1	1	1	1	1	1	1	1	1	1	1	1	1	1	1	0	1	1	1	1	1	1	1	1	1	1	1	1	1	1	1	1	1	1	1	1	1	1	1	1	1	1	1	1	1	1	1	1
Glyma.01G004000	1	1	1	1	1	1	1	1	1	1	1	1	1	1	1	1	1	1	1	1	1	1	1	1	1	1	1	1	1	1	1	1	1	1	1	1	1	1	1	1	1	1	1	1	1	1	1	1	1
Glyma.01G004100	1	1	1	1	1	1	1	1	1	1	1	1	1	1	1	1	1	1	1	1	1	1	1	1	1	1	1	1	1	1	1	1	1	1	1	1	1	1	1	1	1	1	1	1	1	1	1	1	1
Glyma.01G004200	1	1	1	1	1	1	1	1	1	1	1	1	1	1	1	1	1	1	1	1	1	1	1	1	1	1	1	1	1	1	1	1	1	1	1	1	1	1	1	1	1	1	1	1	1	1	1	1	1
Glyma.01G004300	1	1	1	1	1	1	1	1	1	1	1	1	1	1	1	1	1	1	1	1	1	1	1	1	1	1	1	1	1	1	1	1	1	1	1	1	1	1	1	1	1	1	1	1	1	1	1	1	1
Glyma.01G004500	1	1	1	1	1	1	1	1	1	1	1	1	1	1	1	1	1	1	1	1	1	1	1	1	1	1	1	1	1	1	1	1	1	1	1	1	1	1	1	1	1	1	1	1	1	1	1	1	1
Glyma.01G004600	1	1	1	1	1	1	1	1	1	1	1	1	1	1	1	1	1	1	1	1	1	1	1	1	1	1	1	1	1	1	1	1	1	1	1	1	1	1	1	1	1	1	1	1	1	1	1	1	1
Glyma.01G004700	1	1	1	1	1	1	1	1	1	1	1	1	1	1	1	1	1	1	1	1	1	1	1	1	1	1	1	1	1	1	1	1	1	1	1	1	1	1	1	1	1	1	1	1	1	1	1	1	1
Glyma.01G004800	1	1	1	1	1	1	1	1	1	1	1	1	1	1	1	1	1	1	1	1	1	1	1	1	1	1	1	1	1	1	1	1	1	1	1	1	1	1	1	1	1	1	1	1	1	1	1	1	1
Glyma.01G004900	1	1	1	1	1	1	1	1	1	1	1	1	1	1	1	1	1	1	1	1	1	1	1	1	1	1	1	1	1	1	1	1	1	1	1	1	1	1	1	1	1	1	1	1	1	1	1	1	1
Glyma.01G005000	1	1	1	1	1	1	1	1	1	1	1	1	1	1	1	1	1	1	1	1	1	1	1	1	1	1	1	1	1	1	1	1	1	1	1	1	1	1	1	1	1	1	1	1	1	1	1	1	1
Glyma.01G005100	1	1	1	1	1	1	1	1	1	1	1	1	1	1	1	1	1	1	1	1	1	1	1	1	1	1	1	1	1	1	1	1	1	1	1	1	1	1	1	1	1	1	1	1	1	1	1	1	1
Glyma.01G005200	1	1	1	1	1	1	1	1	1	1	1	1	1	1	1	1	1	1	1	1	1	1	1	1	1	1	1	1	1	1	1	1	1	1	1	1	1	1	1	1	1	1	1	1	1	1	1	1	1
Glyma.01G005300	1	1	1	1	1	1	1	1	1	1	1	1	1	1	1	1	1	1	1	1	1	1	1	1	1	1	1	1	1	1	1	1	1	1	1	1	1	1	1	1	1	1	1	1	1	1	1	1	1
Glyma.01G005400	1	1	1	1	1	1	1	1	1	1	1	1	1	1	1	1	1	1	1	1	1	1	1	1	1	1	1	1	1	1	1	1	1	1	1	1	1	1	1	1	1	1	1	1	1	1	1	1	1
Glyma.01G005500	1	1	1	1	1	1	1	1	1	1	1	1	1	1	1	1	1	1	1	1	1	1	1	1	1	1	1	1	1	1	1	1	1	1	1	1	1	1	1	1	1	1	1	1	1	1	1	1	1
Glyma.01G005600	1	1	1	1	1	1	1	1	1	1	1	1	1	1	1	1	1	1	1	1	1	1	1	1	1	1	1	1	1	1	1	1	1	1	1	1	1	1	1	1	1	1	1	1	1	1	1	1	1
Glyma.01G005800	1	1	1	1	1	1	1	1	1	1	1	1	1	1	1	1	1	1	1	1	1	1	1	1	1	1	1	1	1	1	1	1	1	1	1	1	1	1	1	1	1	1	1	1	1	1	1	1	1
Glyma.01G005900	1	1	1	1	1	1	1	1	1	1	1	1	1	1	1	1	1	1	1	1	1	1	1	1	1	1	1	1	1	1	1	1	1	1	1	1	1	1	1	1	1	1	1	1	1	1	1	1	1
Glyma.01G006000	1	1	1	1	1	1	1	1	1	1	1	1	1	1	1	1	1	1	1	1	1	1	1	1	1	1	1	1	1	1	1	1	1	1	1	1	1	1	1	1	1	1	1	1	1	1	1	1	1
Glyma.01G006100	1	1	1	1	1	1	1	1	1	1	1	1	1	1	1	1	1	1	1	1	1	1	1	1	1	1	1	1	1	1	1	1	1	1	1	1	1	1	1	1	1	1	1	1	1	1	1	1	1
Glyma.01G006200	1	1	1	1	1	1	1	1	1	1	1	1	1	1	1	1	1	1	1	1	1	1	1	1	1	1	1	1	1	1	1	1	1	1	1	1	1	1	1	1	1	1	1	1	1	1	1	1	1
Glyma.01G006300	1	1	1	1	1	1	1	1	1	1	1	1	1	1	1	1	1	1	1	1	1	1	1	1	1	1	1	1	1	1	1	1	1	1	1	1	1	1	1	1	1	1	1	1	1	1	1	1	1
Glyma.01G006400	1	1	1	1	1	1	1	1	1	1	1	1	1	1	1	1	1	1	1	1	1	1	1	1	1	1	1	1	1	1	1	1	1	1	1	1	1	1	1	1	1	1	1	1	1	1	1	1	1
Glyma.01G006500	1	1	1	1	1	1	1	1	1	1	1	1	1	1	1	1	1	1	1	1	1	1	1	1	1	1	1	1	1	1	1	1	1	1	1	1	1	1	1	1	1	1	1	1	1	1	1	1	1
Glyma.01G006600	1	1	1	1	1	1	1	1	1	1	1	1	1	1	1	1	1	1	1	1	1	1	1	1	1	1	1	1	1	1	1	1	1	1	1	1	1	1	1	1	1	1	1	1	1	1	1	1	1
Glyma.01G006700	1	1	1	1	1	1	1	1	1	1	1	1	1	1	1	1	1	1	1	1	1	1	1	1	1	1	1	1	1	1	1	1	1	1	1	1	1	1	1	1	1	1	1	1	1	1	1	1	1
Glyma.01G006800	1	1	1	1	1	1	1	1	1	1	1	1	1	1	1	1	1	1	1	1	1	1	1	1	1	1	1	1	1	1	1	1	1	1	1	1	1	1	1	1	1	1	1	1	1	1	1	1	1
Glyma.01G006900	1	1	1	1	1	1	1	1	1	1	1	1	1	1	1	1	1	1	1	1	1	1	1	1	1	1	1	1	1	1	1	1	1	1	1	1	1	1	1	1	1	1	1	1	1	1	1	1	1
Glyma.01G007000	1	1	1	1	1	1	1	1	1	1	1	1	1	1	1	1	1	1	1	1	1	1	1	1	1	1	1	1	1	1	1	1	1	1	1	1	1	1	1	1	1	1	1	1	1	1	1	1	1
Glyma.01G007100	1	1	1	1	1	1	1	1	1	1	1	1	1	1	1	1	1	1	1	1	1	1	1	1	1	1	1	1	1	1	1	1	1	1	1	1	1	1	1	1	1	1	1	1	1	1	1	1	1
Glyma.01G007200	1	1	1	1	1	1	1	1	1	1	1	1	1	1	1	1	1	1	1	1	1	1	1	1	1	1	1	1	1	1	1	1	1	1	1	1	1	1	1	1	1	1	1	1	1	1	1	1	1
Glyma.01G007300	1	1	1	1	1	1	1	1	1	1	1	1	1	1	1	1	1	1	1	1	1	1	1	1	1	1	1	1	1	1	1	1	1	1	1	1	1	1	1	1	1	1	1	1	1	1	1	1	1
Glyma.01G007400	1	1	1	1	1	1	1	1	1	1	1	1	1	1	1	1	1	1	1	1	1	1	1	1	1	1	1	1	1	1	1	1	1	1	1	1	1	1	1	1	1	1	1	1	1	1	1	1	1
Glyma.01G007500	1	1	1	1	1	1	1	1	1	1	1	1	1	1	1	1	1	1	1	1	1	1	1	1	1	1	1	1	1	1	1	1	1	1	1	1	1	1	1	1	1	1	1	1	1	1	1	1	1
Glyma.01G007600	1	1	1	1	1	1	1	1	1	1	1	1	1	1	1	1	1	1	1	1	1	1	1	1	1	1	1	1	1	1	1	1	1	1	1	1	1	1	1	1	1	1	1	1	1	1	1	1	1
Glyma.01G007700	1	1	1	1	1	1	1	1	1	1	1	1	1	1	1	1	1	1	1	1	1	1	1	1	1	1	1	1	1	1	1	1	1	1	1	1	1	1	1	1	1	1	1	1	1	1	1	1	1
Glyma.01G007650	1	1	1	1	1	1	1	1	1	1	1	1	1	1	1	1	1	1	1	1	1	1	1	1	1	1	1	1	1	1	1	1	1	1	1	1	1	1	1	1	1	1	1	1	1	1	1	1	1
Glyma.01G007800	1	1	1	1	1	1	1	1	1	1	1	1	1	1	1	1	1	1	1	1	1	1	1	1	1	1	1	1	1	1	1	1	1	1	1	1	1	1	1	1	1	1	1	1	1	1	1	1	1
Glyma.01G007900	1	1	1	1	1	1	1	1	1	1	1	1	1	1	1	1	1	1	1	1	1	1	1	1	1	1	1	1	1	1	1	1	1	1	1	1	1	1	1	1	1	1	1	1	1	1	1	1	1
Glyma.01G008000	1	1	1	1	1	1	1	1	1	1	1	1	1	1	1	1	1	1	1	1	1	1	1	1	1	1	1	1	1	1	1	1	1	1	1	1	1	1	1	1	1	1	1	1	1	1	1	1	1
Glyma.01G008100	1	1	1	1	1	1	1	1	1	1	1	1	1	1	1	1	1	1	1	1	1	1	1	1	1	1	1	1	1	1	1	1	1	1	1	1	1	1	1	1	1	1	1	1	1	1	1	1	1
Glyma.01G008200	1	1	1	1	1	1	1	1	1	1	1	1	1	1	1	1	1	1	1	1	1	1	1	1	1	1	1	1	1	1	1	1	1	1	1	1	1	1	1	1	1	1	1	1	1	1	1	1	1
Glyma.01G008300	1	1	1	1	1	1	1	1	1	1	1	1	1	1	1	1	1	1	1	1	1	1	1	1	1	1	1	1	1	1	1	1	1	1	1	1	1	1	1	1	1	1	1	1	1	1	1	1	1
Glyma.01G008400	1	1	1	1	1	1	1	1	1	1	1	1	1	1	1	1	1	1	1	1	1	1	1	1	1	1	1	1	1	1	1	1	1	1	1	1	1	1	1	1	1	1	1	1	1	1	1	1	1
Glyma.01G008500	1	1	1	1	1	1	1	1	1	1	1	1	1	1	1	1	1	1	1	1	1	1	1	1	1	1	1	1	1	1	1	1	1	1	1	1	1	1	1	1	1	1	1	1	1	1	1	1	1
Glyma.01G008600	1	1	1	1	1	1	1	1	1	1	1	1	1	1	1	1	1	1	1	1	1	1	1	1	1	1	1	1	1	1	1	1	1	1	1	1	1	1	1	1	1	1	1	1	1	1	1	1	1
Glyma.01G008700	1	1	1	1	1	1	1	1	1	1	1	1	1	1	1	1	1	1	1	1	1	1	1	1	1	1	1	1	1	1	1	1	1	1	1	1	1	1	1	1	1	1	1	1	1	1	1	1	1
Glyma.01G008800	1	1	1	1	1	1	1	1	1	1	1	1	1	1	1	1	1	1	1	1	1	1	1	1	1	1	1	1	1	1	1	1	1	1	1	1	1	1	1	1	1	1	1	1	1	1	1	1	1
Glyma.01G008900	1	1	1	1	1	1	1	1	1	1	1	1	1	1	1	1	1	1	1	1	1	1	1	1	1	1	1	1	1	1	1	1	1	1	1	1	1	1	1	1	1	1	1	1	1	1	1	1	1
Glyma.01G009000	1	1	1	1	1	1	1	1	1	1	1	1	1	1	1	1	1	1	1	1	1	1	1	1	1	1	1	1	1	1	1	1	1	1	1	1	1	1	1	1	1	1	1	1	1	1	1	1	1
Glyma.01G009100	1	1	1	1	1	1	1	1	1	1	1	1	1	1	1	1	1	1	1	1	1	1	1	1	1	1	1	1	1	1	1	1	1	1	1	1	1	1	1	1	1	1	1	1	1	1	1	1	1
Glyma.01G009200	1	1	1	1	1	1	1	1	1	1	1	1	1	1	1	1	1	1	1	1	1	1	1	1	1	1	1	1	1	1	1	1	1	1	1	1	1	1	1	1	1	1	1	1	1	1	1	1	1
Glyma.01G009300	1	1	1	1	1	1	1	1	1	1	1	1	1	1	1	1	1	1	1	1	1	1	1	1	1	1	1	1	1	1	1	1	1	1	1	1	1	1	1	1	1	1	1	1	1	1	1	1	1
Glyma.01G009400	1	1	1	1	1	1	1	1	1	1	1	1	1	1	1	1	1	1	1	1	1	1	1	1	1	1	1	1	1	1	1	1	1	1	1	1	1	1	1	1	1	1	1	1	1	1	1	1	1
Glyma.01G009500	1	1	1	1	1	1	1	1	1	1	1	1	1	1	1	1	1	1	1	1	1	1	1	1	1	1	1	1	1	1	1	1	1	1	1	1	1	1	1	1	1	1	1	1	1	1	1	1	1
Glyma.01G009600	1	1	1	1	1	1	1	1	1	1	1	1	1	1	1	1	1	1	1	1	1	1	1	1	1	1	1	1	1	1	1	1	1	1	1	1	1	1	1	1	1	1	1	1	1	1	1	1	1
Glyma.01G009700	1	1	1	1	1	1	1	1	1	1	1	1	1	1	1	1	1	1	1	1	1	1	1	1	1	1	1	1	1	1	1	1	1	1	1	1	1	1	1	1	1	1	1	1	1	1	1	1	1
Glyma.01G009800	1	1	1	1	1	1	1	1	1	1	1	1	1	1	1	1	1	1	1	1	1	1	1	1	1	1	1	1	1	1	1	1	1	1	1	1	1	1	1	1	1	1	1	1	1	1	1	1	1
Glyma.01G009900	1	1	1	1	1	1	1	1	1	1	1	1	1	1	1	1	1	1	1	1	1	1	1	1	1	1	1	1	1	1	1	1	1	1	1	1	1	1	1	1	1	1	1	1	1	1	1	1	1
Glyma.01G010000	1	1	1	1	1	1	1	1	1	1	1	1	1	1	1	1	1	1	1	1	1	1	1	1	1	1	1	1	1	1	1	1	1	1	1	1	1	1	1	1	1	1	1	1	1	1	1	1	1
Glyma.01G010100	1	1	1	1	1	1	1	1	1	1	1	1	1	1	1	1	1	1	1	1	1	1	1	1	1	1	1	1	1	1	1	1	1	1	1	1	1	1	1	1	1	1	1	1	1	1	1	1	1
Glyma.01G010200	1	1	1	1	1	1	1	1	1	1	1	1	1	1	1	1	1	1	1	1	1	1	1	1	1	1	1	1	1	1	1	1	1	1	1	1	1	1	1	1	1	1	1	1	1	1	1	1	1
Glyma.01G010300	1	1	1	1	1	1	1	1	1	1	1	1	1	1	1	1	1	1	1	1	1	1	1	1	1	1	1	1	1	1	1	1	1	1	1	1	1	1	1	1	1	1	1	1	1	1	1	1	1
Glyma.01G010400	1	1	1	1	1	1	1	1	1	1	1	1	1	1	1	1	1	1	1	1	1	1	1	1	1	1	1	1	1	1	1	1	1	1	1	1	1	1	1	1	1	1	1	1	1	1	1	1	1
Glyma.01G010500	1	1	1	1	1	1	1	1	1	1	1	1	1	1	1	1	1	1	1	1	1	1	1	1	1	1	1	1	1	1	1	1	1	1	1	1	1	1	1	1	1	1	1	1	1	1	1	1	1
Glyma.01G010600	1	1	1	1	1	1	1	1	1	1	1	1	1	1	1	1	1	1	1	1	1	1	1	1	1	1	1	1	1	1	1	1	1	1	1	1	1	1	1	1	1	1	1	1	1	1	1	1	1
Glyma.01G010700	1	1	1	1	1	1	1	1	1	1	1	1	1	1	1	1	1	1	1	1	1	1	1	1	1	1	1	1	1	1	1	1	1	1	1	1	1	1	1	1	1	1	1	1	1	1	1	1	1
Glyma.01G010800	1	1	1	1	1	1	1	1	1	1	1	1	1	1	1	1	1	1	1	1	1	1	1	1	1	1	1	1	1	1	1	1	1	1	1	1	1	1	1	1	1	1	1	1	1	1	1	1	1
Glyma.01G010900	1	1	1	1	1	1	1	1	1	1	1	1	1	1	1	1	1	1	1	1	1	1	1	1	1	1	1	1	1	1	1	1	1	1	1	1	1	1	1	1	1	1	1	1	1	1	1	1	1
Glyma.01G011000	1	1	1	1	1	1	1	1	1	1	1	1	1	1	1	1	1	1	1	1	1	1	1	1	1	1	1	1	1	1	1	1	1	1	1	1	1	1	1	1	1	1	1	1	1	1	1	1	1
Glyma.01G011100	1	1	1	1	1	1	1	1	1	1	1	1	1	1	1	1	1	1	1	1	1	1	1	1	1	1	1	1	1	1	1	1	1	1	1	1	1	1	1	1	1	1	1	1	1	1	1	1	1
Glyma.01G011200	1	1	1	1	1	1	1	1	1	1	1	1	1	1	1	1	1	1	1	1	1	1	1	1	1	1	1	1	1	1	1	1	1	1	1	1	1	1	1	1	1	1	1	1	1	1	1	1	1
Glyma.01G011300	1	1	1	1	1	1	1	1	1	1	1	1	1	1	1	1	1	1	1	1	1	1	1	1	1	1	1	1	1	1	1	1	1	1	1	1	1	1	1	1	1	1	1	1	1	1	1	1	1
Glyma.01G011400	1	1	1	1	1	1	1	1	1	1	1	1	1	1	1	1	1	1	1	1	1	1	1	1	1	1	1	1	1	1	1	1	1	1	1	1	1	1	1	1	1	1	1	1	1	1	1	1	1
Glyma.01G011500	1	1	1	1	1	1	1	1	1	1	1	1	1	1	1	1	1	1	1	1	1	1	1	1	1	1	1	1	1	1	1	1	1	1	1	1	1	1	1	1	1	1	1	1	1	1	1	1	1
Glyma.01G011600	1	1	1	1	1	1	1	1	1	1	1	1	1	1	1	1	1	1	1	1	1	1	1	1	1	1	1	1	1	1	1	1	1	1	1	1	1	1	1	1	1	1	1	1	1	1	1	1	1
Glyma.01G011700	1	1	1	1	1	1	1	1	1	1	1	1	1	1	1	1	1	1	1	1	1	1	1	1	1	1	1	1	1	1	1	1	1	1	1	1	1	1	1	1	1	1	1	1	1	1	1	1	1
Glyma.01G011800	1	1	1	1	1	1	1	1	1	1	1	1	1	1	1	1	1	1	1	1	1	1	1	1	1	1	1	1	1	1	1	1	1	1	1	1	1	1	1	1	1	1	1	1	1	1	1	1	1
Glyma.01G011900	1	1	1	1	1	1	1	1	1	1	1	1	1	1	1	1	1	1	1	1	1	1	1	1	1	1	1	1	1	1	1	1	1	1	1	1	1	1	1	1	1	1	1	1	1	1	1	1	1
Glyma.01G012000	1	1	1	1	1	1	1	1	1	1	1	1	1	1	1	1	1	1	1	1	1	1	1	1	1	1	1	1	1	1	1	1	1	1	1	1	1	1	1	1	1	1	1	1	1	1	1	1	1
Glyma.01G012100	1	1	1	1	1	1	1	1	1	1	1	1	1	1	1	1	1	1	1	1	1	1	1	1	1	1	1	1	1	1	1	1	1	1	1	1	1	1	1	1	1	1	1	1	1	1	1	1	1
Glyma.01G012200	1	1	1	1	1	1	1	1	1	1	1	1	1	1	1	1	1	1	1	1	1	1	1	1	1	1	1	1	1	1	1	1	1	1	1	1	1	1	1	1	1	1	1	1	1	1	1	1	1
Glyma.01G012300	1	1	1	1	1	1	1	1	1	1	1	1	1	1	1	1	1	1	1	1	1	1	1	1	1	1	1	1	1	1	1	1	1	1	1	1	1	1	1	1	1	1	1	1	1	1	1	1	1
Glyma.01G012400	1	1	1	1	1	1	1	1	1	1	1	1	1	1	1	1	1	1	1	1	1	1	1	1	1	1	1	1	1	1	1	1	1	1	1	1	1	1	1	1	1	1	1	1	1	1	1	1	1
Glyma.01G012500	1	1	1	1	1	1	1	1	1	1	1	1	1	1	1	1	1	1	1	1	1	1	1	1	1	1	1	1	1	1	1	1	1	1	1	1	1	1	1	1	1	1	1	1	1	1	1	1	1
Glyma.01G012700	1	0	1	1	1	1	1	1	1	0	1	1	1	1	1	1	1	1	1	1	1	1	1	1	0	1	0	1	1	1	1	0	1	1	1	1	1	1	1	0	1	0	0	1	1	1	1	1	1
Glyma.01G012800	1	1	1	1	1	1	1	1	1	1	1	1	1	1	1	1	1	1	1	1	1	1	1	1	1	1	1	1	1	0	1	1	1	1	0	1	0	1	0	1	0	0	1	0	0	1	1	1	1
Glyma.01G013000	1	1	1	1	1	1	1	1	1	1	1	1	1	1	1	1	1	1	1	1	1	1	1	1	1	1	1	1	1	1	1	1	1	1	1	1	1	1	1	1	1	1	1	0	1	1	1	1	1
Glyma.01G013100	1	1	1	1	1	1	1	1	1	1	1	1	1	1	1	1	1	1	1	1	1	1	1	1	1	1	1	1	1	1	1	1	1	1	1	1	1	1	1	1	1	1	1	1	1	1	1	1	1
Glyma.01G013200	1	1	1	1	1	1	1	1	1	1	1	1	1	1	1	1	1	1	1	1	1	1	1	1	1	1	1	1	1	1	1	1	1	1	1	1	1	1	1	1	1	1	1	1	1	1	1	1	1
Glyma.01G013300	1	1	1	1	1	1	1	1	1	1	1	1	1	1	1	1	1	1	1	1	1	1	1	1	1	1	1	1	1	1	1	1	1	1	1	1	1	1	1	1	1	1	1	1	1	1	1	1	1
Glyma.01G013500	1	1	1	1	1	1	1	1	1	1	1	1	1	1	1	1	1	1	1	1	1	1	1	1	1	1	1	1	1	1	1	1	1	1	1	1	1	1	1	1	1	1	1	1	1	1	1	1	1
Glyma.01G013600	1	1	1	1	1	1	1	1	1	1	1	1	1	1	1	1	1	1	1	1	1	1	1	1	1	1	1	1	1	1	1	1	1	1	1	1	1	1	1	1	1	1	1	1	1	1	1	1	1
Glyma.01G013800	1	1	1	1	1	1	1	1	1	1	1	1	1	1	1	1	1	1	1	1	1	1	1	1	1	1	1	1	1	1	1	1	1	1	1	1	1	1	1	1	1	1	1	1	1	1	1	1	1
Glyma.01G013900	1	1	1	1	1	1	1	1	1	1	1	1	1	1	1	1	1	1	1	1	1	1	1	1	1	1	1	1	1	1	1	1	1	1	1	1	1	1	1	1	1	1	1	1	1	1	1	1	1
Glyma.01G014000	1	1	1	1	1	1	1	1	1	1	1	1	1	1	1	1	1	1	1	1	1	1	1	1	1	1	1	1	1	1	1	1	1	1	1	1	1	1	1	1	1	1	1	1	1	1	1	1	1
Glyma.01G014100	1	1	1	1	1	1	1	1	1	1	1	1	1	1	1	1	1	1	1	1	1	1	1	1	1	1	1	1	1	1	1	1	1	1	1	1	1	1	1	1	1	1	1	1	1	1	1	1	1
Glyma.01G014200	1	1	1	1	1	1	1	1	1	1	1	1	1	1	1	1	1	1	1	1	1	1	1	1	1	1	1	1	1	1	1	1	1	1	1	1	1	1	1	1	1	1	1	1	1	1	1	1	1
Glyma.01G014400	1	1	1	1	1	1	1	1	1	1	1	1	1	1	1	1	1	1	1	1	1	1	1	1	1	1	1	1	1	1	1	1	1	1	1	1	1	1	1	1	1	1	1	1	1	1	1	1	1
Glyma.01G014500	1	1	1	1	1	1	1	1	1	1	1	1	1	1	1	1	1	1	1	1	1	1	1	1	1	1	1	1	1	1	1	1	1	1	1	1	1	1	1	1	1	1	1	1	1	1	1	1	1
Glyma.01G014600	1	1	1	1	1	1	1	1	1	1	1	1	1	1	1	1	1	1	1	1	1	1	1	1	1	1	1	1	1	1	1	1	1	1	1	1	1	1	1	1	1	1	1	1	1	1	1	1	1
Glyma.01G014700	1	1	1	1	1	1	1	1	1	1	1	1	1	1	1	1	1	1	1	1	1	1	1	1	1	1	1	1	1	1	1	1	1	1	1	1	1	1	1	1	1	1	1	1	1	1	1	1	1
Glyma.01G014800	1	1	1	1	1	1	1	1	1	1	1	1	1	1	1	1	1	1	1	1	1	1	1	1	1	1	1	1	1	1	1	1	1	1	1	1	1	1	1	1	1	1	1	1	1	1	1	1	1
Glyma.01G014900	1	1	1	1	1	1	1	1	1	1	1	1	1	1	1	1	1	1	1	1	1	1	1	1	1	1	1	1	1	1	1	1	1	1	1	1	1	1	1	1	1	1	1	1	1	1	1	1	1
Glyma.01G015000	1	1	1	1	1	1	1	1	1	1	1	1	1	1	1	1	1	1	1	1	1	1	1	1	1	1	1	1	1	1	1	1	1	1	1	1	1	1	1	1	1	1	1	1	1	1	1	1	1
Glyma.01G015100	1	1	1	1	1	1	1	1	1	1	1	1	1	1	1	1	1	1	1	1	1	1	1	1	1	1	1	1	1	1	1	1	1	1	1	1	1	1	1	1	1	1	1	1	1	1	1	1	1
Glyma.01G015200	1	1	1	1	1	1	1	1	1	1	1	1	1	1	1	1	1	1	1	1	1	1	1	1	1	1	1	1	1	1	1	1	1	1	1	1	1	1	1	1	1	1	1	1	1	1	1	1	1
Glyma.01G015300	1	1	1	1	1	1	1	1	1	1	1	1	1	1	1	1	1	1	1	1	1	1	1	1	1	1	1	1	1	1	1	1	1	1	1	1	1	1	1	1	1	1	1	1	1	1	1	1	1
Glyma.01G015400	1	1	1	1	1	1	1	1	1	1	1	1	1	1	1	1	1	1	1	1	1	1	1	1	1	1	1	1	1	1	1	1	1	1	1	1	1	1	1	1	1	1	1	1	1	1	1	1	1
Glyma.01G015500	1	1	1	1	1	1	1	1	1	1	1	1	1	1	1	1	1	1	1	1	1	1	1	1	1	1	1	1	1	1	1	1	1	1	1	1	1	1	1	1	1	1	1	1	1	1	1	1	1
Glyma.01G015600	1	1	1	1	1	1	1	1	1	1	1	1	1	1	1	1	1	1	1	1	1	1	1	1	1	1	1	1	1	1	1	1	1	1	1	1	1	1	1	1	1	1	1	1	1	1	1	1	1
Glyma.01G015700	1	1	1	1	1	1	1	1	1	1	1	1	1	1	1	1	1	1	1	1	1	1	1	1	1	1	1	1	1	1	1	1	1	1	1	1	1	1	1	1	1	1	1	1	1	1	1	1	1
Glyma.01G015800	1	1	1	1	1	1	1	1	1	1	1	1	1	1	1	1	1	1	1	1	1	1	1	1	1	1	1	1	1	1	1	1	1	1	1	1	1	1	1	1	1	1	1	1	1	1	1	1	1
Glyma.01G015900	1	1	1	1	1	1	1	1	1	1	1	1	1	1	1	1	1	1	1	1	1	1	1	1	1	1	1	1	1	1	1	1	1	1	1	1	1	1	1	1	1	1	1	1	1	1	1	1	1
Glyma.01G016000	1	1	1	1	1	1	1	1	1	1	1	1	1	1	1	1	1	1	1	1	1	1	1	1	1	1	1	1	1	1	1	1	1	1	1	1	1	1	1	1	1	1	1	1	1	1	1	1	1
Glyma.01G016100	1	1	1	1	1	1	1	1	1	1	1	1	1	1	1	1	1	1	1	1	1	1	1	1	1	1	1	1	1	1	1	1	1	1	1	1	1	1	1	1	1	1	1	1	1	1	1	1	1
Glyma.01G016200	1	1	1	1	1	1	1	1	1	1	1	1	1	1	1	1	1	1	1	1	1	1	1	1	1	1	1	1	1	1	1	1	1	1	1	1	1	1	1	1	1	1	1	1	1	1	1	1	1
Glyma.01G016300	1	1	1	1	1	1	1	1	1	1	1	1	1	1	1	1	1	1	1	1	1	1	1	1	1	1	1	1	1	1	1	1	1	1	1	1	1	1	1	1	1	1	1	1	1	1	1	1	1
Glyma.01G016400	1	1	1	1	1	1	1	1	1	1	1	1	1	1	1	1	1	1	1	1	1	1	1	1	1	1	1	1	1	1	1	1	1	1	1	1	1	1	1	1	1	1	1	1	1	1	1	1	1
Glyma.01G016500	1	1	1	1	1	1	1	1	1	1	1	1	1	1	1	1	1	1	1	1	1	1	1	1	1	1	1	1	1	1	1	1	1	1	1	1	1	1	1	1	1	1	1	1	1	1	1	1	1
Glyma.01G016600	1	1	1	1	1	1	1	1	1	1	1	1	1	1	1	1	1	1	1	1	1	1	1	1	1	1	1	1	1	1	1	1	1	1	1	1	1	1	1	1	1	1	1	1	1	1	1	1	1
Glyma.01G016700	1	1	1	0	1	0	0	1	1	1	1	0	1	0	0	1	1	1	1	1	1	1	1	1	1	0	1	0	0	1	0	1	0	1	1	0	1	1	1	1	1	1	1	1	1	0	1	0	1
Glyma.01G016800	1	1	1	1	1	1	1	1	1	1	1	1	1	1	1	1	1	1	1	1	1	1	1	1	1	1	1	1	1	1	1	1	1	1	1	1	1	1	1	1	1	1	1	1	1	1	1	1	1
Glyma.01G016900	1	1	1	1	1	1	1	1	1	1	1	1	1	1	1	1	1	1	1	1	1	1	1	1	1	1	1	1	1	1	1	1	1	1	1	1	1	0	1	1	1	1	1	1	1	1	1	1	1
Glyma.01G017000	1	1	1	1	1	1	1	1	1	1	1	1	1	1	1	1	1	1	1	1	1	1	1	1	1	1	1	1	1	1	1	1	1	1	1	1	1	1	1	1	1	1	1	1	1	1	1	1	1
Glyma.01G017100	1	1	1	1	1	1	1	1	1	1	1	1	1	1	1	1	1	1	1	1	1	1	1	1	1	1	1	1	1	1	1	1	1	1	1	1	1	1	1	1	1	1	1	1	1	1	1	1	1
Glyma.01G017150	1	1	1	1	1	1	1	1	1	1	1	1	1	1	1	1	1	1	1	1	1	1	1	1	1	1	1	1	1	1	1	1	1	1	1	1	1	1	1	1	1	1	1	1	1	1	1	1	1
Glyma.01G017200	1	1	1	1	1	1	1	1	1	1	1	1	1	1	1	1	1	1	1	1	1	1	1	1	1	1	1	1	1	1	1	1	1	1	1	1	1	1	1	1	1	1	1	1	1	1	1	1	1
Glyma.01G017300	1	1	1	1	1	1	1	1	1	1	1	1	1	1	1	1	1	1	1	1	1	1	1	1	1	1	1	1	1	1	1	1	1	1	1	1	1	1	1	1	1	1	1	1	1	1	1	1	1
Glyma.01G017400	1	1	1	1	1	1	1	1	1	1	1	1	1	1	1	1	1	1	1	1	1	1	1	1	1	1	1	1	1	1	1	1	1	1	1	1	1	1	1	1	1	1	1	1	1	1	1	1	1
Glyma.01G017700	1	1	1	1	1	1	1	1	1	1	1	1	1	1	1	1	1	1	1	1	1	1	1	1	1	1	1	1	1	1	1	1	1	1	1	1	1	1	1	1	1	1	1	1	1	1	1	1	1
Glyma.01G017800	1	1	1	1	1	1	1	1	1	1	1	1	1	1	1	1	1	1	1	1	1	1	1	1	1	1	1	1	1	1	1	1	1	1	1	1	1	1	1	1	1	1	1	1	1	1	1	1	1
Glyma.01G017900	1	1	1	1	1	1	1	1	1	1	1	1	1	1	1	1	1	1	1	1	1	1	1	1	1	1	1	1	1	1	1	1	1	1	1	1	1	1	1	1	1	1	1	1	1	1	1	1	1
Glyma.01G018000	1	1	1	1	1	1	1	1	1	1	1	1	1	1	1	1	1	1	1	1	1	1	1	1	1	1	1	1	1	1	1	1	1	1	1	1	1	1	1	1	1	1	1	1	1	1	1	1	1
Glyma.01G018100	1	1	1	1	1	1	1	1	1	1	1	1	1	1	1	1	1	1	1	1	1	1	1	1	1	1	1	1	1	1	1	1	1	1	1	1	1	1	1	1	1	1	1	1	1	1	1	1	1
Glyma.01G018200	1	1	1	1	1	1	1	1	1	1	1	1	1	1	1	1	1	1	1	1	1	1	1	1	1	1	1	1	1	1	1	1	1	1	1	1	1	1	1	1	1	1	1	1	1	1	1	1	1
Glyma.01G018300	1	1	1	1	1	1	1	1	1	1	1	1	1	1	1	1	1	1	1	1	1	1	1	1	1	1	1	1	1	1	1	1	1	1	1	1	1	1	1	1	1	1	1	1	1	1	1	1	1
Glyma.01G018400	1	1	1	1	1	1	1	1	1	1	1	1	1	1	1	1	1	1	1	1	1	1	1	1	1	1	1	1	1	1	1	1	1	1	1	1	1	1	1	1	1	1	1	1	1	1	1	1	1
Glyma.01G018500	1	1	1	1	1	1	1	1	1	1	1	1	1	1	1	1	1	1	1	1	1	1	1	1	1	1	1	1	1	1	1	1	1	1	1	1	1	1	1	1	1	1	1	1	1	1	1	1	1
Glyma.01G018600	1	1	1	1	1	1	1	1	1	1	1	1	1	1	1	1	1	1	1	1	1	1	1	1	1	1	1	1	1	1	1	1	1	1	1	1	1	1	1	1	1	1	1	1	1	1	1	1	1
Glyma.01G018651	1	1	1	1	1	1	1	1	1	1	1	1	1	1	1	1	1	1	1	1	1	1	1	1	1	1	1	1	1	1	1	1	1	1	1	1	1	1	1	1	1	1	1	1	1	1	1	1	1
Glyma.01G018700	1	1	1	1	1	1	1	1	1	1	1	1	1	1	1	1	1	1	1	1	1	1	1	1	1	1	1	1	1	1	1	1	1	1	1	1	1	1	1	1	1	1	1	1	1	1	1	1	1
Glyma.01G018800	1	1	1	1	1	1	1	1	1	1	1	1	1	1	1	1	1	1	1	1	1	1	1	1	1	1	1	1	1	1	1	1	1	1	1	1	1	1	1	1	1	1	1	1	1	1	1	1	1
Glyma.01G018900	1	1	1	1	1	1	1	1	1	1	1	1	1	1	1	1	1	1	1	1	1	1	1	1	1	1	1	1	1	1	1	1	1	1	1	1	1	1	1	1	1	1	1	1	1	1	1	1	1
Glyma.01G019000	1	1	1	1	1	1	1	1	1	1	1	1	1	1	1	1	1	1	1	1	1	1	1	1	1	1	1	1	1	1	1	1	1	1	1	1	1	1	1	1	1	1	1	1	1	1	1	1	1
Glyma.01G019100	1	1	1	1	1	1	1	1	1	1	1	1	1	1	1	1	1	1	1	1	1	1	1	1	1	1	1	1	1	1	1	1	1	1	1	1	1	1	1	1	1	1	1	1	1	1	1	1	1
Glyma.01G019200	1	1	1	1	1	1	1	1	1	1	1	1	1	1	1	1	1	1	1	1	1	1	1	1	1	1	1	1	1	1	1	1	1	1	1	1	1	1	1	1	1	1	1	1	1	1	1	1	1
Glyma.01G019300	1	1	1	1	1	1	1	1	1	1	1	1	1	1	1	1	1	1	1	1	1	1	1	1	1	1	1	1	1	1	1	1	1	1	1	1	1	1	1	1	1	1	1	1	1	1	1	1	1
Glyma.01G019400	1	1	1	1	1	1	1	1	1	1	1	1	1	1	1	1	1	1	1	1	1	1	1	1	1	1	1	1	1	1	1	1	1	1	1	1	1	1	1	1	1	1	1	1	1	1	1	1	1
Glyma.01G019500	1	1	1	1	1	1	1	1	1	1	1	1	1	1	1	1	1	1	1	1	1	1	1	1	1	1	1	1	1	1	1	1	1	1	1	1	1	1	1	1	1	1	1	1	1	1	1	1	1
Glyma.01G019600	1	1	1	1	1	1	1	1	1	1	1	1	1	1	1	1	1	1	1	1	1	1	1	1	1	1	1	1	1	0	1	1	1	1	0	1	0	1	1	1	0	0	1	1	1	1	0	1	1
Glyma.01G019700	1	1	1	1	1	1	1	1	1	1	1	1	1	1	1	1	1	1	1	1	1	1	1	1	1	1	1	1	1	1	1	1	1	1	1	1	1	1	1	1	1	1	1	1	1	1	1	1	1
Glyma.01G019800	1	1	1	1	1	1	1	1	1	1	1	1	1	1	1	1	1	1	1	1	1	1	1	1	1	1	1	1	1	1	1	1	1	1	1	1	1	1	1	1	1	1	1	1	1	1	1	1	1
Glyma.01G019900	1	1	1	1	1	1	1	1	1	1	1	1	1	1	1	1	1	1	1	1	1	1	1	1	1	1	1	1	1	1	1	1	1	1	1	1	1	1	1	1	1	1	1	1	1	1	1	1	1
Glyma.01G020000	1	1	1	1	1	1	1	1	1	1	1	1	1	1	1	1	1	1	1	1	1	1	1	1	1	1	1	1	1	1	1	1	1	1	1	1	1	1	1	1	1	1	1	1	1	1	1	1	1
Glyma.01G020100	1	1	1	1	1	1	1	1	1	1	1	1	1	1	1	1	1	1	1	1	1	1	1	1	1	1	1	1	1	1	1	1	1	1	1	1	1	1	1	1	1	1	1	1	1	1	1	1	1
Glyma.01G020200	1	1	1	1	1	1	1	1	1	1	1	1	1	1	1	1	1	1	1	1	1	1	1	1	1	1	1	1	1	1	1	1	1	1	1	1	1	1	1	1	1	1	1	1	1	1	1	1	1
Glyma.01G020300	1	1	1	1	1	1	1	1	1	1	1	1	1	1	1	1	1	1	1	1	1	1	1	1	1	1	1	1	1	1	1	1	1	1	1	1	1	1	1	1	1	1	1	1	1	1	1	1	1
Glyma.01G020400	1	1	1	1	1	1	1	1	1	1	1	1	1	1	1	1	1	1	1	1	1	1	1	1	1	1	1	1	1	1	1	1	1	1	1	1	1	1	1	1	1	1	1	1	1	1	1	1	1
Glyma.01G020450	1	1	1	1	1	1	1	1	1	1	1	1	1	1	1	1	1	1	1	1	1	1	1	1	1	1	1	1	1	1	1	1	1	1	1	1	1	1	1	1	1	1	1	1	1	1	1	1	1
Glyma.01G020500	1	1	1	1	1	1	1	1	1	1	1	1	1	1	1	1	1	1	1	1	1	1	1	1	1	1	1	1	1	1	1	1	1	1	1	1	1	1	1	1	1	1	1	1	1	1	1	1	1
Glyma.01G020600	1	1	1	1	1	1	1	1	1	1	1	1	1	1	1	1	1	1	1	1	1	1	1	1	1	1	1	1	1	1	1	1	1	1	1	1	1	1	1	1	1	1	1	1	1	1	1	1	1
Glyma.01G020700	1	1	1	1	1	1	1	1	1	1	1	1	1	1	1	1	1	1	1	1	1	1	1	1	1	1	1	1	1	1	1	1	1	1	1	1	1	1	1	1	1	1	1	1	1	1	1	1	1
Glyma.01G020800	1	1	1	1	1	1	1	1	1	1	1	1	1	1	1	1	1	1	1	1	1	1	1	1	1	1	1	1	1	1	1	1	1	1	1	1	1	1	1	1	1	1	1	1	1	1	1	1	1
Glyma.01G020900	1	1	1	1	1	1	1	1	1	1	1	1	1	1	1	1	1	1	1	1	1	1	1	1	1	1	1	1	1	1	1	1	1	1	1	1	1	1	1	1	1	1	1	1	1	1	1	1	1
Glyma.01G021000	1	1	1	1	1	1	1	1	1	1	1	1	1	1	1	1	1	1	1	1	1	1	1	1	1	1	1	1	1	1	1	1	1	1	1	1	1	1	1	1	1	1	1	1	1	1	1	1	1
Glyma.01G021100	1	1	1	1	1	1	1	1	1	1	1	1	1	1	1	1	1	1	1	1	1	1	1	1	1	1	1	1	1	1	1	1	1	1	1	1	1	1	1	1	1	1	1	1	1	1	1	1	1
Glyma.01G021200	1	1	1	1	1	1	1	1	1	1	1	1	1	1	1	1	1	1	1	1	1	1	1	1	1	1	1	1	1	1	1	1	1	1	1	1	1	1	1	1	1	1	1	1	1	1	1	1	1
Glyma.01G021301	1	1	1	1	1	1	0	0	1	0	1	1	1	1	1	1	0	1	1	1	0	0	0	0	1	1	1	1	1	1	1	1	0	1	1	1	1	1	1	1	1	1	1	1	1	1	1	1	1
Glyma.01G021400	1	1	1	1	1	1	1	1	1	1	1	1	1	1	1	1	1	1	1	1	1	1	1	1	1	1	1	1	1	1	1	1	1	1	1	1	1	1	1	1	1	1	1	1	1	1	1	1	1
Glyma.01G021450	1	1	1	1	1	1	1	1	1	1	1	1	1	1	1	1	1	1	1	1	1	1	1	1	1	1	1	1	1	1	1	1	1	1	1	1	1	1	1	1	1	1	1	1	1	1	1	1	1
Glyma.01G021500	1	1	1	1	1	1	1	1	1	1	1	1	1	1	1	1	1	1	1	1	1	1	1	1	1	1	1	1	1	1	1	1	1	1	1	1	1	1	1	1	1	1	1	1	1	1	1	1	1
Glyma.01G021600	1	1	1	1	1	1	1	1	1	1	1	1	1	1	1	1	1	1	1	1	1	1	1	1	1	1	1	1	1	1	1	1	1	1	1	1	1	1	1	1	1	1	1	1	1	1	1	1	1
Glyma.01G021700	1	1	1	1	1	1	1	1	1	1	1	1	1	1	1	1	1	1	1	1	1	1	1	1	1	1	1	1	1	1	1	1	1	1	1	1	1	1	1	1	1	1	1	1	1	1	1	1	1
Glyma.01G021800	1	1	1	1	1	1	1	1	1	1	1	1	1	1	1	1	0	1	1	1	1	1	1	1	1	1	1	1	1	1	1	1	1	1	1	1	1	1	1	1	1	1	1	1	1	1	1	1	1
Glyma.01G021900	1	1	1	1	1	1	1	1	1	1	1	1	1	1	1	1	1	1	1	1	1	1	1	1	1	1	1	1	1	1	1	1	1	1	1	1	1	1	1	1	1	1	1	1	1	1	1	1	1
Glyma.01G022100	1	1	1	1	1	1	1	1	1	1	1	1	1	1	1	1	1	1	1	1	1	1	1	1	1	1	1	1	1	1	1	1	1	1	1	1	1	1	1	1	1	1	1	1	1	1	1	1	1
Glyma.01G022300	1	1	1	1	1	1	1	1	1	1	1	1	1	1	1	1	1	1	1	1	1	1	1	1	1	1	1	1	1	1	1	1	1	1	1	1	1	1	1	1	1	1	1	1	1	1	1	1	1
Glyma.01G022400	1	1	1	1	1	1	1	1	1	1	1	1	1	1	1	1	1	1	1	1	1	1	1	1	1	1	1	1	1	1	1	1	1	1	1	1	1	1	1	1	1	1	1	1	1	1	1	1	1
Glyma.01G022500	1	1	1	1	1	1	1	1	1	1	1	1	1	1	1	1	1	1	1	1	1	1	1	1	1	1	1	1	1	1	1	1	1	1	1	1	1	1	1	1	1	1	1	1	1	1	1	1	1
Glyma.01G022600	1	1	1	1	1	1	1	1	1	1	1	1	1	1	1	1	1	1	1	1	1	1	1	1	1	1	1	1	1	1	1	1	1	1	1	1	1	1	1	1	1	1	1	1	1	1	1	1	1
Glyma.01G022700	1	1	1	1	1	1	1	1	1	1	1	1	1	1	1	1	1	1	1	1	1	1	1	1	1	1	1	1	1	1	1	1	1	1	1	1	1	1	1	1	1	1	1	1	1	1	1	1	1
Glyma.01G022800	1	1	1	1	1	1	1	1	1	1	1	1	1	1	1	1	1	1	1	1	1	1	1	1	1	1	1	1	1	1	1	1	1	1	1	1	1	1	1	1	1	1	1	1	1	1	1	1	1
Glyma.01G022900	1	1	1	1	1	1	1	1	1	1	1	1	1	1	1	1	1	1	1	1	1	1	1	1	1	1	1	1	1	1	1	1	1	1	1	1	1	1	1	1	1	1	1	1	1	1	1	1	1
Glyma.01G023000	1	1	1	1	1	1	1	1	1	1	1	1	1	1	1	1	1	1	1	1	1	1	1	1	1	1	1	1	1	1	1	1	1	1	1	1	1	1	1	1	1	1	1	1	1	1	1	1	1
Glyma.01G023100	1	1	1	1	1	1	1	1	1	1	1	1	1	1	1	1	1	1	1	1	1	1	1	1	1	1	1	1	1	1	1	1	1	1	1	1	1	1	1	1	1	1	1	1	1	1	1	1	1
Glyma.01G023200	1	1	1	1	1	1	1	1	1	1	1	1	1	1	1	1	1	1	1	1	1	1	1	1	1	1	1	1	1	1	1	1	1	1	1	1	1	1	1	1	1	1	1	1	1	1	1	1	1
Glyma.01G023300	1	1	1	1	1	1	1	1	1	1	1	1	1	1	1	1	1	1	1	1	1	1	1	1	1	1	1	1	1	1	1	1	1	1	1	1	1	1	1	1	1	1	1	1	1	1	1	1	1
Glyma.01G023400	1	1	1	1	1	1	1	1	1	1	1	1	1	1	1	1	1	1	1	1	1	1	1	1	1	1	1	1	1	1	1	1	1	1	1	1	1	1	1	1	1	1	1	1	1	1	1	1	1
Glyma.01G023500	1	1	1	1	1	1	1	1	1	1	1	1	1	1	1	1	1	1	1	1	1	1	1	1	1	1	1	1	1	1	1	1	1	1	1	1	1	1	1	1	1	1	1	1	1	1	1	1	1
Glyma.01G023600	1	1	1	1	1	1	1	1	1	1	1	1	1	1	1	1	1	1	1	1	1	1	1	1	1	1	1	1	1	1	1	1	1	1	1	1	1	1	1	1	1	1	1	1	1	1	1	1	1
Glyma.01G023700	1	1	1	1	1	1	1	1	1	1	1	1	1	1	1	1	1	1	1	1	1	1	1	1	1	1	1	1	1	1	1	1	1	1	1	1	1	1	1	1	1	1	1	1	1	1	1	1	1
Glyma.01G023767	1	1	1	1	1	1	1	1	1	1	1	1	1	1	1	1	1	1	1	1	1	1	1	1	1	1	1	1	1	1	1	1	1	1	1	1	1	1	1	1	1	1	1	1	1	1	1	1	1
Glyma.01G023833	1	1	1	1	1	1	1	1	1	1	1	1	1	1	1	1	1	1	1	1	1	1	1	1	1	1	1	1	1	1	1	1	1	1	1	1	1	1	1	1	1	1	1	1	1	1	1	1	1
Glyma.01G023900	1	1	1	1	1	1	1	1	1	1	1	1	1	1	1	1	1	1	1	1	1	1	1	1	1	1	1	1	1	1	1	1	1	1	1	1	1	1	1	1	1	1	1	1	1	1	1	1	1
Glyma.01G024000	1	1	1	1	1	1	1	1	1	1	1	1	1	1	1	1	1	1	1	1	1	1	1	1	1	1	1	1	1	1	1	1	1	1	1	1	1	1	1	1	1	1	1	1	1	1	1	1	1
Glyma.01G024100	1	1	1	1	1	1	1	1	1	1	1	1	1	1	1	1	1	1	1	1	1	1	1	1	1	1	1	1	1	1	1	1	1	1	1	1	1	1	1	1	1	1	1	1	1	1	1	1	1
Glyma.01G024200	1	1	1	1	1	1	1	1	1	1	1	1	1	1	1	1	1	1	1	1	1	1	1	1	1	1	1	1	0	1	1	1	1	1	1	1	1	1	1	1	1	1	1	1	1	1	1	1	1
Glyma.01G024300	1	1	1	1	1	1	1	1	1	1	1	1	1	1	1	1	1	1	1	1	1	1	1	1	1	1	1	1	1	1	1	1	1	1	1	1	1	1	1	1	0	1	1	1	1	1	1	1	1
Glyma.01G024400	1	1	1	1	1	1	1	1	1	1	1	1	1	1	1	1	1	1	1	1	1	1	1	1	1	1	1	1	1	1	1	1	1	1	1	1	1	1	1	1	1	1	1	1	1	1	1	1	1
Glyma.01G024500	1	1	1	1	1	1	1	1	1	1	1	1	1	1	1	1	1	1	1	1	1	1	1	1	1	1	1	1	1	1	1	1	1	1	1	1	1	1	1	1	1	1	1	1	1	1	1	1	1
Glyma.01G024600	1	1	1	1	1	1	1	1	1	1	1	1	1	1	1	1	1	1	1	1	1	1	1	1	1	1	1	1	1	1	1	1	1	1	1	1	1	1	1	1	1	1	1	1	1	1	1	1	1
Glyma.01G024700	1	1	1	1	1	1	1	1	1	1	1	1	1	1	1	1	1	1	1	1	1	1	1	1	1	1	1	1	1	1	1	1	1	1	1	1	1	1	1	1	1	1	1	1	1	1	1	1	1
Glyma.01G024800	1	1	1	1	1	1	1	1	1	1	1	1	1	1	1	1	1	1	1	1	1	1	1	1	1	1	1	1	1	1	1	1	1	1	1	1	1	1	1	1	1	1	1	1	1	1	1	1	1
Glyma.01G024900	1	1	1	1	1	1	1	1	1	1	1	1	1	1	1	1	1	1	1	1	1	1	1	1	1	1	1	1	1	1	1	1	1	1	1	1	1	1	1	1	1	1	1	1	1	1	1	1	1
Glyma.01G025000	1	1	1	1	1	1	1	1	1	1	1	1	1	1	1	1	1	1	1	1	1	1	1	1	1	1	1	1	1	1	1	1	1	1	1	1	1	1	1	1	1	1	1	1	1	1	1	1	1
Glyma.01G025100	1	1	1	1	1	1	1	1	1	1	1	1	1	1	1	1	1	1	1	1	1	1	1	1	1	1	1	1	1	1	1	1	1	1	1	1	1	1	1	1	1	1	1	1	1	1	1	1	1
Glyma.01G025200	1	1	1	1	1	1	1	1	1	1	1	1	1	1	1	1	1	1	1	1	1	1	1	1	1	1	1	1	1	1	1	1	1	1	1	1	1	1	1	1	1	1	1	1	1	1	1	1	1
Glyma.01G025300	1	1	1	1	1	1	1	1	1	1	1	1	1	1	1	1	1	1	1	1	1	1	1	1	1	1	1	1	1	1	1	1	1	1	1	1	1	1	1	1	1	1	1	1	1	1	1	1	1
Glyma.01G025400	1	1	1	1	1	1	1	1	1	1	1	1	1	1	1	1	1	1	1	1	1	1	1	1	1	1	1	1	1	1	1	1	1	1	1	1	1	1	1	1	1	1	1	1	1	1	1	1	1
Glyma.01G025500	1	1	1	1	1	1	1	1	1	1	1	1	1	1	1	1	1	1	1	1	1	1	1	1	1	1	1	1	1	1	1	1	1	1	1	1	1	1	1	1	1	1	1	1	1	1	1	1	1
Glyma.01G025600	1	1	1	1	1	1	1	1	1	1	1	1	1	1	1	1	1	1	1	1	1	1	1	1	1	1	1	1	1	1	1	1	1	1	1	1	1	1	1	1	1	1	1	1	1	1	1	1	1
Glyma.01G025800	1	1	1	1	1	1	1	1	1	1	1	1	1	1	1	1	1	1	1	1	1	1	1	1	1	1	1	1	1	1	1	1	1	1	1	1	1	1	1	1	1	1	1	1	1	1	1	1	1
Glyma.01G025700	1	1	1	1	1	1	1	1	1	1	1	1	1	1	1	1	1	1	1	1	1	1	1	1	1	1	1	1	1	1	1	1	1	1	1	1	1	1	1	1	1	1	1	1	1	1	1	1	1
Glyma.01G025900	1	1	1	1	1	1	1	1	1	1	1	1	1	1	1	1	1	1	1	1	1	1	1	1	1	1	1	1	1	1	1	1	1	1	1	1	1	1	1	1	1	1	1	1	1	1	1	1	1
Glyma.01G026000	1	1	1	1	1	1	1	1	1	1	1	1	1	1	1	1	1	1	1	1	1	1	1	1	1	1	1	1	1	1	1	1	1	1	1	1	1	1	1	1	1	1	1	1	1	1	1	1	1
Glyma.01G026100	1	1	1	1	1	1	1	1	1	1	1	1	1	1	1	1	0	1	1	1	1	1	1	1	1	1	1	1	1	1	1	1	1	1	1	1	1	1	1	1	1	1	1	1	1	1	1	1	1
Glyma.01G026200	1	1	1	1	1	1	1	1	1	1	1	1	1	1	1	1	1	1	1	1	1	1	1	1	1	1	1	1	1	1	1	1	1	1	1	1	1	1	1	1	1	1	1	1	1	1	1	1	1
Glyma.01G026400	1	1	1	1	1	1	1	1	1	1	1	1	1	1	1	1	1	1	1	1	1	1	1	1	1	1	1	1	1	1	1	1	1	1	1	1	1	1	1	1	1	1	1	1	1	1	1	1	1
Glyma.01G026500	1	1	1	1	1	1	1	1	1	1	1	1	1	1	1	1	1	1	1	1	1	1	1	1	1	1	1	1	1	1	1	1	1	1	1	1	1	1	1	1	1	1	1	1	1	1	1	1	1
Glyma.01G026600	1	1	1	1	1	1	1	1	1	1	1	1	1	1	1	1	1	1	1	1	1	1	1	1	1	1	1	1	1	1	1	1	1	1	1	1	1	1	1	1	1	1	1	1	1	1	1	1	1
Glyma.01G026700	1	1	1	1	1	1	1	1	1	1	1	1	1	1	1	1	1	1	1	1	1	1	1	1	1	1	1	1	1	1	1	1	1	1	1	1	1	1	1	1	1	1	1	1	1	1	1	1	1
Glyma.01G026800	1	1	1	1	1	1	1	1	1	1	1	1	1	1	1	1	1	1	1	1	1	1	1	1	1	1	1	1	1	1	1	1	1	1	1	1	1	1	1	1	1	1	1	1	1	1	1	1	1
Glyma.01G026900	1	1	1	1	1	1	1	1	1	1	1	1	1	1	1	1	1	1	1	1	1	1	1	1	1	1	1	1	1	1	1	1	1	1	1	1	1	1	1	1	1	1	1	1	1	1	1	1	1
Glyma.01G027000	1	1	1	1	1	1	1	1	1	1	1	1	1	1	1	1	1	1	1	1	1	1	1	1	1	1	1	1	1	1	1	1	1	1	1	1	1	1	1	1	1	1	1	1	1	1	1	1	1
Glyma.01G027100	1	1	1	1	1	1	1	1	1	1	1	1	1	1	1	1	1	1	1	1	1	1	1	1	1	1	1	1	1	1	1	1	1	1	1	1	1	1	1	1	1	1	1	1	1	1	1	1	1
Glyma.01G027200	1	1	1	1	1	1	1	1	1	1	1	1	1	1	1	1	1	1	1	1	1	1	1	1	1	1	1	1	1	1	1	1	1	1	1	1	1	1	1	1	1	1	1	1	1	1	1	1	1
Glyma.01G027300	1	1	1	1	1	1	1	1	1	1	1	1	1	1	1	1	1	1	1	1	1	1	1	1	1	1	1	1	1	1	1	1	1	1	1	1	1	1	1	1	1	1	1	1	1	1	1	1	1
Glyma.01G027400	1	1	1	1	1	1	1	1	1	1	1	1	1	1	1	1	1	1	1	1	1	1	1	1	1	1	1	1	1	1	1	1	1	1	1	1	1	1	1	1	1	1	1	1	1	1	1	1	1
Glyma.01G027433	1	1	1	1	1	1	1	1	1	1	1	1	1	1	1	1	1	1	1	1	1	1	1	1	1	1	1	1	1	1	1	1	1	1	1	1	1	1	1	1	1	1	1	1	1	1	1	1	1
Glyma.01G027466	1	1	1	1	1	1	1	1	1	1	1	1	1	1	1	1	1	1	1	1	1	1	1	1	1	1	1	1	1	1	1	1	1	1	1	1	1	1	1	1	1	1	1	1	1	1	1	1	1
Glyma.01G027500	1	1	1	1	1	1	1	1	1	1	1	1	1	1	1	1	1	1	1	1	1	1	1	1	1	1	1	1	1	1	1	1	1	1	1	1	1	1	1	1	1	1	1	1	1	1	1	1	1
Glyma.01G027600	1	1	1	1	1	1	1	1	1	1	1	1	1	1	1	1	1	1	1	1	1	1	1	1	1	1	1	1	1	1	1	1	1	1	1	1	1	1	1	1	1	1	1	1	1	1	1	1	1
Glyma.01G027700	1	1	1	1	1	1	1	1	1	1	1	1	1	1	1	1	1	1	1	1	1	1	1	1	1	1	1	1	1	1	1	1	1	1	1	1	1	1	1	1	1	1	1	1	1	1	1	1	1
Glyma.01G027800	1	1	1	1	1	1	1	1	1	1	1	1	1	1	1	1	1	1	1	1	1	1	1	1	1	1	1	1	1	1	1	1	1	1	1	1	1	1	1	1	1	1	1	1	1	1	1	1	1
Glyma.01G027900	1	1	1	1	1	1	1	1	1	1	1	1	1	1	1	1	1	1	1	1	1	1	1	1	1	1	1	1	1	1	1	1	1	1	1	1	1	1	1	1	1	1	1	1	1	1	1	1	1
Glyma.01G027967	1	1	1	1	1	1	1	1	1	1	1	1	1	1	1	1	0	1	1	1	1	1	1	1	1	1	1	1	1	1	1	1	1	1	1	1	1	1	1	1	1	1	1	1	1	1	1	1	1
Glyma.01G028033	1	1	1	1	1	1	1	1	1	1	1	1	1	1	1	1	1	1	1	1	1	1	1	1	1	1	1	1	1	1	1	1	1	1	1	1	1	1	1	1	1	1	1	1	1	1	1	1	1
Glyma.01G028100	1	1	1	1	1	1	1	1	1	1	1	1	1	1	1	1	1	1	1	1	1	1	1	1	1	1	1	1	1	1	1	1	1	1	1	1	1	1	1	1	1	1	1	1	1	1	1	1	1
Glyma.01G028200	1	1	1	1	1	1	1	1	1	1	1	1	1	1	1	1	1	1	1	1	1	1	1	1	1	1	1	1	1	1	1	1	1	1	1	1	1	1	1	1	1	1	1	1	1	1	1	1	1
Glyma.01G028300	1	1	1	1	1	1	1	1	1	1	1	1	1	1	1	1	1	1	1	1	1	1	1	1	1	1	1	1	1	1	1	1	1	1	1	1	1	1	1	1	1	1	1	1	1	1	1	1	1
Glyma.01G028400	1	1	1	1	1	1	1	1	1	1	1	1	1	1	1	1	1	1	1	1	1	1	1	1	1	1	1	1	1	1	1	1	1	1	1	1	1	1	1	1	1	1	1	1	1	1	1	1	1
Glyma.01G028500	1	1	1	1	1	1	1	1	1	1	1	1	1	1	1	1	1	1	1	1	1	1	1	1	1	1	1	1	1	1	1	1	1	1	1	1	1	1	1	1	1	1	1	1	1	1	1	1	1
Glyma.01G028600	1	1	1	1	1	1	1	1	1	1	1	1	1	1	1	1	1	1	1	1	1	1	1	1	1	1	1	1	1	1	1	1	1	1	1	1	1	1	1	1	1	1	1	1	1	1	1	1	1
Glyma.01G028700	1	1	1	1	1	1	1	1	1	1	1	1	1	1	1	1	1	1	1	1	1	1	1	1	1	1	1	1	1	1	1	1	1	1	1	1	1	1	1	1	1	1	1	1	1	1	1	1	1
Glyma.01G028800	1	1	1	1	1	1	1	1	1	1	1	1	1	1	1	1	1	1	1	1	1	1	1	1	1	1	1	1	1	1	1	1	1	1	1	1	1	1	1	1	1	1	1	1	1	1	1	1	1
Glyma.01G028900	1	1	1	1	1	1	1	1	1	1	1	1	1	1	1	1	1	1	1	1	1	1	1	1	1	1	1	1	1	1	1	1	1	1	1	1	1	1	1	1	1	1	1	1	1	1	1	1	1
Glyma.01G029000	1	1	1	1	1	1	1	1	1	1	1	1	1	1	1	1	1	1	1	1	1	1	1	1	1	1	1	1	1	1	1	1	1	1	1	1	1	1	1	1	1	1	1	1	1	1	1	1	1
Glyma.01G029100	1	1	1	1	1	1	1	1	1	1	1	1	1	1	1	1	1	1	1	1	1	1	1	1	1	1	1	1	1	1	1	1	1	1	1	1	1	1	1	1	1	1	1	1	1	1	1	1	1
Glyma.01G029200	1	1	1	1	1	1	1	1	1	1	1	1	1	1	1	1	1	1	1	1	1	1	1	1	1	1	1	1	1	1	1	1	1	1	1	1	1	1	1	1	1	1	1	1	1	1	1	1	1
Glyma.01G029250	1	1	1	1	1	1	1	1	1	1	1	1	1	1	1	1	1	0	1	1	1	1	1	1	1	1	1	1	1	1	1	1	1	1	1	1	1	1	1	1	1	1	1	1	1	1	1	1	1
Glyma.01G029300	1	1	1	1	1	1	1	1	1	1	1	1	1	1	1	1	1	1	1	1	1	1	1	1	1	1	1	1	1	1	1	1	1	1	1	1	1	1	1	1	1	1	1	1	1	1	1	1	1
Glyma.01G029400	1	1	1	1	1	1	1	1	1	1	1	1	1	1	1	1	1	1	1	1	1	1	1	1	1	1	1	1	1	1	1	1	1	1	1	1	1	1	1	1	1	1	1	1	1	1	1	1	1
Glyma.01G029500	1	1	1	1	1	1	1	1	1	1	1	1	1	1	1	1	1	1	1	1	1	1	1	1	1	1	1	1	1	1	1	1	1	1	1	1	1	1	1	1	1	1	1	1	1	1	1	1	1
Glyma.01G029600	1	1	1	1	1	1	1	1	1	1	1	1	1	1	1	1	1	1	1	1	1	1	1	1	1	1	1	1	1	1	1	1	1	1	1	1	1	1	1	1	1	1	1	1	1	1	1	1	1
Glyma.01G029700	1	1	1	1	1	1	1	1	1	1	1	1	1	1	1	1	1	1	1	1	1	1	1	1	1	1	1	1	1	1	1	1	1	1	1	1	1	1	1	1	1	1	1	1	1	1	1	1	1
Glyma.01G029800	1	1	1	1	1	1	1	1	1	1	1	1	1	1	1	1	1	1	1	1	1	1	1	1	1	1	1	1	1	1	1	1	1	1	1	1	1	1	1	1	1	1	1	1	1	1	1	1	1
Glyma.01G029900	1	1	1	1	1	1	1	1	1	1	1	1	1	1	1	1	1	1	1	1	1	1	1	1	1	1	1	1	1	1	1	1	1	1	1	1	1	1	1	1	1	1	1	1	1	1	1	1	1
Glyma.01G030000	1	1	1	1	1	1	1	1	1	1	1	1	1	1	1	1	1	1	1	1	1	1	1	1	1	1	1	1	1	1	1	1	1	1	1	1	1	1	1	1	1	1	1	1	1	1	1	1	1
Glyma.01G030200	1	1	1	1	1	1	1	1	1	1	1	1	1	1	1	1	1	1	1	1	1	1	1	1	1	1	1	1	1	1	1	1	1	1	1	1	1	1	1	1	1	1	1	1	1	1	1	1	1
Glyma.01G030300	1	1	1	1	1	1	1	1	1	1	1	1	1	1	1	1	1	1	1	1	1	1	1	1	1	1	1	1	1	1	1	1	1	1	1	1	1	1	1	1	1	1	1	1	1	1	1	1	1
Glyma.01G030400	1	1	1	1	1	1	1	1	1	1	1	1	1	1	1	1	1	1	1	1	1	1	1	1	1	1	1	1	1	1	1	1	1	1	1	1	1	1	1	1	1	1	1	1	1	1	1	1	1
Glyma.01G030500	1	1	1	1	1	1	1	1	1	1	1	1	1	1	1	1	1	1	1	1	1	1	1	1	1	1	1	1	1	1	1	1	1	1	1	1	1	1	1	1	1	1	1	1	1	1	1	1	1
Glyma.01G030600	1	1	1	1	1	1	1	1	1	1	1	1	1	1	1	1	1	1	1	1	1	1	1	1	1	1	1	1	1	1	1	1	1	1	1	1	1	1	1	1	1	1	1	1	1	1	1	1	1
Glyma.01G030800	1	1	1	1	1	1	1	1	1	1	1	1	1	1	1	1	1	1	1	1	1	1	1	1	1	1	1	1	1	1	1	1	1	1	1	1	1	1	1	1	0	1	1	1	1	0	0	1	1
Glyma.01G030900	1	1	1	1	1	1	1	1	1	1	1	1	1	1	1	1	1	1	1	1	1	1	1	1	1	1	1	1	1	1	1	1	1	1	1	1	1	1	1	1	1	1	1	1	1	1	1	1	1
Glyma.01G031000	1	1	1	1	1	1	1	1	1	1	1	1	1	1	1	1	1	1	1	1	1	1	1	1	1	1	1	1	1	1	1	1	1	1	1	1	1	1	1	1	0	1	1	1	1	1	0	1	1
Glyma.01G031300	1	1	1	1	1	1	1	1	1	1	1	1	1	1	1	1	1	1	1	1	1	1	1	1	1	1	1	1	1	1	1	1	1	1	1	1	1	1	1	1	1	1	1	1	1	1	1	1	1
Glyma.01G031400	1	1	1	1	1	1	1	1	1	1	1	1	1	1	1	1	1	1	1	1	1	1	1	1	1	1	1	1	1	1	1	1	1	1	1	1	1	1	1	1	1	1	1	1	1	1	1	1	1
Glyma.01G031500	1	1	1	1	1	1	1	1	1	1	1	1	1	1	1	1	1	1	1	1	1	1	1	1	1	1	1	1	1	1	1	1	1	1	1	1	1	1	1	1	1	1	1	1	1	1	1	1	1
Glyma.01G031700	1	1	1	1	1	1	1	1	1	1	1	1	1	1	1	1	1	1	1	1	1	1	1	1	1	1	1	1	1	1	1	1	1	1	1	1	1	1	1	1	1	1	1	1	1	1	1	1	1
Glyma.01G031800	1	1	1	1	1	1	1	1	1	1	1	1	1	1	1	1	1	1	1	1	1	1	1	1	1	1	1	1	1	1	1	1	1	1	1	1	1	1	1	1	1	1	1	1	1	1	1	1	1
Glyma.01G031900	1	1	1	1	1	1	1	1	1	1	1	1	1	1	1	1	1	1	1	1	1	1	1	1	1	1	1	1	1	1	1	1	1	1	1	1	1	1	1	1	1	1	1	1	1	1	1	1	1
Glyma.01G032000	1	1	1	1	1	1	1	1	1	1	1	1	1	1	1	1	1	1	1	1	1	1	1	1	1	1	1	1	1	1	1	1	1	1	1	1	1	1	1	1	1	1	1	1	1	1	1	1	1
Glyma.01G032100	1	1	1	1	1	1	1	1	1	1	1	1	1	1	1	1	1	1	1	1	1	1	1	1	1	1	1	1	1	1	1	1	1	1	1	1	1	1	1	1	1	1	1	1	1	1	1	1	1
Glyma.01G032200	1	1	1	1	1	1	1	1	1	1	1	1	1	1	1	1	1	1	1	1	1	1	1	1	1	1	1	1	1	1	1	1	1	1	1	1	1	1	1	1	1	1	1	1	1	1	1	1	1
Glyma.01G032300	1	1	1	1	1	1	1	1	1	1	1	1	1	1	1	1	1	1	1	1	1	1	1	1	1	1	1	1	1	1	1	1	1	1	1	1	1	1	1	1	1	1	1	1	1	1	1	1	1
Glyma.01G032400	1	1	1	1	1	1	1	1	1	1	1	1	1	1	1	1	1	1	1	1	1	1	1	1	1	1	1	1	1	1	1	1	1	1	1	1	1	1	1	1	1	1	1	1	1	1	1	1	1
Glyma.01G032500	1	1	1	1	1	1	1	1	1	1	1	1	1	1	1	1	1	1	1	1	1	1	1	1	1	1	1	1	1	1	1	1	1	1	1	1	1	1	1	1	1	1	1	1	1	1	1	1	1
Glyma.01G032600	1	1	1	1	1	1	1	1	1	1	1	1	1	1	1	1	1	1	1	1	1	1	1	1	1	1	1	1	1	1	1	1	1	1	1	1	1	1	1	1	1	1	1	1	1	1	1	1	1
Glyma.01G032700	1	1	1	1	1	1	1	1	1	1	1	1	1	1	1	1	1	1	1	1	1	1	1	1	1	1	1	1	1	1	1	1	1	1	1	1	1	1	1	1	1	1	1	1	1	1	1	1	1
Glyma.01G032800	1	1	1	1	1	1	1	1	1	1	1	1	1	1	1	1	1	1	1	1	1	1	1	1	1	1	1	1	1	1	1	1	1	1	1	1	1	1	1	1	1	1	1	1	1	1	1	1	1
Glyma.01G032900	1	1	1	1	1	1	1	1	1	1	1	1	1	1	1	1	1	1	1	1	1	1	1	1	1	1	1	1	1	1	1	1	1	1	1	1	1	1	1	1	1	1	1	1	1	1	1	1	1
Glyma.01G033000	1	1	1	1	1	1	1	1	1	1	1	1	1	1	1	1	1	1	1	1	1	1	1	1	1	1	1	1	1	1	1	1	1	1	1	1	1	1	1	1	1	1	1	1	1	1	1	1	1
Glyma.01G033101	1	1	1	1	1	1	1	1	1	1	1	1	1	1	1	1	1	1	1	1	1	1	1	1	1	1	1	1	1	1	1	1	1	1	1	1	1	1	1	1	1	1	1	1	1	1	1	1	1
Glyma.01G033200	1	1	0	1	1	1	1	0	1	1	1	1	0	1	1	1	1	1	1	0	1	1	0	1	1	0	1	1	1	1	1	1	1	1	1	1	1	1	1	1	1	0	1	0	0	1	1	1	1
Glyma.01G033300	1	1	0	0	0	1	0	0	0	1	0	1	0	0	0	1	1	1	1	0	1	1	0	1	0	0	0	0	1	1	0	0	0	0	1	0	1	0	0	0	1	0	0	0	0	1	0	0	1
Glyma.01G033400	1	1	0	1	1	1	1	0	1	1	1	1	0	1	1	1	1	1	1	0	1	1	0	1	1	0	1	1	1	1	1	1	1	1	1	1	1	1	0	1	1	0	1	0	0	1	1	1	1
Glyma.01G033500	1	1	1	1	1	1	1	1	1	1	1	1	1	1	1	1	1	1	1	1	1	1	1	1	1	1	1	1	1	1	1	1	1	1	1	1	1	1	1	1	1	1	1	1	1	1	1	1	1
Glyma.01G033700	1	1	1	1	1	1	1	1	1	1	1	1	1	1	1	1	1	1	1	1	1	1	1	1	1	1	1	1	1	1	1	1	1	1	1	1	1	1	1	1	1	1	1	1	1	1	1	1	1
Glyma.01G033800	1	1	1	1	1	1	1	1	1	1	1	1	1	1	1	1	1	1	1	1	1	1	1	1	1	1	1	1	1	1	1	1	1	1	1	1	1	1	1	1	1	1	1	1	1	1	1	1	1
Glyma.01G033900	1	1	1	1	1	1	1	1	1	1	1	1	1	1	1	1	1	1	1	1	1	1	1	1	1	1	1	1	1	1	1	1	1	1	1	1	1	1	1	1	1	1	1	1	1	1	1	1	1
Glyma.01G034000	1	0	1	1	1	1	1	0	1	1	1	1	1	1	1	1	1	0	1	1	1	1	1	1	1	1	1	1	1	1	1	1	1	1	1	1	1	1	0	1	1	0	1	0	0	1	1	1	1
Glyma.01G034100	1	1	1	1	1	1	1	1	1	1	1	1	1	1	1	1	1	1	1	1	1	1	1	1	1	1	1	1	1	1	1	1	1	1	1	1	1	1	1	1	1	1	1	1	1	1	1	1	1
Glyma.01G034200	1	1	1	1	1	1	1	1	1	1	1	1	1	1	1	1	1	1	1	1	1	1	1	1	1	1	1	1	1	1	1	1	1	1	1	1	1	1	1	1	1	1	1	1	1	1	1	1	1
Glyma.01G034300	1	1	1	1	1	1	1	1	1	1	1	1	1	1	1	1	1	1	1	1	1	1	1	1	1	1	1	1	1	1	1	1	1	1	1	1	1	1	1	1	1	1	1	1	1	1	1	1	1
Glyma.01G034402	1	1	1	1	1	1	1	1	1	1	1	1	1	1	1	1	1	1	1	1	1	1	1	1	1	1	1	1	1	1	1	1	1	1	1	1	1	1	1	1	1	1	1	1	1	1	1	1	1
Glyma.01G034500	1	1	1	1	1	1	1	1	1	1	1	1	1	1	1	1	1	1	1	1	1	1	1	1	1	1	1	1	1	1	1	1	1	1	1	1	1	1	1	1	1	1	1	1	1	1	1	1	1
Glyma.01G034600	1	1	1	1	1	1	1	1	1	1	1	1	1	1	1	1	1	1	1	1	1	1	1	1	1	1	1	1	1	1	1	1	1	1	1	1	1	1	1	1	1	1	1	1	1	1	1	1	1
Glyma.01G034700	1	1	1	1	1	1	1	1	1	1	1	1	1	1	1	1	1	1	1	1	1	1	1	1	1	1	1	1	1	1	1	1	1	1	1	1	1	1	1	1	1	1	1	1	1	1	1	1	1
Glyma.01G034800	1	1	1	1	1	1	1	1	1	1	1	1	1	1	1	1	1	1	1	1	1	1	1	1	1	1	1	1	1	1	1	1	1	1	1	1	1	1	1	1	1	1	1	1	1	1	1	1	1
Glyma.01G034900	1	1	1	1	1	1	1	1	1	1	1	1	1	1	1	1	1	1	1	1	1	1	1	1	1	1	1	1	1	1	1	1	1	1	1	1	1	1	1	1	1	1	1	1	1	1	1	1	1
Glyma.01G035000	1	1	1	1	1	1	1	1	1	1	1	1	1	1	1	1	1	1	1	1	1	1	1	1	1	1	1	1	1	1	1	1	1	1	1	1	1	1	1	1	1	1	1	1	1	1	1	1	1
Glyma.01G035100	1	1	1	1	1	1	1	1	1	1	1	1	1	1	1	1	1	1	1	1	1	1	1	1	1	1	1	1	1	1	1	1	1	1	1	1	1	1	1	1	1	1	1	1	1	1	1	1	1
Glyma.01G035202	1	1	1	1	1	1	1	1	1	1	1	1	1	1	1	1	1	1	1	1	1	1	1	1	1	1	1	1	1	1	1	1	1	1	1	1	1	1	1	1	1	1	1	1	1	1	1	1	1
Glyma.01G035300	1	1	1	1	1	1	1	1	1	1	1	1	1	1	1	1	1	1	1	1	1	1	1	1	1	1	1	1	1	1	1	1	1	1	1	1	1	1	1	1	1	1	1	1	1	1	1	1	1
Glyma.01G035350	1	1	1	1	1	1	1	1	1	1	1	1	1	1	1	1	1	1	1	1	1	1	1	1	1	1	1	1	1	1	1	1	1	1	1	1	1	1	1	1	1	1	1	1	1	1	1	1	1
Glyma.01G035400	1	1	1	1	1	1	1	1	1	1	1	1	1	1	1	1	1	1	1	1	1	1	1	1	1	1	1	1	1	1	1	1	1	1	1	1	1	1	1	1	1	1	1	1	1	1	1	1	1
Glyma.01G035500	1	1	1	1	1	1	1	1	1	1	1	1	1	1	1	1	1	1	1	1	1	1	1	1	1	1	1	1	1	1	1	1	1	1	1	1	1	1	1	1	1	1	1	1	1	1	1	1	1
Glyma.01G035600	1	1	1	1	1	1	1	1	1	1	1	1	1	1	1	1	1	1	1	1	1	1	1	1	1	1	1	1	1	1	1	1	1	1	1	1	1	1	1	1	1	1	1	1	1	1	1	1	1
Glyma.01G035700	1	1	1	1	1	1	1	1	1	1	1	1	1	1	1	1	1	1	1	1	1	1	1	1	1	1	1	1	1	1	1	1	1	1	1	1	1	1	1	1	1	1	1	1	1	1	1	1	1
Glyma.01G035800	1	1	1	1	1	1	1	1	1	1	1	1	1	1	1	1	1	1	1	1	1	1	1	1	1	1	1	1	1	1	1	1	1	1	1	1	1	1	1	1	1	1	1	1	1	1	1	1	1
Glyma.01G036000	1	1	1	1	1	1	1	1	1	1	1	1	1	1	1	1	1	1	1	1	1	1	1	1	1	1	1	1	1	1	1	1	1	1	1	1	1	1	1	1	1	1	1	1	1	1	1	1	1
Glyma.01G036050	1	1	1	1	1	1	1	1	1	1	1	1	1	1	1	1	1	1	1	1	1	1	1	1	1	1	1	1	1	1	1	1	1	1	1	1	1	1	1	1	1	1	1	1	1	1	1	1	1
Glyma.01G036100	1	1	1	1	1	1	1	1	1	1	1	1	1	1	1	1	1	1	1	1	1	1	1	1	1	1	1	1	1	1	1	1	1	1	1	1	1	1	1	1	1	1	1	1	1	1	1	1	1
Glyma.01G036200	1	1	1	1	1	1	1	1	1	1	1	1	1	1	1	1	1	1	1	1	1	1	1	1	1	1	1	1	1	1	1	1	1	1	1	1	1	1	1	1	1	1	1	1	1	1	1	1	1
Glyma.01G036300	1	1	1	1	1	1	1	1	1	1	1	1	1	1	1	1	1	1	1	1	1	1	1	1	1	1	1	1	1	1	1	1	1	1	1	1	1	1	1	1	1	1	1	1	1	1	1	1	1
Glyma.01G036400	1	1	1	1	1	1	1	1	1	1	1	1	1	1	1	1	1	1	1	1	1	1	1	1	1	1	1	1	1	1	1	1	1	1	1	1	1	1	1	1	1	1	1	1	1	1	1	1	1
Glyma.01G036500	1	1	1	1	1	1	1	1	1	1	1	1	1	1	1	1	1	1	1	1	1	1	1	1	1	1	1	1	1	1	1	1	1	1	1	1	1	1	1	1	1	1	1	1	1	1	1	1	1
Glyma.01G036550	1	1	1	1	1	1	1	1	1	1	1	1	1	1	1	1	1	1	1	1	1	1	1	1	1	1	1	1	1	1	1	1	1	1	1	1	1	1	1	1	1	1	1	1	1	1	1	1	1
Glyma.01G036600	1	1	1	1	1	1	1	1	1	1	1	1	1	1	1	1	1	1	1	1	1	1	1	1	1	1	1	1	1	1	1	1	1	1	1	1	1	1	1	1	1	1	1	1	1	1	1	1	1
Glyma.01G036700	1	1	1	1	1	1	1	1	1	1	1	1	1	1	1	1	1	1	1	1	1	1	1	1	1	1	1	1	1	1	1	1	1	1	1	1	1	1	1	1	1	1	1	1	1	1	1	1	1
Glyma.01G036751	1	1	1	1	1	1	1	1	1	1	1	1	1	1	1	1	1	1	1	1	1	1	1	1	1	1	1	1	1	1	1	1	1	1	1	1	1	1	1	1	1	1	1	1	1	1	1	1	1
Glyma.01G036800	1	1	1	1	1	1	1	1	1	1	1	1	1	1	1	1	1	1	1	1	1	1	1	1	1	1	1	1	1	1	1	1	1	1	1	1	1	1	1	1	1	1	1	1	1	1	1	1	1
Glyma.01G036900	1	1	1	1	1	1	1	1	1	1	1	1	1	1	1	1	1	1	1	1	1	1	1	1	1	1	1	1	1	1	1	1	1	1	1	1	1	1	1	1	1	1	1	1	1	1	1	1	1
Glyma.01G037000	1	1	1	1	1	1	1	1	1	1	1	1	1	1	1	1	1	1	1	1	1	1	1	1	1	1	1	1	1	1	1	1	1	1	1	1	1	1	1	1	1	1	1	1	1	1	1	1	1
Glyma.01G037100	1	1	1	1	1	1	1	1	1	1	1	1	1	1	1	1	1	1	1	1	1	1	1	1	1	1	1	1	1	1	1	1	1	1	1	1	1	1	1	1	1	1	1	1	1	1	1	1	1
Glyma.01G037200	1	1	1	1	1	1	1	1	1	1	1	1	1	1	1	1	1	1	1	1	1	1	1	1	1	1	1	1	1	1	1	1	1	1	1	1	1	1	1	1	1	1	1	1	1	1	1	1	1
Glyma.01G037300	1	1	1	1	1	1	1	1	1	1	1	1	1	1	1	1	1	1	1	1	1	1	1	1	1	1	1	1	1	1	1	1	1	1	1	1	1	1	1	1	1	1	1	1	1	1	1	1	1
Glyma.01G037400	1	1	1	1	1	1	1	1	1	1	1	1	1	1	1	1	1	1	1	1	1	1	1	1	1	1	1	1	1	1	1	1	1	1	1	1	1	1	1	1	1	1	1	1	1	1	1	1	1
Glyma.01G037500	1	1	1	1	1	1	1	1	1	1	1	1	1	1	1	1	1	1	1	1	1	1	1	1	1	1	1	1	1	1	1	1	1	1	1	1	1	1	1	1	1	1	1	1	1	1	1	1	1
Glyma.01G037600	1	1	1	1	1	1	1	1	1	1	1	1	1	1	1	1	1	1	1	1	1	1	1	1	1	1	1	1	1	1	1	1	1	1	1	1	1	1	1	1	1	1	1	1	1	1	1	1	1
Glyma.01G037700	1	1	1	1	1	1	1	1	1	1	1	1	1	1	1	1	1	1	1	1	1	1	1	1	1	1	1	1	1	1	1	1	1	1	1	1	1	1	1	1	1	1	1	1	1	1	1	1	1
Glyma.01G037800	1	1	1	1	1	1	1	1	1	1	1	1	1	1	1	1	1	1	1	1	1	1	1	1	1	1	1	1	1	1	1	1	1	1	1	1	1	1	1	1	1	1	1	1	1	1	1	1	1
Glyma.01G037900	1	1	1	1	1	1	1	1	1	1	1	1	1	1	1	1	1	1	1	1	1	1	1	1	1	1	1	1	1	1	1	1	1	1	1	1	1	1	1	1	1	1	1	1	1	1	1	1	1
Glyma.01G038002	1	1	1	1	1	1	1	1	1	1	1	1	1	1	1	1	1	1	1	1	1	1	1	1	1	1	1	1	1	1	1	1	1	1	1	1	1	1	1	1	1	1	1	1	1	1	1	1	1
Glyma.01G038100	1	1	1	1	1	1	1	1	1	1	1	1	1	1	1	1	1	1	1	1	1	1	1	1	1	1	1	1	1	1	1	1	1	1	1	1	1	1	1	1	1	1	1	1	1	1	1	1	1
Glyma.01G038250	1	1	1	1	1	1	1	1	1	1	1	1	1	1	1	1	1	1	1	1	1	1	1	1	1	1	1	1	1	1	1	1	1	1	1	1	1	1	1	1	1	1	1	1	1	1	1	1	1
Glyma.01G038300	1	1	1	1	1	1	1	1	1	1	1	1	1	1	1	1	1	1	1	1	1	1	1	1	1	1	1	1	1	1	1	1	1	1	1	1	1	1	1	1	1	1	1	1	1	1	1	1	1
Glyma.01G038350	1	0	1	1	1	1	1	0	1	1	1	1	1	1	1	1	1	0	1	1	1	1	1	1	1	0	1	1	1	1	1	1	1	1	1	1	1	1	1	1	0	1	1	1	0	1	1	1	1
Glyma.01G038400	1	1	1	1	1	1	1	1	1	1	1	1	1	1	1	1	1	1	1	1	1	1	1	1	1	1	1	1	1	1	1	1	1	1	1	1	1	1	1	1	1	1	1	1	1	1	1	1	1
Glyma.01G038500	1	1	1	1	1	1	1	1	1	1	1	1	1	1	1	1	1	1	1	1	1	1	1	1	1	1	1	1	1	1	1	1	1	1	1	1	1	1	1	1	1	1	1	1	1	1	1	1	1
Glyma.01G038600	1	1	1	1	1	1	1	1	1	1	1	1	1	1	1	1	1	1	1	1	1	1	1	1	1	1	1	1	1	1	1	1	1	1	1	1	1	1	1	1	1	1	1	1	1	1	1	1	1
Glyma.01G038651	1	1	1	1	1	1	1	1	1	1	1	1	1	1	1	1	1	1	1	1	1	1	1	1	1	1	1	1	1	1	1	1	1	1	1	1	1	1	1	1	1	1	1	1	1	1	1	1	1
Glyma.01G038700	1	1	1	1	1	1	1	1	1	1	1	1	1	1	1	1	1	1	1	1	1	1	1	1	1	1	1	1	1	1	1	1	1	1	1	1	1	1	1	1	1	1	1	1	1	1	1	1	1
Glyma.01G038800	1	1	1	1	1	1	1	1	1	1	1	1	1	1	1	1	1	1	1	1	1	1	1	1	1	1	1	1	1	1	1	1	1	1	1	1	1	1	1	1	1	1	1	1	1	1	1	1	1
Glyma.01G038900	1	1	1	1	1	1	1	1	1	1	1	1	1	1	1	1	1	1	1	1	1	1	1	1	1	1	1	1	1	1	1	1	1	1	1	1	1	1	1	1	1	1	1	1	1	1	1	1	1
Glyma.01G039000	1	1	1	1	1	1	1	1	1	1	1	1	1	1	1	1	1	1	1	1	1	1	1	1	1	1	1	1	1	1	1	1	1	1	1	1	1	1	1	1	1	1	1	1	1	1	1	1	1
Glyma.01G039100	1	1	1	1	1	1	1	1	1	1	1	1	1	1	1	1	1	1	1	1	1	1	1	1	1	1	1	1	1	1	1	1	1	1	0	1	1	1	1	1	1	1	1	1	1	1	1	1	1
Glyma.01G039200	1	1	1	1	1	1	1	1	1	1	1	1	1	1	1	1	1	1	1	1	1	1	1	1	1	1	1	1	1	1	1	1	1	1	1	1	1	1	1	1	1	1	1	1	1	1	1	1	1
Glyma.01G039300	1	1	1	1	1	1	1	1	1	1	1	1	1	1	1	1	1	1	1	1	1	1	1	1	1	1	1	1	1	1	1	1	1	1	1	1	1	1	1	1	1	1	1	1	1	1	1	1	1
Glyma.01G039400	1	1	1	1	1	1	1	1	1	1	1	1	1	1	1	1	1	1	1	1	1	1	1	1	1	1	1	1	1	1	1	1	1	1	1	1	1	1	1	1	1	1	1	1	1	1	1	1	1
Glyma.01G039500	1	1	1	1	1	1	1	1	1	1	1	1	1	1	1	1	1	1	1	1	1	1	1	1	1	1	1	1	1	1	1	1	1	1	1	1	1	1	1	1	1	1	1	1	1	1	1	1	1
Glyma.01G039600	1	1	1	1	1	1	1	1	1	1	1	1	1	1	1	1	1	1	1	1	1	1	1	1	1	1	1	1	1	1	1	1	1	1	1	1	1	1	1	1	1	1	1	1	1	1	1	1	1
Glyma.01G039700	1	1	1	1	1	1	1	1	1	1	1	1	1	1	1	1	1	1	1	1	1	1	1	1	1	1	1	1	1	1	1	1	1	1	1	1	1	1	1	1	1	1	1	1	1	1	1	1	1
Glyma.01G039800	1	1	1	1	1	1	1	1	1	1	1	1	1	1	1	1	1	1	1	1	1	1	1	1	1	1	1	1	1	1	1	1	1	1	1	1	1	1	1	1	1	1	1	1	1	1	1	1	1
Glyma.01G039900	1	1	1	1	1	1	1	1	1	1	1	1	1	1	1	1	1	1	1	1	1	1	1	1	1	1	1	1	1	1	1	1	1	1	1	1	1	1	1	1	1	1	1	1	1	1	1	1	1
Glyma.01G040000	1	1	1	1	1	1	1	1	1	1	1	1	1	1	1	1	1	1	1	1	1	1	1	1	1	1	1	1	1	1	1	1	1	1	1	1	1	1	1	1	1	1	1	1	1	1	1	1	1
Glyma.01G040100	1	1	1	1	1	1	1	1	1	1	1	1	1	1	1	1	1	1	1	1	1	1	1	1	1	1	1	1	1	1	1	1	1	1	1	1	1	1	1	1	1	1	1	1	1	1	1	1	1
Glyma.01G040200	1	1	1	1	1	1	1	1	1	1	1	1	1	1	1	1	1	1	1	1	1	1	1	1	1	1	1	1	1	1	1	1	1	1	1	1	1	1	1	1	1	1	1	1	1	1	1	1	1
Glyma.01G040300	1	1	1	1	1	1	1	1	1	1	1	1	1	1	1	1	1	1	1	1	1	1	1	1	1	1	1	1	1	1	1	1	1	1	1	1	1	1	1	1	1	1	1	1	1	1	1	1	1
Glyma.01G040400	1	1	1	1	1	1	1	1	1	1	1	1	1	1	1	1	1	1	1	1	1	1	1	1	1	1	1	1	1	1	1	1	1	1	1	1	1	1	1	1	1	1	1	1	1	1	1	1	1
Glyma.01G040500	1	1	1	1	1	1	1	1	1	1	1	1	1	1	1	1	1	1	1	1	1	1	1	1	1	1	1	1	1	1	1	1	1	1	1	1	1	1	1	1	1	1	1	1	1	1	1	1	1
Glyma.01G040600	1	1	1	1	1	1	1	1	1	1	1	1	1	1	1	1	1	1	1	1	1	1	1	1	1	1	1	1	1	1	1	1	1	1	1	1	1	1	1	1	1	1	1	1	1	1	1	1	1
Glyma.01G040700	1	1	1	1	1	1	1	1	1	1	1	1	1	1	1	1	1	1	1	1	1	1	1	1	1	1	1	1	1	1	1	1	1	1	1	1	1	1	1	1	1	1	1	1	1	1	1	1	1
Glyma.01G040900	1	1	1	1	1	1	1	1	1	1	1	1	1	1	1	1	1	1	1	1	1	1	1	1	1	1	1	1	1	1	1	1	1	1	1	1	1	1	1	1	1	1	1	1	1	1	1	1	1
Glyma.01G041000	1	1	1	1	1	1	1	1	1	1	1	1	1	1	1	1	1	1	1	1	1	1	1	1	1	1	1	1	1	1	1	1	1	1	1	1	1	1	1	1	1	1	1	1	1	1	1	1	1
Glyma.01G041100	1	1	1	1	1	1	1	1	1	1	1	1	1	1	1	1	1	1	1	1	1	1	1	1	1	1	1	1	1	1	1	1	1	1	1	1	1	1	1	1	1	1	1	1	1	1	1	1	1
Glyma.01G041200	1	1	1	1	1	1	1	1	1	1	1	1	1	1	1	1	1	1	1	1	1	1	1	1	1	1	1	1	1	1	1	1	1	1	1	1	1	1	1	1	1	1	1	1	1	1	1	1	1
Glyma.01G041300	1	1	1	1	1	1	1	1	1	1	1	1	1	1	1	1	1	1	1	1	1	1	1	1	1	1	1	1	1	1	1	1	1	1	1	1	1	1	1	1	1	1	1	1	1	1	1	1	1
Glyma.01G041400	1	1	1	1	1	1	1	1	1	1	1	1	1	1	1	1	1	1	1	1	1	1	1	1	1	1	1	1	1	1	1	1	1	1	1	1	1	1	1	1	1	1	1	1	1	1	1	1	1
Glyma.01G041450	1	1	1	1	1	1	1	1	1	1	1	1	1	1	1	1	1	1	1	1	1	1	1	1	1	1	1	1	1	1	1	1	1	1	1	1	1	1	1	1	1	1	1	1	1	1	1	1	1
Glyma.01G041500	1	1	1	1	1	1	1	1	1	1	1	1	1	1	1	1	1	1	1	1	1	1	1	1	1	1	1	1	1	1	1	1	1	1	1	1	1	1	1	1	1	1	1	1	1	1	1	1	1
Glyma.01G041600	1	1	1	1	1	1	1	1	1	1	1	1	1	1	1	1	1	1	1	1	1	1	1	1	1	1	1	1	1	1	1	1	1	1	1	1	1	1	1	1	1	1	1	1	1	1	1	1	1
Glyma.01G041651	1	1	1	1	1	1	1	1	1	1	1	1	1	1	1	1	1	1	1	1	1	1	1	1	1	1	1	1	1	1	1	1	1	1	1	1	1	1	1	1	1	1	1	1	1	1	1	1	1
Glyma.01G041700	1	1	1	1	1	1	1	1	1	1	1	1	1	1	1	1	1	1	1	1	1	1	1	1	1	1	1	1	1	1	1	1	1	1	1	1	1	1	1	1	1	1	1	1	1	1	1	1	1
Glyma.01G042100	1	1	1	1	1	1	1	1	1	1	1	1	1	1	1	1	1	1	1	1	1	1	1	1	1	1	1	1	1	1	1	1	1	1	1	1	1	1	1	1	1	1	1	1	1	1	1	1	1
Glyma.01G042200	1	1	1	1	1	1	1	1	1	1	1	1	1	1	1	1	1	1	1	1	1	1	1	1	1	1	1	1	1	1	1	1	1	1	1	1	1	1	1	1	1	1	1	1	1	1	1	1	1
Glyma.01G042300	1	1	1	1	1	1	1	1	1	1	1	1	1	1	1	1	1	1	1	1	1	1	1	1	1	1	1	1	1	1	1	1	1	1	1	1	1	1	1	1	1	1	1	1	1	1	1	1	1
Glyma.01G042400	1	1	1	1	1	1	1	1	1	1	1	1	1	1	1	1	1	1	1	1	1	1	1	1	1	1	1	1	1	1	1	1	1	1	1	1	1	1	1	1	1	1	1	1	1	1	1	1	1
Glyma.01G042500	1	1	1	1	1	1	1	1	1	1	1	1	1	1	1	1	1	1	1	1	1	1	1	1	1	1	1	1	1	1	1	1	1	1	1	1	1	1	1	1	1	1	1	1	1	1	1	1	1
Glyma.01G042600	1	1	1	1	1	1	1	1	1	1	1	1	1	1	1	1	1	1	1	1	1	1	1	1	1	1	1	1	1	1	1	1	1	1	1	1	1	1	1	1	1	1	1	1	1	1	1	1	1
Glyma.01G042700	1	1	1	1	1	1	1	1	1	1	1	1	1	1	1	1	1	1	1	1	1	1	1	1	1	1	1	1	1	1	1	1	1	1	1	1	1	1	1	1	1	1	1	1	1	1	1	1	1
Glyma.01G042800	1	1	1	1	1	1	1	1	1	1	1	1	1	1	1	1	1	1	1	1	1	1	1	1	1	1	1	1	1	1	1	1	1	1	1	1	1	1	1	1	1	1	1	1	1	1	1	1	1
Glyma.01G042900	1	1	1	1	1	1	1	1	1	1	1	1	1	1	1	1	1	1	1	1	1	1	1	1	1	1	1	1	1	1	1	1	1	1	1	1	1	1	1	1	1	1	1	1	1	1	1	1	1
Glyma.01G043000	1	1	1	1	1	1	1	1	1	1	1	1	1	1	1	1	1	1	1	1	1	1	1	1	1	1	1	1	1	1	1	1	1	1	1	1	1	1	1	1	1	1	1	1	1	1	1	1	1
Glyma.01G043100	1	1	1	1	1	1	1	1	1	1	1	1	1	1	1	1	1	1	1	1	1	1	1	1	1	1	1	1	1	1	1	1	1	1	1	1	1	1	1	1	1	1	1	1	1	1	1	1	1
Glyma.01G043300	1	1	1	1	1	1	1	1	1	1	1	1	1	1	1	1	1	1	1	1	1	1	1	1	1	1	1	1	1	1	1	1	1	1	1	1	1	1	1	1	1	1	1	1	1	1	1	1	1
Glyma.01G043400	1	1	1	1	1	1	1	1	1	1	1	1	1	1	1	1	1	1	1	1	1	1	1	1	1	1	1	1	1	1	1	1	1	1	1	1	1	1	1	1	1	1	1	1	1	1	1	1	1
Glyma.01G043600	1	1	1	1	1	1	1	1	1	1	1	1	1	1	1	1	1	1	1	1	1	1	1	1	1	1	1	1	1	1	1	1	1	1	1	1	1	1	1	1	1	1	1	1	1	1	1	1	1
Glyma.01G043700	1	1	1	1	1	1	1	1	1	1	1	1	1	1	1	1	1	1	1	1	1	1	1	1	1	1	1	1	1	1	1	1	1	1	1	1	1	1	1	1	1	1	1	1	1	1	1	1	1
Glyma.01G043800	1	1	1	1	1	1	1	1	1	1	1	1	1	1	1	1	1	1	1	1	1	1	1	1	1	1	1	1	1	1	1	1	1	1	1	1	1	1	1	1	1	1	1	1	1	1	1	1	1
Glyma.01G043925	1	1	1	1	1	1	1	1	1	1	1	1	1	1	1	1	1	1	1	1	1	1	1	1	1	1	1	1	1	1	1	1	1	1	1	1	1	1	1	1	1	1	1	1	1	1	1	1	1
Glyma.01G043951	1	1	1	1	1	1	1	1	1	1	1	1	1	1	1	1	1	1	1	1	1	1	1	1	1	1	1	1	1	1	1	1	1	1	1	1	1	1	1	1	1	1	1	1	1	1	1	1	1
Glyma.01G043976	1	1	1	1	1	1	1	1	1	1	1	1	1	1	1	1	1	1	1	1	1	1	1	1	1	1	1	1	1	1	1	1	1	1	1	1	1	1	1	1	1	1	1	1	1	1	1	1	1
Glyma.01G044000	1	1	1	1	1	1	1	1	1	1	1	1	1	1	1	1	1	1	1	1	1	1	1	1	1	1	1	1	1	1	1	1	1	1	1	1	1	1	1	1	1	1	1	1	1	1	1	1	1
Glyma.01G044100	1	1	1	1	1	1	1	1	1	1	1	1	1	1	1	1	1	1	1	1	1	1	1	1	1	1	1	1	1	1	1	1	1	1	1	1	1	1	1	1	1	1	1	1	1	1	1	1	1
Glyma.01G044200	1	1	1	1	1	1	1	1	1	1	1	1	1	1	1	1	1	1	1	1	1	1	1	1	1	1	1	1	1	1	1	1	1	1	1	1	1	1	1	1	1	1	1	1	1	1	1	1	1
Glyma.01G044300	1	1	1	1	1	1	1	1	1	1	1	1	1	1	1	1	1	1	1	1	1	1	1	1	1	1	1	1	1	1	1	1	1	1	1	1	1	1	1	1	1	1	1	1	1	1	1	1	1
Glyma.01G044400	1	1	1	1	1	1	1	1	1	1	1	1	1	1	1	1	1	1	1	1	1	1	1	1	1	1	1	1	1	1	1	1	1	1	1	1	1	1	1	1	1	1	1	1	1	1	1	1	1
Glyma.01G044500	1	1	1	1	1	1	1	1	1	1	1	1	1	1	1	1	1	1	1	1	1	1	1	1	1	1	1	1	1	1	1	1	1	1	1	1	1	1	1	1	1	1	1	1	1	1	1	1	1
Glyma.01G044600	1	1	1	1	1	1	1	1	1	1	1	1	1	1	1	1	1	1	1	1	1	1	1	1	1	1	1	1	1	1	1	1	1	1	1	1	1	1	1	1	1	1	1	1	1	1	1	1	1
Glyma.01G044650	1	1	1	1	1	1	1	1	1	1	1	1	1	1	1	1	1	1	1	1	1	1	1	1	1	1	1	1	1	1	1	1	1	1	1	1	1	1	1	1	1	1	1	1	1	1	1	1	1
Glyma.01G044800	1	1	1	1	1	1	1	1	1	1	1	1	1	1	1	1	1	1	1	1	1	1	1	1	1	1	1	1	1	1	1	1	1	1	1	1	1	1	1	1	1	1	1	1	1	1	1	1	1
Glyma.01G044900	1	1	1	1	1	1	1	1	1	1	1	1	1	1	1	1	1	1	1	1	1	1	1	1	1	1	1	1	1	1	1	1	1	1	1	1	1	1	1	1	1	1	1	1	1	1	1	1	1
Glyma.01G045000	1	1	1	1	1	1	1	1	1	1	1	1	1	1	1	1	1	1	1	1	1	1	1	1	1	1	1	1	1	1	1	1	1	1	1	1	1	1	1	1	1	1	1	1	1	1	1	1	1
Glyma.01G045100	1	1	1	1	1	1	1	1	1	1	1	1	1	1	1	1	1	1	1	1	1	1	1	1	1	1	1	1	1	1	1	1	1	1	1	1	1	1	1	1	1	1	1	1	1	1	1	1	1
Glyma.01G045200	1	1	1	1	1	1	1	1	1	1	1	1	1	1	1	1	1	1	1	1	1	1	1	1	1	1	1	1	1	1	1	1	1	1	1	1	1	1	1	1	1	1	1	1	1	1	1	1	1
Glyma.01G045300	1	1	1	1	1	1	1	1	1	1	1	1	1	1	1	1	1	1	1	1	1	1	1	1	1	1	1	1	1	1	1	1	1	1	1	1	1	1	1	1	1	1	1	1	1	1	1	1	1
Glyma.01G045400	1	1	1	1	1	1	1	1	1	1	1	1	1	1	1	1	1	1	1	1	1	1	1	1	1	1	1	1	1	1	1	1	1	1	1	1	1	1	1	1	1	1	1	1	1	1	1	1	1
Glyma.01G045500	1	1	1	1	1	1	1	1	1	1	1	1	1	1	1	1	1	1	1	1	1	1	1	1	1	1	1	1	1	1	1	1	1	1	1	1	1	1	1	1	1	1	1	1	1	1	1	1	1
Glyma.01G045700	1	1	1	1	1	1	1	1	1	1	1	1	1	1	1	1	1	1	1	1	1	1	1	1	1	1	1	1	1	1	1	1	1	1	1	1	1	1	1	1	1	1	1	1	1	1	1	1	1
Glyma.01G045750	1	1	1	1	1	1	1	1	1	1	1	1	1	1	1	1	1	1	1	1	1	1	1	1	1	1	1	1	1	1	1	1	1	1	1	1	1	1	1	1	1	1	1	1	1	1	1	1	1
Glyma.01G045800	1	1	1	1	1	1	1	1	1	1	1	1	1	1	1	1	1	1	1	1	1	1	1	1	1	1	1	1	1	1	1	1	1	1	1	1	1	1	1	1	1	1	1	1	1	1	1	1	1
Glyma.01G045900	1	1	1	1	1	1	1	1	1	1	1	1	1	1	1	1	1	1	1	1	1	1	1	1	1	1	1	1	1	1	1	1	1	1	1	1	1	1	1	1	1	1	1	1	1	1	1	1	1
Glyma.01G046000	1	1	1	1	1	1	1	1	1	1	1	1	1	1	1	1	1	1	1	1	1	1	1	1	1	1	1	1	1	1	1	1	1	1	1	1	1	1	1	1	1	1	1	1	1	1	1	1	1
Glyma.01G046100	1	1	1	1	1	1	1	1	1	1	1	1	1	1	1	1	1	1	1	1	1	1	1	1	1	1	1	1	1	1	1	1	1	1	1	1	1	1	1	1	1	1	1	1	1	1	1	1	1
Glyma.01G046200	1	1	1	1	1	1	1	1	1	1	1	1	1	1	1	1	1	1	1	1	1	1	1	1	1	1	1	1	1	1	1	1	1	1	1	1	1	1	1	1	1	1	1	1	1	1	1	1	1
Glyma.01G046300	1	1	1	1	1	1	1	1	1	1	1	1	1	1	1	1	1	1	1	1	1	1	1	1	1	1	1	1	1	1	1	1	1	1	1	1	1	1	1	1	1	1	1	1	1	1	1	1	1
Glyma.01G046351	1	1	0	1	1	1	1	1	1	1	1	1	1	1	1	0	0	0	0	1	1	1	0	0	1	1	1	1	1	0	1	1	1	1	0	0	1	0	0	1	1	1	1	1	1	1	1	1	1
Glyma.01G046400	1	1	1	1	1	1	1	1	1	1	1	1	1	1	1	1	1	1	1	1	1	1	1	1	1	1	1	1	1	1	1	1	1	1	1	1	1	1	1	1	1	1	1	1	1	1	1	1	1
Glyma.01G046500	1	1	1	1	1	1	1	1	1	1	1	1	1	1	1	1	1	1	1	1	1	1	1	1	1	1	1	1	1	1	1	1	1	1	1	1	1	1	1	1	1	1	1	1	1	1	1	1	1
Glyma.01G046600	1	1	1	1	1	1	1	1	1	1	1	1	1	1	1	1	1	1	1	1	1	1	1	1	1	1	1	1	1	1	1	1	1	1	1	1	1	1	1	1	1	1	1	1	1	1	1	1	1
Glyma.01G046700	1	1	1	1	1	1	1	1	1	1	1	1	1	1	1	1	1	1	1	1	1	1	1	1	1	1	1	1	1	1	1	1	1	1	1	1	1	1	1	1	1	1	1	1	1	1	1	1	1
Glyma.01G046800	1	1	1	1	1	1	1	1	1	1	1	1	1	1	1	1	1	1	1	1	1	1	1	1	1	1	1	1	1	1	1	1	1	1	1	1	1	1	1	1	1	1	1	1	1	1	1	1	1
Glyma.01G046900	1	1	1	1	1	1	1	1	1	1	1	1	1	1	1	1	1	1	1	1	1	1	1	1	1	1	1	1	1	1	1	1	1	1	1	1	1	1	1	1	1	1	1	1	1	1	1	1	1
Glyma.01G047000	1	1	1	1	1	1	1	1	1	1	1	1	1	1	1	1	1	1	1	1	1	1	1	1	1	1	1	1	1	1	1	1	1	1	1	1	1	1	1	1	1	1	1	1	1	1	1	1	1
Glyma.01G047100	1	1	1	1	1	1	1	1	1	1	1	1	1	1	1	1	1	1	1	1	1	1	1	1	1	1	1	1	1	1	1	1	1	1	1	1	1	1	1	1	1	1	1	1	1	1	1	1	1
Glyma.01G047300	1	1	1	1	1	1	1	1	1	1	1	1	1	1	1	1	1	1	1	1	1	1	1	1	1	1	1	1	1	1	1	1	1	1	1	1	1	1	1	1	1	1	1	1	1	1	1	1	1
Glyma.01G047400	1	1	1	1	1	1	1	1	1	1	1	1	1	1	1	1	1	1	1	1	1	1	1	1	1	1	1	1	1	1	1	1	1	1	1	1	1	1	1	1	1	1	1	1	1	1	1	1	1
Glyma.01G047600	1	1	1	1	1	1	1	1	1	1	1	1	1	1	1	1	1	1	1	1	1	1	1	1	1	1	1	1	1	1	1	1	1	1	1	1	1	1	1	1	1	1	1	1	1	1	1	1	1
Glyma.01G047700	1	1	1	1	1	1	1	1	1	1	1	1	1	1	1	1	1	1	1	1	1	1	1	1	1	1	1	1	1	1	1	1	1	1	1	1	1	1	1	1	1	1	1	1	1	1	1	1	1
Glyma.01G047800	1	1	1	1	1	1	1	1	1	1	1	1	1	1	1	1	1	1	1	1	1	1	1	1	1	1	1	1	1	1	1	1	1	1	1	1	1	1	1	1	1	1	1	1	1	1	1	1	1
Glyma.01G047900	1	1	1	1	1	1	1	1	1	1	1	1	1	1	1	1	1	1	1	1	1	1	1	1	1	1	1	1	1	1	1	1	1	1	1	1	1	1	1	1	1	1	1	1	1	1	1	1	1
Glyma.01G048000	1	1	1	1	1	1	1	1	1	1	1	1	1	1	1	1	1	1	1	1	1	1	1	1	1	1	1	1	1	1	1	1	1	1	1	1	1	1	1	1	1	1	1	1	1	1	1	1	1
Glyma.01G048100	1	1	1	1	1	1	1	1	1	1	1	1	1	1	1	1	1	1	1	1	1	1	1	1	1	1	1	1	1	1	1	1	1	1	1	1	1	1	1	1	1	1	1	1	1	1	1	1	1
Glyma.01G048200	1	1	1	1	1	1	1	1	1	1	1	1	1	1	1	1	1	1	1	1	1	1	1	1	1	1	1	1	1	1	1	1	1	1	1	1	1	1	1	1	1	1	1	1	1	1	1	1	1
Glyma.01G048300	1	1	1	1	1	1	1	1	1	1	1	1	1	1	1	1	1	1	1	1	1	1	1	1	1	1	1	1	1	1	1	1	1	1	1	1	1	1	1	1	1	1	1	1	1	1	1	1	1
Glyma.01G048400	1	1	1	1	1	1	1	1	1	1	1	1	1	1	1	1	1	1	1	1	1	1	1	1	1	1	1	1	1	1	1	1	1	1	1	1	1	1	1	1	1	1	1	1	1	1	1	1	1
Glyma.01G048500	1	1	1	1	1	1	1	1	1	1	1	1	1	1	1	1	1	1	1	1	1	1	1	1	1	1	1	1	1	1	1	1	1	1	1	1	1	1	1	1	1	1	1	1	1	1	1	1	1
Glyma.01G048600	1	1	1	1	1	1	1	1	1	1	1	1	1	1	1	1	1	1	1	1	1	1	1	1	1	1	1	1	1	1	1	1	1	1	1	1	1	1	1	1	1	1	1	1	1	1	1	1	1
Glyma.01G048700	1	1	1	1	1	1	1	1	1	1	1	1	1	1	1	1	1	1	1	1	1	1	1	1	1	1	1	1	1	1	1	1	1	1	1	1	1	1	1	1	1	1	1	1	1	1	1	1	1
Glyma.01G048800	1	1	1	1	1	1	1	1	1	1	1	1	1	1	1	1	1	1	1	1	1	1	1	1	1	1	1	1	1	1	1	1	1	1	1	1	1	1	1	1	1	1	1	1	1	1	1	1	1
Glyma.01G049100	1	1	1	1	1	1	1	1	1	1	1	1	1	1	1	1	1	1	1	1	1	1	1	1	1	1	1	1	1	1	1	1	1	1	1	1	1	1	1	1	1	1	1	1	1	1	1	1	1
Glyma.01G049300	1	1	1	1	1	1	1	1	1	1	1	1	1	1	1	1	1	1	1	1	1	1	1	1	1	1	1	1	1	1	1	1	1	1	1	1	1	1	1	1	1	1	1	1	1	1	1	1	1
Glyma.01G049400	1	1	1	1	1	1	1	1	1	1	1	1	1	1	1	1	1	1	1	1	1	1	1	1	1	1	1	1	1	1	1	1	1	1	1	1	1	1	1	1	1	1	1	1	1	1	1	1	1
Glyma.01G049500	1	1	1	1	1	1	1	1	1	1	1	1	1	1	1	1	1	1	1	1	1	1	1	1	1	1	1	1	1	1	1	1	1	1	1	1	1	1	1	1	1	1	1	1	1	1	1	1	1
Glyma.01G049600	1	1	1	1	1	1	1	1	1	1	1	1	1	1	1	1	1	1	1	1	1	1	1	1	1	1	1	1	1	1	1	1	1	1	1	1	1	1	1	1	1	1	1	1	1	1	1	1	1
Glyma.01G049700	1	0	0	1	1	1	1	1	1	1	1	1	1	1	1	1	0	1	1	1	1	1	1	1	1	1	1	1	1	1	1	1	1	1	0	1	0	1	1	1	1	0	1	1	0	1	1	1	1
Glyma.01G049800	1	1	1	1	1	1	1	1	1	1	1	1	1	1	1	1	0	1	1	1	1	1	1	1	1	1	1	1	1	1	1	1	1	1	0	1	0	1	1	1	1	1	1	1	1	1	1	1	1
Glyma.01G049900	1	1	1	1	1	1	1	1	1	1	1	1	1	1	1	1	1	1	1	1	1	1	1	1	1	1	1	1	1	1	1	1	1	1	1	1	1	1	1	1	1	1	1	1	1	1	1	1	1
Glyma.01G050100	1	1	1	1	1	1	1	1	1	1	1	1	1	1	1	1	1	1	1	1	1	1	1	1	1	1	1	1	1	1	1	1	1	1	1	1	1	1	1	1	1	1	1	1	1	1	1	1	1
Glyma.01G050350	1	1	1	1	1	1	1	1	1	1	1	1	1	1	1	1	1	1	1	1	1	1	1	1	1	1	1	1	1	1	1	1	1	1	1	1	1	1	1	1	1	1	1	1	1	1	1	1	1
Glyma.01G050400	1	1	1	1	1	1	1	1	1	1	1	1	1	1	1	1	1	1	1	1	1	1	1	1	1	1	1	1	1	1	1	1	1	1	1	1	1	1	1	1	1	1	1	1	1	1	1	1	1
Glyma.01G050500	1	1	1	1	1	1	1	1	1	1	1	1	1	1	1	1	1	1	1	1	1	1	1	1	1	1	1	1	1	1	1	1	1	1	1	1	1	1	1	1	1	1	1	1	1	1	1	1	1
Glyma.01G050700	1	1	1	1	1	1	1	1	1	1	1	1	1	1	1	1	1	1	1	1	1	1	1	1	1	1	1	1	1	1	1	1	1	1	1	1	1	1	1	1	1	1	1	1	1	1	1	1	1
Glyma.01G050900	1	1	1	1	1	1	1	1	1	1	1	1	1	1	1	1	0	0	1	0	1	0	0	0	1	1	1	1	1	1	1	1	1	1	0	1	1	1	1	1	1	1	1	1	1	1	1	1	1
Glyma.01G051001	1	1	1	1	1	1	1	1	1	1	1	1	1	1	1	1	1	1	1	1	1	1	1	1	1	1	1	1	1	1	1	1	1	1	1	1	1	1	1	1	1	1	1	1	1	1	1	1	1
Glyma.01G051300	1	1	1	1	1	1	1	1	1	1	1	1	1	1	1	1	1	1	1	1	1	1	1	1	1	1	1	1	1	1	1	1	1	1	1	1	1	1	1	1	1	1	1	1	1	1	1	1	1
Glyma.01G051400	1	1	1	1	1	1	1	1	1	1	1	1	1	1	1	1	1	1	1	1	1	1	1	1	1	1	1	1	1	1	1	1	1	1	1	1	1	1	1	1	1	1	1	1	1	1	1	1	1
Glyma.01G051700	1	1	1	1	1	1	1	1	1	1	1	1	1	1	1	1	1	1	1	1	1	1	1	1	1	1	1	1	1	1	1	1	1	1	1	1	1	1	1	1	1	1	1	1	1	1	1	1	1
Glyma.01G051800	1	1	1	1	1	1	1	1	1	1	1	1	1	1	1	1	1	1	1	1	1	1	1	1	1	1	1	1	1	1	1	1	1	1	1	1	1	1	1	1	1	1	1	1	1	1	1	1	1
Glyma.01G052000	1	0	0	1	1	0	1	1	1	1	1	1	1	1	1	1	0	0	0	0	1	0	0	0	1	1	1	1	1	0	1	1	1	1	1	0	0	0	1	1	1	0	1	1	1	1	1	1	1
Glyma.01G052200	1	1	1	1	1	1	1	1	1	1	1	1	1	1	1	1	1	1	1	1	1	1	1	1	1	1	1	1	1	1	1	1	1	1	1	1	1	1	1	1	1	1	1	1	1	1	1	1	1
Glyma.01G052300	1	1	1	1	1	1	1	1	1	1	1	1	1	1	1	1	1	1	1	1	1	1	1	1	1	1	1	1	1	1	1	1	1	1	1	1	1	1	1	1	1	1	1	1	1	1	1	1	1
Glyma.01G052400	1	1	1	1	1	1	1	1	1	1	1	1	1	1	1	1	1	1	1	1	1	1	1	1	1	1	1	1	1	1	1	1	1	1	1	1	1	1	1	1	1	1	1	1	1	1	1	1	1
Glyma.01G052500	1	1	1	1	1	1	1	1	1	1	1	1	1	1	1	1	1	1	1	1	1	1	1	1	1	1	1	1	1	1	1	1	1	1	1	1	1	1	1	1	1	1	1	1	1	1	1	1	1
Glyma.01G052600	1	1	1	1	1	1	1	1	1	1	1	1	1	1	1	1	1	1	1	1	1	1	1	1	1	1	1	1	1	1	1	1	1	1	1	1	1	1	1	1	1	1	1	1	1	1	1	1	1
Glyma.01G052700	1	1	1	1	1	1	1	1	1	1	1	1	1	1	1	1	1	1	1	1	1	1	1	1	1	1	1	1	1	1	1	1	1	1	1	1	1	1	1	1	1	1	1	1	1	1	1	1	1
Glyma.01G052800	1	1	1	1	1	1	1	1	1	1	1	1	1	1	1	1	1	1	1	1	1	1	1	1	1	1	1	1	1	1	1	1	1	1	1	1	1	1	1	1	1	1	1	1	1	1	1	1	1
Glyma.01G052900	1	1	1	1	1	1	1	1	1	1	1	1	1	1	1	1	1	1	1	1	1	1	1	1	1	1	1	1	1	1	1	1	1	1	1	1	1	1	1	1	1	1	1	1	1	1	1	1	1
Glyma.01G053000	1	1	1	1	1	1	1	1	1	1	1	1	1	1	1	1	1	1	1	1	1	1	1	1	1	1	1	1	1	1	1	1	1	1	1	1	1	1	1	1	1	1	1	1	1	1	1	1	1
Glyma.01G053100	1	1	1	1	1	1	1	1	1	1	1	1	1	1	1	1	1	1	1	1	1	1	1	1	1	1	1	1	1	1	1	1	1	1	1	1	1	1	1	1	1	1	1	1	1	1	1	1	1
Glyma.01G053200	1	1	1	1	1	1	1	1	1	1	1	1	1	1	1	1	1	1	1	1	1	1	1	1	1	1	1	1	1	1	1	1	1	1	1	1	1	1	1	1	1	1	1	1	1	1	1	1	1
Glyma.01G053300	1	1	1	1	1	1	1	1	1	1	1	1	1	1	1	1	1	1	1	1	1	1	1	1	1	1	1	1	1	1	1	1	1	1	1	1	1	1	1	1	1	1	1	1	1	1	1	1	1
Glyma.01G053400	1	1	1	1	1	1	1	1	1	1	1	1	1	1	1	1	1	1	1	1	1	1	1	1	1	1	1	1	1	1	1	1	1	1	1	1	1	1	1	1	1	1	1	1	1	1	1	1	1
Glyma.01G053600	1	1	1	1	1	1	1	1	1	1	1	1	1	1	1	1	1	1	1	1	1	1	1	1	1	1	1	1	1	1	1	1	1	1	1	1	1	1	1	1	1	1	1	1	1	1	1	1	1
Glyma.01G053700	1	1	1	1	1	1	1	1	1	1	1	1	1	1	1	1	1	1	1	1	1	1	1	1	1	1	1	1	1	1	1	1	1	1	1	1	1	1	1	1	1	1	1	1	1	1	1	1	1
Glyma.01G053800	1	1	1	1	1	1	1	1	1	1	1	1	1	1	1	1	1	1	1	1	1	1	1	1	1	1	1	1	1	1	1	1	1	1	1	1	1	1	1	1	1	1	1	1	1	1	1	1	1
Glyma.01G053900	1	1	1	1	1	1	1	1	1	1	1	1	1	1	1	1	1	1	1	1	1	1	1	1	1	1	1	1	1	1	1	1	1	1	1	1	1	1	1	1	1	1	1	1	1	1	1	1	1
Glyma.01G054000	1	1	1	1	1	1	1	1	1	1	1	1	1	1	1	1	1	1	1	1	1	1	1	1	1	1	1	1	1	1	1	1	1	1	1	1	1	1	1	1	1	1	1	1	1	1	1	1	1
Glyma.01G054100	1	1	1	1	1	1	1	1	1	1	1	1	1	1	1	1	1	1	1	1	1	1	1	1	1	1	1	1	1	1	1	1	1	1	1	1	1	1	1	1	1	1	1	1	1	1	1	1	1
Glyma.01G054200	1	1	1	1	1	1	1	1	1	1	1	1	1	1	1	1	1	1	1	1	1	1	1	1	1	1	1	1	1	1	1	1	1	1	1	1	1	1	1	1	1	1	1	1	1	1	1	1	1
Glyma.01G054300	1	1	1	1	1	1	1	1	1	1	1	1	1	1	1	1	1	1	1	1	1	1	1	1	1	1	1	1	1	1	1	1	1	1	1	1	1	1	1	1	1	1	1	1	1	1	1	1	1
Glyma.01G054400	1	1	1	1	1	1	1	1	1	1	1	1	1	1	1	1	1	1	1	1	1	1	1	1	1	1	1	1	1	1	1	1	1	1	1	1	1	1	1	1	1	1	1	1	1	1	1	1	1
Glyma.01G054500	1	1	1	1	1	1	1	1	1	1	1	1	1	1	1	1	1	1	1	1	1	1	1	1	1	1	1	1	1	1	1	1	1	1	1	1	1	1	1	1	1	1	1	1	1	1	1	1	1
Glyma.01G054601	1	1	1	1	1	1	1	1	1	1	1	1	1	1	1	1	1	1	1	1	1	1	1	1	1	1	1	1	1	1	1	1	1	1	1	1	1	1	1	1	1	1	1	1	1	1	1	1	1
Glyma.01G054700	1	1	1	1	1	1	1	1	1	1	1	1	1	1	1	1	1	1	1	1	1	1	1	1	1	1	1	1	1	1	1	1	1	1	1	1	1	1	1	1	1	1	1	1	1	1	1	1	1
Glyma.01G054800	1	1	1	1	1	1	1	1	1	1	1	1	1	1	1	1	1	1	1	1	1	1	1	1	1	1	1	1	1	1	1	1	1	1	1	1	1	1	1	1	1	1	1	1	1	1	1	1	1
Glyma.01G054900	1	1	1	1	1	1	1	1	1	1	1	1	1	1	1	1	1	1	1	1	1	1	1	1	1	1	1	1	1	1	1	1	1	1	1	1	1	1	1	1	1	1	1	1	1	1	1	1	1
Glyma.01G054950	1	1	1	1	1	1	1	1	1	1	1	1	1	1	1	1	1	1	1	1	1	1	1	1	1	1	1	1	1	1	1	1	1	1	1	1	1	1	1	1	1	1	1	1	1	1	1	1	1
Glyma.01G055000	1	1	1	1	1	1	1	1	1	1	1	1	1	1	1	1	1	1	1	1	1	1	1	1	1	1	1	1	1	1	1	1	1	1	1	1	1	1	1	1	1	1	1	1	1	1	1	1	1
Glyma.01G055200	1	1	1	1	1	1	1	1	1	1	1	1	1	1	1	1	1	1	1	1	1	1	1	1	1	1	1	1	1	1	1	1	1	1	1	1	1	1	1	1	1	1	1	1	1	1	1	1	1
Glyma.01G055300	1	1	1	1	1	1	1	1	1	1	1	1	1	1	1	1	1	1	1	1	1	1	1	1	1	1	1	1	1	1	1	1	1	1	1	1	1	1	1	1	1	1	1	1	1	1	1	1	1
Glyma.01G055400	1	1	1	1	1	1	1	1	1	1	1	1	1	1	1	1	1	1	1	1	1	1	1	1	1	1	1	1	1	1	1	1	1	1	1	1	1	1	1	1	1	1	1	1	1	1	1	1	1
Glyma.01G055500	1	1	1	1	1	1	1	1	1	1	1	1	1	1	1	1	1	1	1	1	1	1	1	1	1	1	1	1	1	1	1	1	1	1	1	1	1	1	1	1	1	1	1	1	1	1	1	1	1
Glyma.01G055700	1	1	1	1	1	1	1	1	1	1	1	1	1	1	1	1	1	1	1	1	1	1	1	1	1	1	1	1	1	1	1	1	1	1	1	1	1	1	1	1	1	1	1	1	1	1	1	1	1
Glyma.01G055800	1	1	1	1	1	1	1	1	1	1	1	1	1	1	1	1	1	1	1	1	1	1	1	1	1	1	1	1	1	1	1	1	1	1	1	1	1	1	1	1	1	1	1	1	1	1	1	1	1
Glyma.01G055900	1	1	1	1	1	1	1	1	1	1	1	1	1	1	1	1	1	1	1	1	1	1	1	1	1	1	1	1	1	1	1	1	1	1	1	1	1	1	1	1	1	1	1	1	1	1	1	1	1
Glyma.01G056000	1	1	1	1	1	1	1	1	1	1	1	1	1	1	1	1	1	1	1	1	1	1	1	1	1	1	1	1	1	1	1	1	1	1	1	1	1	1	1	1	1	1	1	1	1	1	1	1	1
Glyma.01G056100	1	1	1	1	1	1	1	1	1	1	1	1	1	1	1	1	1	1	1	1	1	1	1	1	1	1	1	1	1	1	1	1	1	1	1	1	1	1	1	1	1	1	1	1	1	1	1	1	1
Glyma.01G056202	1	1	1	1	1	1	1	1	1	1	1	1	1	1	1	1	1	1	1	1	1	1	1	1	1	1	1	1	1	1	1	1	1	1	1	1	1	1	1	1	1	1	1	1	1	1	1	1	1
Glyma.01G056300	1	1	1	1	1	1	1	1	1	1	1	1	1	1	1	1	1	1	1	1	1	1	1	1	1	1	1	1	1	1	1	1	1	1	1	1	1	1	1	1	1	1	1	1	1	1	1	1	1
Glyma.01G056400	1	1	1	1	1	1	1	1	1	1	1	1	1	1	1	1	1	1	1	1	1	1	1	1	1	1	1	1	1	1	1	1	1	1	1	1	1	1	1	1	1	1	1	1	1	1	1	1	1
Glyma.01G056500	1	1	1	1	1	1	1	1	1	1	1	1	1	1	1	1	1	1	1	1	1	1	1	1	1	1	1	1	1	1	1	1	1	1	1	1	1	1	1	1	1	1	1	1	1	1	1	1	1
Glyma.01G056800	1	1	1	1	1	1	1	1	1	1	1	1	1	1	1	1	1	1	1	1	1	1	1	1	1	1	1	1	1	1	1	1	1	1	1	1	1	1	1	1	1	1	1	1	1	1	1	1	1
Glyma.01G056900	1	1	1	1	1	1	1	1	1	1	1	1	1	1	1	1	1	1	1	1	1	1	1	1	1	1	1	1	1	1	1	1	1	1	1	1	1	1	1	1	1	1	1	1	1	1	1	1	1
Glyma.01G057100	1	1	1	1	1	1	1	1	1	1	1	1	1	1	1	1	1	1	1	1	1	1	1	1	1	1	1	1	1	1	1	1	1	1	1	1	1	1	1	1	1	1	1	1	1	1	1	1	1
Glyma.01G057200	1	1	1	1	1	1	1	1	1	1	1	1	1	1	1	1	1	1	1	1	1	1	1	1	1	1	1	1	1	1	1	1	1	1	1	1	1	1	1	1	1	1	1	1	1	1	1	1	1
Glyma.01G057400	1	1	1	1	1	1	1	1	1	1	1	1	1	1	1	1	1	1	1	1	1	1	1	1	1	1	1	1	1	1	1	1	1	1	1	1	1	1	1	1	1	1	1	1	1	1	1	1	1
Glyma.01G057500	1	1	1	1	1	1	1	1	1	1	1	1	1	1	1	1	1	1	1	1	1	1	1	1	1	1	1	1	1	1	1	1	1	1	1	1	1	1	1	1	1	1	1	1	1	1	1	1	1
Glyma.01G057600	1	1	1	1	1	1	1	1	1	1	1	1	1	1	1	1	1	1	1	1	1	1	1	1	1	1	1	1	1	1	1	1	1	1	1	1	1	1	1	1	1	1	1	1	1	1	1	1	1
Glyma.01G057700	1	1	1	1	1	1	1	1	1	1	1	1	1	1	1	1	1	1	1	1	1	1	1	1	1	1	1	1	1	1	1	1	1	1	1	1	1	1	1	1	1	1	1	1	1	1	1	1	1
Glyma.01G057801	1	1	1	1	1	1	1	1	1	1	1	1	1	1	1	1	1	1	1	1	1	1	1	1	1	1	1	1	1	1	1	1	1	1	1	1	1	1	1	1	1	1	1	1	1	1	1	1	1
Glyma.01G057900	1	1	1	1	1	1	1	1	1	1	1	1	1	1	1	1	1	1	1	1	1	1	1	1	1	1	1	1	1	1	1	1	1	1	1	1	1	1	1	1	1	1	1	1	1	1	1	1	1
Glyma.01G058000	1	1	1	1	1	1	1	1	1	1	1	1	1	1	1	1	1	1	1	1	1	1	1	1	1	1	1	1	1	1	1	1	1	1	1	1	1	1	1	1	1	1	1	1	1	1	1	1	1
Glyma.01G058100	1	1	1	1	1	1	1	1	1	1	1	1	1	1	1	1	1	1	1	1	1	1	1	1	1	1	1	1	1	1	1	1	1	1	1	1	1	1	1	1	1	0	1	1	1	1	1	1	1
Glyma.01G058200	1	1	1	1	1	1	1	1	1	1	1	1	1	1	1	1	1	1	1	1	1	1	1	1	1	1	1	1	1	1	1	1	1	1	1	1	1	1	1	1	1	1	1	1	1	1	1	1	1
Glyma.01G058300	1	1	1	1	1	1	1	1	1	1	1	1	1	1	1	1	1	1	1	1	1	1	1	1	1	1	1	1	1	1	1	1	1	1	1	1	1	1	1	1	1	1	1	1	1	1	1	1	1
Glyma.01G058400	1	1	1	1	1	1	1	1	1	1	1	1	1	1	1	1	1	1	1	1	1	1	1	1	1	1	1	1	1	1	1	1	1	1	1	1	1	1	1	1	1	1	1	1	1	1	1	1	1
Glyma.01G058500	1	1	1	1	1	1	1	1	1	1	1	1	1	1	1	1	1	1	1	1	1	1	1	1	1	1	1	1	1	1	1	1	1	1	1	1	1	1	1	1	1	1	1	1	1	1	1	1	1
Glyma.01G058600	1	1	1	1	1	1	1	1	1	1	1	1	1	1	1	1	1	1	1	1	1	1	1	1	1	1	1	1	1	1	1	1	1	1	1	1	1	1	1	1	1	1	1	1	1	1	1	1	1
Glyma.01G058700	1	1	1	1	1	1	1	1	1	1	1	1	1	1	1	1	1	1	1	1	1	1	1	1	1	1	1	1	1	1	1	1	1	1	1	1	1	1	1	1	1	1	1	1	1	1	1	1	1
Glyma.01G058800	1	1	1	1	1	1	1	1	1	1	1	1	1	1	1	1	1	1	1	1	1	1	1	1	1	1	1	1	1	1	1	1	1	1	1	1	1	1	1	1	1	1	1	1	1	1	1	1	1
Glyma.01G058900	1	1	1	1	1	1	1	1	1	1	1	1	1	1	1	1	1	1	1	1	1	1	1	1	1	1	1	1	1	1	1	1	1	1	1	1	1	1	1	1	1	1	1	1	1	1	1	1	1
Glyma.01G059000	1	1	1	1	1	1	1	1	1	1	1	1	1	1	1	1	1	1	1	1	1	1	1	1	1	1	1	1	1	1	1	1	1	1	1	1	1	1	1	1	1	1	1	1	1	1	1	1	1
Glyma.01G059100	1	1	1	1	1	1	1	1	1	1	1	1	1	1	1	1	1	1	1	1	1	1	1	1	1	1	1	1	1	1	1	1	1	1	1	1	1	1	1	1	1	1	1	1	1	1	1	1	1
Glyma.01G059200	1	1	1	1	1	1	1	1	1	1	1	1	1	1	1	1	1	1	1	1	1	1	1	1	1	1	1	1	1	1	1	1	1	1	1	1	1	1	1	1	1	1	1	1	1	1	1	1	1
Glyma.01G059400	1	1	1	1	1	1	1	1	1	1	1	1	1	1	1	1	1	1	1	1	1	1	1	1	1	1	1	1	1	1	1	1	1	1	1	1	1	1	1	1	1	1	1	1	1	1	1	1	1
Glyma.01G059450	1	1	1	1	1	1	1	1	1	1	1	1	1	1	1	1	1	1	1	1	1	1	1	1	1	1	1	1	1	1	1	1	1	1	1	1	1	1	1	1	1	1	1	1	1	1	1	1	1
Glyma.01G059900	1	1	1	1	1	1	1	1	1	1	1	1	1	1	1	1	1	1	1	1	1	1	1	1	1	1	1	1	1	1	1	1	1	1	1	1	1	1	1	1	1	1	1	1	1	1	1	1	1
Glyma.01G060001	1	1	1	1	1	1	1	1	1	1	1	1	1	1	1	1	1	1	1	1	1	1	1	1	1	1	1	1	1	1	1	1	1	1	1	1	1	1	1	1	1	1	1	1	1	1	1	1	1
Glyma.01G060300	1	1	1	1	1	1	1	1	1	1	1	1	1	1	1	1	1	1	1	1	1	1	1	1	1	1	1	1	1	1	1	1	1	1	1	1	1	1	1	1	1	1	1	1	1	1	1	1	1
Glyma.01G060450	1	1	1	1	1	1	1	1	1	1	1	1	1	1	1	1	1	1	1	1	1	1	1	1	1	1	1	1	1	1	1	1	1	1	1	1	1	1	1	1	1	0	1	1	1	1	1	1	1
Glyma.01G060600	1	1	1	1	1	1	1	1	1	1	1	1	1	1	1	1	1	1	1	1	1	1	1	1	1	1	1	1	1	1	1	1	1	1	1	1	1	1	1	1	1	1	1	1	1	1	1	1	1
Glyma.01G060700	1	1	1	1	1	1	1	1	1	1	1	1	1	1	1	1	1	1	1	1	1	1	1	1	1	1	1	1	1	1	1	1	1	1	1	1	1	1	1	1	1	1	1	1	1	1	1	1	1
Glyma.01G060800	1	1	1	1	1	1	1	1	1	1	1	1	1	1	1	1	1	1	1	1	1	1	1	1	1	1	1	1	1	1	1	1	1	1	1	1	1	1	1	1	1	1	1	1	1	1	1	1	1
Glyma.01G060900	1	1	1	1	1	1	1	1	1	1	1	1	1	1	1	1	1	1	1	1	1	1	1	1	1	1	1	1	1	1	1	1	1	1	1	1	1	1	1	1	1	1	1	1	1	1	1	1	1
Glyma.01G061000	1	1	1	1	1	1	1	1	1	1	1	1	1	1	1	1	1	1	1	1	1	1	1	1	1	1	1	1	1	1	1	1	1	1	1	1	1	1	1	1	1	1	1	1	1	1	1	1	1
Glyma.01G061100	1	1	1	1	1	1	1	1	1	1	1	1	1	1	1	1	1	1	1	1	1	1	1	1	1	1	1	1	1	1	1	1	1	1	1	1	1	1	1	1	1	1	1	1	1	1	1	1	1
Glyma.01G061200	1	1	1	1	1	1	1	1	1	1	1	1	1	1	1	1	1	1	1	1	1	1	1	1	1	1	1	1	1	1	1	1	1	1	1	1	1	1	1	1	1	1	1	1	1	1	1	1	1
Glyma.01G061500	1	1	1	1	1	1	1	1	1	1	1	1	1	1	1	1	1	1	1	1	1	1	1	1	1	1	1	1	1	1	1	1	1	1	1	1	1	1	1	1	1	1	1	1	1	1	1	1	1
Glyma.01G061700	1	1	1	1	1	1	1	1	1	1	1	1	1	1	1	1	1	1	1	1	1	1	1	1	1	1	1	1	1	1	1	1	1	1	1	1	1	1	1	1	1	1	1	1	1	1	1	1	1
Glyma.01G061800	1	1	1	1	1	1	1	1	1	1	1	1	1	1	1	1	1	1	1	1	1	1	1	1	1	1	1	1	1	1	1	1	1	1	1	1	1	1	1	1	1	1	1	1	1	1	1	1	1
Glyma.01G061900	1	1	1	1	1	1	1	1	1	1	1	1	1	1	1	1	1	1	1	1	1	1	1	1	1	1	1	1	1	1	1	1	1	1	1	1	1	1	1	1	1	1	1	1	1	1	1	1	1
Glyma.01G062000	1	1	1	1	1	1	1	1	1	1	1	1	1	1	1	1	1	1	1	1	1	1	1	1	1	1	1	1	1	1	1	1	1	1	1	1	1	1	1	1	1	1	1	1	1	1	1	1	1
Glyma.01G062100	1	1	1	1	1	1	1	1	1	1	1	1	1	1	1	1	1	1	1	1	1	1	1	1	1	1	1	1	1	1	1	1	1	1	1	1	1	1	1	1	1	1	1	1	1	1	1	1	1
Glyma.01G062200	1	1	1	1	1	1	1	1	1	1	1	1	1	1	1	1	1	1	1	1	1	1	1	1	1	1	1	1	1	1	1	1	1	1	1	1	1	1	1	1	1	1	1	1	1	1	1	1	1
Glyma.01G062251	1	1	1	1	1	1	1	1	1	1	1	1	1	1	1	1	1	1	1	1	1	1	1	1	1	1	1	1	1	1	1	1	1	1	1	1	1	1	1	1	1	1	1	1	1	1	1	1	1
Glyma.01G062300	1	1	1	1	1	1	1	1	1	1	1	1	1	1	1	1	1	1	1	1	1	1	1	1	1	1	1	1	1	1	1	1	1	1	1	1	1	1	1	1	1	1	1	1	1	1	1	1	1
Glyma.01G062400	1	1	1	1	1	1	1	1	1	1	1	1	1	1	1	1	1	1	1	1	1	1	1	1	1	1	1	1	1	1	1	1	1	1	1	1	1	1	1	1	1	1	1	1	1	1	1	1	1
Glyma.01G062500	1	1	1	1	1	1	1	1	1	1	1	1	1	1	1	1	1	1	1	1	1	1	1	1	1	1	1	1	1	1	1	1	1	1	1	1	1	1	1	1	1	1	1	1	1	1	1	1	1
Glyma.01G062600	1	1	1	1	1	1	1	1	1	1	1	1	1	1	1	1	1	1	1	1	1	1	1	1	1	1	1	1	1	1	1	1	1	1	1	1	1	1	1	1	1	0	1	1	1	1	0	1	1
Glyma.01G062700	1	1	1	1	1	1	1	1	1	1	1	1	1	1	1	1	1	1	1	1	1	1	1	1	1	1	1	1	1	1	1	1	1	1	1	1	1	1	1	1	1	1	1	1	1	1	1	1	1
Glyma.01G062900	1	1	1	1	1	1	1	1	1	1	1	1	1	1	1	1	1	1	1	1	1	1	1	1	1	1	1	1	1	1	1	1	1	1	1	1	1	1	1	1	1	1	1	1	1	1	1	1	1
Glyma.01G063000	1	1	1	1	1	1	1	1	1	1	1	1	1	1	1	1	1	1	1	1	1	1	1	1	1	1	1	1	1	1	1	1	1	1	1	1	1	1	1	1	1	1	1	1	1	1	1	1	1
Glyma.01G063100	1	1	1	1	1	1	1	1	1	1	1	1	1	1	1	1	1	1	1	1	1	1	1	1	1	1	1	1	1	1	1	1	1	1	1	1	1	1	1	1	1	1	1	1	1	1	1	1	1
Glyma.01G063250	1	1	1	1	1	1	1	1	1	1	1	1	1	1	1	1	1	1	1	1	1	1	1	1	1	1	1	1	1	1	1	1	1	1	1	1	1	1	1	1	1	0	1	1	1	1	1	1	1
Glyma.01G063500	1	1	1	1	1	1	1	1	1	1	1	1	1	1	1	1	1	1	1	1	1	1	1	1	1	1	1	1	1	1	1	1	1	1	1	1	1	1	1	1	1	1	1	1	1	1	1	1	1
Glyma.01G063600	1	1	1	1	1	1	1	1	1	1	1	1	1	1	1	1	1	1	1	1	1	1	1	1	1	1	1	1	1	1	1	1	1	1	1	1	1	1	1	1	1	1	1	1	1	1	1	1	1
Glyma.01G063700	1	1	1	1	1	1	1	1	1	1	1	1	1	1	1	1	1	1	1	1	1	1	1	1	1	1	1	1	1	1	1	1	1	1	1	1	1	1	1	1	1	1	1	1	1	1	1	1	1
Glyma.01G063750	1	1	1	1	1	1	1	1	1	1	1	1	1	1	1	1	1	1	1	1	1	1	1	1	1	1	1	1	1	1	1	1	1	1	1	1	1	1	1	1	1	1	1	1	1	1	1	1	1
Glyma.01G063800	1	1	1	1	1	1	1	1	1	1	1	1	1	1	1	1	1	1	1	1	1	1	1	1	1	1	1	1	1	1	1	1	1	1	1	1	1	1	1	1	1	1	1	1	1	1	1	1	1
Glyma.01G064000	1	1	1	1	1	1	1	1	1	1	1	1	1	1	1	1	1	1	1	1	1	1	1	1	1	1	1	1	1	1	1	1	1	1	1	1	1	1	1	1	1	1	1	1	1	1	1	1	1
Glyma.01G064050	1	1	1	1	1	1	1	1	1	1	1	1	1	1	1	1	1	1	1	1	1	1	1	1	1	1	1	1	1	1	1	1	1	1	1	1	1	1	1	1	1	1	1	1	1	1	1	1	1
Glyma.01G064100	1	1	1	1	1	1	1	1	1	1	1	1	1	1	1	1	1	1	1	1	1	1	1	1	1	1	1	1	1	1	1	1	1	1	1	1	1	1	1	1	1	1	1	1	1	1	1	1	1
Glyma.01G064200	1	1	1	1	1	1	1	1	1	1	1	1	1	1	1	1	1	1	1	1	1	1	1	1	1	1	1	1	1	1	1	1	1	1	1	1	1	1	1	1	1	1	1	1	1	1	1	1	1
Glyma.01G064400	1	1	1	1	1	1	1	1	1	1	1	1	1	1	1	1	1	1	1	1	1	1	1	1	1	1	1	1	1	1	1	1	1	1	1	1	1	1	1	1	1	1	1	1	1	1	1	1	1
Glyma.01G064500	1	1	1	1	1	1	1	1	1	1	1	1	1	1	1	1	1	1	1	1	1	1	1	1	1	1	1	1	1	1	1	1	1	1	1	1	1	1	1	1	1	1	1	1	1	1	1	1	1
Glyma.01G064600	1	1	1	1	1	1	1	1	1	1	1	1	1	1	1	1	1	1	1	1	1	1	1	1	1	1	1	1	1	1	1	1	1	1	1	1	1	1	1	1	1	1	1	1	1	1	1	1	1
Glyma.01G064800	1	1	1	1	1	1	1	1	1	1	1	1	1	1	1	1	1	1	1	1	1	1	1	1	1	1	1	1	1	1	1	1	1	1	1	1	1	1	1	1	1	1	1	1	1	1	1	1	1
Glyma.01G064900	1	1	1	1	1	1	1	1	1	1	1	1	1	1	1	1	1	1	1	1	1	1	1	1	1	1	1	1	1	1	1	1	1	1	1	1	1	1	1	1	1	1	1	1	1	1	1	1	1
Glyma.01G065000	1	1	1	1	1	1	1	1	1	1	1	1	1	1	1	1	1	1	1	1	1	1	1	1	1	1	1	1	1	1	1	1	1	1	1	1	1	1	1	1	1	1	1	1	1	1	1	1	1
Glyma.01G065100	1	1	1	1	1	1	1	1	1	1	1	1	1	1	1	1	1	1	1	1	1	1	1	1	1	1	1	1	1	1	1	1	1	1	1	1	1	1	1	1	1	1	1	1	1	1	1	1	1
Glyma.01G065400	1	1	1	1	1	1	1	1	1	1	1	1	1	1	1	1	1	1	1	1	1	1	1	1	1	1	1	1	1	1	1	1	1	1	1	1	1	1	1	1	1	1	1	1	1	1	1	1	1
Glyma.01G065500	1	1	1	1	1	1	1	1	1	1	1	1	1	1	1	1	1	1	1	1	1	1	1	1	1	1	1	1	1	1	1	1	1	1	1	1	1	1	1	1	1	1	1	1	1	1	1	1	1
Glyma.01G065600	1	1	1	1	1	1	1	1	1	1	1	1	1	1	1	1	1	1	1	1	1	1	1	1	1	1	1	1	1	1	1	1	1	1	1	1	1	1	1	1	1	1	1	1	1	1	1	1	1
Glyma.01G065800	1	1	1	1	1	1	1	1	1	1	1	1	1	1	1	1	1	1	1	1	1	1	1	1	1	1	1	1	1	1	1	1	1	1	1	1	1	1	1	1	1	1	1	1	1	1	1	1	1
Glyma.01G066000	1	1	1	1	1	1	1	1	1	1	1	1	1	1	1	1	1	1	1	1	1	1	1	1	1	1	1	1	1	1	1	1	1	1	1	1	1	1	1	1	1	1	1	1	1	1	1	1	1
Glyma.01G066100	1	1	1	1	1	1	1	1	1	1	1	1	1	1	1	1	1	1	1	1	1	1	1	1	1	1	1	1	1	1	1	1	1	1	1	1	1	1	1	1	1	1	1	1	1	1	1	1	1
Glyma.01G066200	1	1	1	1	1	1	1	1	1	1	1	1	1	1	1	1	1	1	1	1	1	1	1	1	1	1	1	1	1	1	1	1	1	1	1	1	1	1	1	1	1	1	1	1	1	1	0	1	1
Glyma.01G066300	1	1	1	1	1	1	1	1	1	1	1	1	1	1	1	1	1	1	1	1	1	1	1	1	1	1	1	1	1	1	1	1	1	1	1	1	1	1	1	1	1	1	1	1	1	1	1	1	1
Glyma.01G066500	1	1	1	1	1	1	1	1	1	1	1	1	1	1	1	1	1	1	1	1	1	1	1	1	1	1	1	1	1	1	1	1	1	1	1	1	1	1	1	1	1	1	1	1	1	1	1	1	1
Glyma.01G066600	1	1	1	1	1	1	1	1	1	1	1	1	1	1	1	1	1	1	1	1	1	1	1	1	1	1	1	1	1	1	1	1	1	1	1	1	1	1	1	1	1	1	1	1	1	1	1	1	1
Glyma.01G067000	1	1	1	1	1	1	1	1	1	1	1	1	1	1	1	1	1	1	1	1	1	1	1	1	1	1	1	1	1	1	1	1	1	1	1	1	1	1	1	1	1	1	1	1	1	1	1	1	1
Glyma.01G067100	1	1	1	1	1	1	1	1	1	1	1	1	1	1	1	1	1	1	1	1	1	1	1	1	1	1	1	1	1	1	1	1	1	1	1	1	1	1	1	1	1	1	1	1	1	1	1	1	1
Glyma.01G067200	1	1	1	1	1	1	1	1	1	1	1	1	1	1	1	1	1	1	1	1	1	1	1	1	1	1	1	1	1	1	1	1	1	1	1	1	1	1	1	1	1	1	1	1	1	1	1	1	1
Glyma.01G067300	1	1	1	1	1	1	1	1	1	1	1	1	1	1	1	1	1	1	1	1	1	1	1	1	1	1	1	1	1	1	1	1	1	1	1	1	1	1	1	1	1	1	1	1	1	1	1	1	1
Glyma.01G067400	1	1	1	1	1	1	1	1	1	1	1	1	1	1	1	1	1	1	1	1	1	1	1	1	1	1	1	1	1	1	1	1	1	1	1	1	1	1	1	1	1	1	1	1	1	1	1	1	1
Glyma.01G067600	1	1	1	1	1	1	1	1	1	1	1	1	1	1	1	1	1	1	1	1	1	1	1	1	1	1	1	1	1	1	1	1	1	1	1	1	1	1	1	1	1	1	1	1	1	1	1	1	1
Glyma.01G067700	1	1	1	1	1	1	1	1	1	1	1	1	1	1	1	1	1	1	1	1	1	1	1	1	1	1	1	1	1	1	1	1	1	1	1	1	1	1	1	1	1	1	1	1	1	1	1	1	1
Glyma.01G067800	1	1	1	1	1	1	1	1	1	1	1	1	1	1	1	1	1	1	1	1	1	1	1	1	1	1	1	1	1	1	1	1	1	1	1	1	1	1	1	1	1	1	1	1	1	1	1	1	1
Glyma.01G067900	1	1	1	1	1	1	1	1	1	1	1	1	1	1	1	1	1	1	1	1	1	1	1	1	1	1	1	1	1	1	1	1	1	1	1	1	1	1	1	1	1	1	1	1	1	1	1	1	1
Glyma.01G068000	1	1	1	1	1	1	1	1	1	1	1	1	1	1	1	1	1	1	1	1	1	1	1	1	1	1	1	1	1	1	1	1	1	1	1	1	1	1	1	1	1	1	1	1	1	1	1	1	1
Glyma.01G068100	1	1	1	1	1	1	1	1	1	1	1	1	1	1	1	1	1	1	1	1	1	1	1	1	1	1	1	1	1	1	1	1	1	1	1	1	1	1	1	1	1	1	1	1	1	1	1	1	1
Glyma.01G068200	1	1	1	1	1	1	1	1	1	1	1	1	1	1	1	1	1	1	1	1	1	1	1	1	1	1	1	1	1	1	1	1	1	1	1	1	1	1	1	1	1	1	1	1	1	1	1	1	1
Glyma.01G068600	1	1	1	1	1	1	1	1	1	1	1	1	1	1	1	1	1	1	1	1	1	1	1	1	1	1	1	1	1	1	1	1	1	1	1	1	1	1	1	1	1	1	1	1	1	1	1	1	1
Glyma.01G068800	1	1	1	1	1	1	1	1	1	1	1	1	1	1	1	1	1	1	1	1	1	1	1	1	1	1	1	1	1	1	1	1	1	1	1	1	1	1	1	1	1	1	1	1	1	1	1	1	1
Glyma.01G068900	1	1	1	1	1	1	1	1	1	1	1	1	1	1	1	1	1	1	1	1	1	1	1	1	1	1	1	1	1	1	1	1	1	1	1	1	1	1	1	1	1	1	1	1	1	1	1	1	1
Glyma.01G069000	1	1	1	1	1	1	1	1	1	1	1	1	1	1	1	1	1	1	1	1	1	1	1	1	1	1	1	1	1	1	1	1	1	1	1	1	1	1	1	1	1	1	1	1	1	1	1	1	1
Glyma.01G069150	1	1	1	1	1	1	1	1	1	1	1	1	1	1	1	1	1	1	1	1	1	1	1	1	1	1	1	1	1	1	1	1	1	1	1	1	1	1	1	1	1	1	1	1	1	1	1	1	1
Glyma.01G069200	1	1	1	1	1	1	1	1	1	1	1	1	1	1	1	1	1	1	1	1	1	1	1	1	1	1	1	1	1	1	1	1	1	1	1	1	1	1	1	1	1	1	1	1	1	1	1	1	1
Glyma.01G069300	1	1	1	1	1	1	1	1	1	1	1	1	1	1	1	1	1	1	1	1	1	1	1	1	1	1	1	1	1	1	1	1	1	1	1	1	1	1	1	1	1	1	1	1	1	1	1	1	1
Glyma.01G069400	1	1	1	1	1	1	1	1	1	1	1	1	1	1	1	1	1	1	1	1	1	1	1	1	1	1	1	1	1	1	1	1	1	1	1	1	1	1	1	1	1	1	1	1	1	1	1	1	1
Glyma.01G069500	1	1	1	1	1	1	1	1	1	1	1	1	1	1	1	1	1	1	1	1	1	1	1	1	1	1	1	1	1	1	1	1	1	1	1	1	1	1	1	1	1	1	1	1	1	1	1	1	1
Glyma.01G069600	1	1	1	1	1	1	1	1	1	1	1	1	1	1	1	1	1	1	1	1	1	1	1	1	1	1	1	1	1	1	1	1	1	1	1	1	1	1	1	1	1	1	1	1	1	1	1	1	1
Glyma.01G069650	1	1	1	1	1	1	1	1	1	1	1	1	1	1	1	1	1	1	1	1	1	1	1	1	1	1	1	1	1	1	1	1	1	1	1	1	1	1	1	1	1	1	1	1	1	1	1	1	1
Glyma.01G069700	1	1	1	1	1	1	1	1	1	1	1	1	1	1	1	1	1	1	1	1	1	1	1	1	1	1	1	1	1	1	1	1	1	1	1	1	1	1	1	1	1	1	1	1	1	1	1	1	1
Glyma.01G069750	1	1	1	1	1	1	1	1	1	1	1	1	1	1	1	1	1	1	1	1	1	1	1	1	1	1	1	1	1	1	1	1	1	1	1	1	1	1	1	1	1	1	1	1	1	1	1	1	1
Glyma.01G069850	1	1	1	1	1	1	1	1	1	1	1	1	1	1	1	1	1	1	1	1	1	1	1	1	1	1	1	1	1	1	1	1	1	1	1	1	1	1	1	1	1	1	1	1	1	1	1	1	1
Glyma.01G070150	1	1	1	1	1	1	1	1	1	1	1	1	1	1	1	1	1	1	1	1	1	1	1	1	1	1	1	1	1	1	1	1	1	1	1	1	1	1	1	1	1	1	1	1	1	1	1	1	1
Glyma.01G070200	1	1	1	1	1	1	1	1	1	1	1	1	1	1	1	1	1	1	1	1	1	1	1	1	1	1	1	1	1	1	1	1	1	1	1	1	1	1	1	1	1	1	1	1	1	1	1	1	1
Glyma.01G070300	1	1	1	1	1	1	1	1	1	1	1	1	1	1	1	1	1	1	1	1	1	1	1	1	1	1	1	1	1	1	1	1	1	1	1	1	1	1	1	1	1	1	1	1	1	1	1	1	1
Glyma.01G070400	1	1	1	1	1	1	1	1	1	1	1	1	1	1	1	1	1	1	1	1	1	1	1	1	1	1	1	1	1	1	1	1	1	1	1	1	1	1	1	1	1	1	1	1	1	1	1	1	1
Glyma.01G070601	1	1	1	1	1	1	1	1	1	1	1	1	1	1	1	1	1	1	1	1	1	1	1	1	1	1	1	1	1	1	1	1	1	1	1	1	1	1	1	1	1	1	1	1	1	1	1	1	1
Glyma.01G070700	1	1	1	1	1	1	1	1	1	1	1	1	1	1	1	1	1	1	1	1	1	1	1	1	1	1	1	1	1	1	1	1	1	1	1	1	1	1	1	1	1	1	1	1	1	1	1	1	1
Glyma.01G071000	1	1	1	1	1	1	1	1	1	1	1	1	1	1	1	1	1	1	1	1	1	1	1	1	1	1	1	1	1	1	1	1	1	1	1	1	1	1	1	1	1	1	1	1	1	1	1	1	1
Glyma.01G071100	1	1	1	1	1	1	1	1	1	1	1	1	1	1	1	1	1	1	1	1	1	1	1	1	1	1	1	1	1	1	1	1	1	1	1	1	1	1	1	1	1	1	1	1	1	1	1	1	1
Glyma.01G071301	1	1	1	1	1	1	1	1	1	1	1	1	1	1	1	1	1	1	1	1	1	1	1	1	1	1	1	1	1	1	1	1	1	1	1	1	1	1	1	1	1	1	1	1	1	1	1	1	1
Glyma.01G071300	1	1	1	1	1	1	1	1	1	1	1	1	1	1	1	1	1	1	1	1	1	1	1	1	1	1	1	1	1	1	1	1	1	1	1	1	1	1	1	1	1	1	1	1	1	1	1	1	1
Glyma.01G071400	1	1	1	1	1	1	1	1	1	1	1	1	1	1	1	1	1	1	1	1	1	1	1	1	1	1	1	1	1	1	1	1	1	1	1	1	1	1	1	1	1	1	1	1	1	1	1	1	1
Glyma.01G071600	1	1	1	1	1	1	1	1	1	1	1	1	1	1	1	1	1	1	1	1	1	1	1	1	1	1	1	1	1	1	1	1	1	1	1	1	1	1	1	1	1	1	1	1	1	1	1	1	1
Glyma.01G071700	1	1	1	1	1	1	1	1	1	1	1	1	1	1	1	1	1	1	1	1	1	1	1	1	1	1	1	1	1	1	1	1	1	1	1	1	1	1	1	1	1	1	1	1	1	1	1	1	1
Glyma.01G071800	1	1	1	1	1	1	1	1	1	1	1	1	1	1	1	1	1	1	1	1	1	1	1	1	1	1	1	1	1	1	1	1	1	1	1	1	1	1	1	1	1	1	1	1	1	1	1	1	1
Glyma.01G072000	1	1	1	1	1	1	1	1	1	1	1	1	1	1	1	1	1	1	1	1	1	1	1	1	1	1	1	1	1	1	1	1	1	1	1	1	1	1	1	1	1	1	1	1	1	1	1	1	1
Glyma.01G072300	1	1	1	1	1	1	1	1	1	1	1	1	1	1	1	1	1	1	1	1	1	1	1	1	1	1	1	1	1	1	1	1	1	1	1	1	1	1	1	1	1	1	1	1	1	1	1	1	1
Glyma.01G072400	1	1	1	1	1	1	1	1	1	1	1	1	1	1	1	1	1	1	1	1	1	1	1	1	1	1	1	1	1	1	1	1	1	1	1	1	1	1	1	1	1	1	1	1	1	1	1	1	1
Glyma.01G072450	1	1	1	1	1	1	1	1	1	1	1	1	1	1	1	1	1	1	1	1	1	1	1	1	1	1	1	1	1	1	1	1	1	1	1	1	1	1	1	1	1	1	1	1	1	1	1	1	1
Glyma.01G072900	1	1	1	1	1	1	1	1	1	1	1	1	1	1	1	1	1	1	1	1	1	1	1	1	1	1	1	1	1	1	1	1	1	1	1	1	1	1	1	1	1	1	1	1	1	1	1	1	1
Glyma.01G072950	1	1	1	1	1	1	1	1	1	1	1	1	1	1	1	1	1	1	1	1	1	1	1	1	1	1	1	1	1	1	1	1	1	1	1	1	1	1	1	1	1	1	1	1	1	1	1	1	1
Glyma.01G073000	1	1	1	1	1	1	1	1	1	1	1	1	1	1	1	1	1	1	1	1	1	1	1	1	1	1	1	1	1	1	1	1	1	1	1	1	1	1	1	1	1	1	1	1	1	1	1	1	1
Glyma.01G074400	1	1	1	1	1	1	1	1	1	1	1	1	1	1	1	1	1	1	1	1	1	1	1	1	1	1	1	1	1	1	1	1	1	1	1	1	1	1	1	1	1	1	1	1	1	1	1	1	1
Glyma.01G074500	1	1	1	1	1	1	1	1	1	1	1	1	1	1	1	1	1	1	1	1	1	1	1	1	1	1	1	1	1	1	1	1	1	1	1	1	1	1	1	1	1	1	1	1	1	1	1	1	1
Glyma.01G074600	1	1	1	1	1	1	1	1	1	1	1	1	1	1	1	1	1	1	1	1	1	1	1	1	1	1	1	1	1	1	1	1	1	1	1	1	1	1	1	1	1	1	1	1	1	1	1	1	1
Glyma.01G074200	1	1	1	1	1	1	1	1	1	1	1	1	1	1	1	1	1	1	1	1	1	1	1	1	1	1	1	1	1	1	1	1	1	1	1	1	1	1	1	1	1	1	1	1	1	1	1	1	1
Glyma.01G074450	1	1	1	1	1	1	1	1	1	1	1	1	1	1	1	1	1	1	1	1	1	1	1	1	1	1	1	1	1	1	1	1	1	1	1	1	1	1	1	1	1	1	1	1	1	1	1	1	1
Glyma.01G074000	1	1	1	1	1	1	1	1	1	1	1	1	1	1	1	1	1	1	1	1	1	1	1	1	1	1	1	1	1	1	1	1	1	1	1	1	1	1	1	1	1	1	1	1	1	1	1	1	1
Glyma.01G073600	1	1	1	1	1	1	1	1	1	1	1	1	1	1	1	1	1	1	1	1	1	1	1	1	1	1	1	1	1	1	1	1	1	1	1	1	1	1	1	1	1	1	1	1	1	1	1	1	1
Glyma.01G073500	1	1	1	1	1	1	1	1	1	1	1	1	1	1	1	1	1	1	1	1	1	1	1	1	1	1	1	1	1	1	1	1	1	1	1	1	1	1	1	1	1	1	1	1	1	1	1	1	1
Glyma.01G073400	1	1	1	1	1	1	1	1	1	1	1	1	1	1	1	1	1	1	1	1	1	1	1	1	1	1	1	1	1	1	1	1	1	1	1	1	1	1	1	1	1	1	1	1	1	1	1	1	1
Glyma.01G073200	1	1	1	1	1	1	1	1	1	1	1	1	1	1	1	1	1	1	1	1	1	1	1	1	1	1	1	1	1	1	1	1	1	1	1	1	1	1	1	1	1	1	1	1	1	1	1	1	1
Glyma.01G074700	1	1	1	1	1	1	1	1	1	1	1	1	1	1	1	1	1	1	1	1	1	1	1	1	1	1	1	1	1	1	1	1	1	1	1	1	1	1	1	1	1	1	1	1	1	1	1	1	1
Glyma.01G074800	1	1	1	1	1	1	1	1	1	1	1	1	1	1	1	1	1	1	1	1	1	1	1	1	1	1	1	1	1	1	1	1	1	1	1	1	1	1	1	1	1	1	1	1	1	1	1	1	1
Glyma.01G075100	1	1	1	1	1	1	1	1	1	1	1	1	1	1	1	1	1	1	1	1	1	1	1	1	1	1	1	1	1	1	1	1	1	1	1	1	1	1	1	1	1	1	1	1	1	1	1	1	1
Glyma.01G075300	1	1	1	1	1	1	1	1	1	1	1	1	1	1	1	1	1	1	1	1	1	1	1	1	1	1	1	1	1	1	1	1	1	1	1	1	1	1	1	1	1	1	1	1	1	1	1	1	1
Glyma.01G075400	1	1	1	1	1	1	1	1	1	1	1	1	1	1	1	1	1	1	1	1	1	1	1	1	1	1	1	1	1	1	1	1	1	1	1	1	1	1	1	1	1	1	1	1	1	1	1	1	1
Glyma.01G075500	1	1	1	1	1	1	1	1	1	1	1	1	1	1	1	1	1	1	1	1	1	1	1	1	1	1	1	1	1	1	1	1	1	1	1	1	1	1	1	1	1	1	1	1	1	1	1	1	1
Glyma.01G075700	1	1	1	1	1	1	1	1	1	1	1	1	1	1	1	1	1	1	1	1	1	1	1	1	1	1	1	1	1	1	1	1	1	1	1	1	1	1	1	1	1	1	1	1	1	1	1	1	1
Glyma.01G075800	1	1	1	1	1	1	1	1	1	1	1	1	1	1	1	1	1	1	1	1	1	1	1	1	1	1	1	1	1	1	1	1	1	1	1	1	1	1	1	1	1	1	1	1	1	1	1	1	1
Glyma.01G075900	1	1	1	1	1	1	1	1	1	1	1	1	1	1	1	1	1	1	1	1	1	1	1	1	1	1	1	1	1	1	1	1	1	1	1	1	1	1	1	1	1	1	1	1	1	1	1	1	1
Glyma.01G076000	1	1	1	1	1	1	1	1	1	1	1	1	1	1	1	1	1	1	1	1	1	1	1	1	1	1	1	1	1	1	1	1	1	1	1	1	1	1	1	1	1	1	1	1	1	1	1	1	1
Glyma.01G076100	1	1	1	1	1	1	1	1	1	1	1	1	1	1	1	1	1	1	1	1	1	1	1	1	1	1	1	1	1	1	1	1	1	1	1	1	1	1	1	1	1	1	1	1	1	1	1	1	1
Glyma.01G076200	1	1	1	1	1	1	1	1	1	1	1	1	1	1	1	1	1	1	1	1	1	1	1	1	1	1	1	1	1	1	1	1	1	1	1	1	1	1	1	1	1	1	1	1	1	1	1	1	1
Glyma.01G076700	1	1	1	1	1	1	1	1	1	1	1	1	1	1	1	1	1	1	1	1	1	1	1	1	1	1	1	1	1	1	1	1	1	1	1	1	1	1	1	1	1	1	1	1	1	1	1	1	1
Glyma.01G076900	1	1	1	1	1	1	1	1	1	1	1	1	1	1	1	1	1	1	1	1	1	1	1	1	1	1	1	1	1	1	1	1	1	1	1	1	1	1	1	1	1	1	1	1	1	1	1	1	1
Glyma.01G077000	1	1	1	1	1	1	1	1	1	1	1	1	1	1	1	1	1	1	1	1	1	1	1	1	1	1	1	1	1	1	1	1	1	1	1	1	1	1	1	1	1	1	1	1	1	1	1	1	1
Glyma.01G077100	1	1	1	1	1	1	1	1	1	1	1	1	1	1	1	1	1	1	1	1	1	1	1	1	1	1	1	1	1	1	1	1	1	1	1	1	1	1	1	1	1	1	1	1	1	1	1	1	1
Glyma.01G077200	1	1	1	1	1	1	1	1	1	1	1	1	1	1	1	1	1	1	1	1	1	1	1	1	1	1	1	1	1	1	1	1	1	1	1	1	1	1	1	1	1	1	1	1	1	1	1	1	1
Glyma.01G077300	1	1	1	1	1	1	1	1	1	1	1	1	1	1	1	1	1	1	1	1	1	1	1	1	1	1	1	1	1	1	1	1	1	1	1	1	1	1	1	1	1	1	1	1	1	1	1	1	1
Glyma.01G077400	1	1	1	1	1	1	1	1	1	1	1	1	1	1	1	1	1	1	1	1	1	1	1	1	1	1	1	1	1	1	1	1	1	1	1	1	1	1	1	1	1	1	1	1	1	1	1	1	1
Glyma.01G077600	1	1	1	1	1	1	1	1	1	1	1	1	1	1	1	1	1	1	1	1	1	1	1	1	1	1	1	1	1	1	1	1	1	1	1	1	1	1	1	1	1	1	1	1	1	1	1	1	1
Glyma.01G077700	1	1	1	1	1	1	1	1	1	1	1	1	1	1	1	1	1	1	1	1	1	1	1	1	1	1	1	1	1	1	1	1	1	1	1	1	1	1	1	1	1	1	1	1	1	1	1	1	1
Glyma.01G077900	1	1	1	1	1	1	1	1	1	1	1	1	1	1	1	1	1	1	1	1	1	1	1	1	1	1	1	1	1	1	1	1	1	1	1	1	1	1	1	1	1	1	1	1	1	1	1	1	1
Glyma.01G078000	1	1	1	1	1	1	1	1	1	1	1	1	1	1	1	1	1	1	1	1	1	1	1	1	1	1	1	1	1	1	1	1	1	1	1	1	1	1	1	1	1	1	1	1	1	1	1	1	1
Glyma.01G078150	1	1	1	1	1	1	1	1	1	1	1	1	1	1	1	1	1	1	1	1	1	1	1	1	1	1	1	1	1	1	1	1	1	1	1	1	1	1	1	1	1	1	1	1	1	1	1	1	1
Glyma.01G078200	1	1	1	1	1	1	1	1	1	1	1	1	1	1	1	1	1	1	1	1	1	1	1	1	1	1	1	1	1	1	1	1	1	1	1	1	1	1	1	1	1	1	1	1	1	1	1	1	1
Glyma.01G078300	1	1	1	1	1	1	1	1	1	1	1	1	1	1	1	1	1	1	1	1	1	1	1	1	1	1	1	1	1	1	1	1	1	1	1	1	1	1	1	1	1	1	1	1	1	1	1	1	1
Glyma.01G078350	1	1	1	1	1	1	1	1	1	1	1	1	1	1	1	1	1	1	1	1	1	1	1	1	1	1	1	1	1	1	1	1	1	1	1	1	1	1	1	1	1	1	1	1	1	1	1	1	1
Glyma.01G078400	1	1	1	1	1	1	1	1	1	1	1	1	1	1	1	1	1	1	1	1	1	1	1	1	1	1	1	1	1	1	1	1	1	1	1	1	1	1	1	1	1	1	1	1	1	1	1	1	1
Glyma.01G078600	1	1	1	1	1	1	1	1	1	1	1	1	1	1	1	1	1	1	1	1	1	1	1	1	1	1	1	1	1	1	1	1	1	1	1	1	1	1	1	1	1	1	1	1	1	1	1	1	1
Glyma.01G078650	1	1	1	1	1	1	1	1	1	1	1	1	1	1	1	1	1	1	1	1	1	1	1	1	1	1	1	1	1	1	1	1	1	1	1	1	1	1	1	1	1	1	1	1	1	1	1	1	1
Glyma.01G078700	1	1	1	1	1	1	1	1	1	1	1	1	1	1	1	1	1	1	1	1	1	1	1	1	1	1	1	1	1	1	1	1	1	1	1	1	1	1	1	1	1	1	1	1	1	1	1	1	1
Glyma.01G078800	1	1	1	1	1	1	1	1	1	1	1	1	1	1	1	1	1	1	1	1	1	1	1	1	1	1	1	1	1	1	1	1	1	1	1	1	1	1	1	1	1	1	1	1	1	1	1	1	1
Glyma.01G079000	1	1	1	1	1	1	1	1	1	1	1	1	1	1	1	1	1	1	1	1	1	1	1	1	1	1	1	1	1	1	1	1	1	1	1	1	1	1	1	1	1	1	1	1	1	1	1	1	1
Glyma.01G079100	1	1	1	1	1	1	1	1	1	1	1	1	1	1	1	1	1	1	1	1	1	1	1	1	1	1	1	1	1	1	1	1	1	1	1	1	1	1	1	1	1	1	1	1	1	1	1	1	1
Glyma.01G079200	1	1	1	1	1	1	1	1	1	1	1	1	1	1	1	1	1	1	1	1	1	1	1	1	1	1	1	1	1	1	1	1	1	1	1	1	1	1	1	1	1	1	1	1	1	1	1	1	1
Glyma.01G079250	1	1	1	1	1	1	1	1	1	1	1	1	1	1	1	1	1	1	1	1	1	1	1	1	1	1	1	1	1	1	1	1	1	1	1	1	1	1	1	1	1	1	1	1	1	1	1	1	1
Glyma.01G079300	1	1	1	1	1	1	1	1	1	1	1	1	1	1	1	1	1	1	1	1	1	1	1	1	1	1	1	1	1	1	1	1	1	1	1	1	1	1	1	1	1	1	1	1	1	1	1	1	1
Glyma.01G079500	1	1	1	1	1	1	1	1	1	1	1	1	1	1	1	1	1	1	1	1	1	1	1	1	1	1	1	1	1	1	1	1	1	1	1	1	1	1	1	1	1	1	1	1	1	1	1	1	1
Glyma.01G079550	1	1	1	1	1	1	1	1	1	1	1	1	1	1	1	1	1	1	1	1	1	1	1	1	1	1	1	1	1	1	1	1	1	1	1	1	1	1	1	1	1	1	1	1	1	1	1	1	1
Glyma.01G079600	1	1	1	1	1	1	1	1	1	1	1	1	1	1	1	1	1	1	1	1	1	1	1	1	1	1	1	1	1	1	1	1	1	1	1	1	1	1	1	1	1	1	1	1	1	1	1	1	1
Glyma.01G079700	1	1	1	1	1	1	1	1	1	1	1	1	1	1	1	1	1	1	1	1	1	1	1	1	1	1	1	1	1	1	1	1	1	1	1	1	1	1	1	1	1	1	1	1	1	1	1	1	1
Glyma.01G079800	1	1	1	1	1	1	1	1	1	1	1	1	1	1	1	1	1	1	1	1	1	1	1	1	1	1	1	1	1	1	1	1	1	1	1	1	1	1	1	1	1	1	1	1	1	1	1	1	1
Glyma.01G079900	1	1	1	1	1	1	1	1	1	1	1	1	1	1	1	1	1	1	1	1	1	1	1	1	1	1	1	1	1	1	1	1	1	1	1	1	1	1	1	1	1	1	1	1	1	1	1	1	1
Glyma.01G080200	1	1	1	1	1	1	1	1	1	1	1	1	1	1	1	1	1	1	1	1	1	1	1	1	1	1	1	1	1	1	1	1	1	1	1	1	1	1	1	1	1	1	1	1	1	1	1	1	1
Glyma.01G080300	1	1	1	1	1	1	1	1	1	1	1	1	1	1	1	1	1	1	1	1	1	1	1	1	1	1	1	1	1	1	1	1	1	1	1	1	1	1	1	1	1	1	1	1	1	1	1	1	1
Glyma.01G080400	1	1	1	1	1	1	1	1	1	1	1	1	1	1	1	1	1	1	1	1	1	1	1	1	1	1	1	1	1	1	1	1	1	1	1	1	1	1	1	1	1	1	1	1	1	1	1	1	1
Glyma.01G080450	1	1	1	1	1	1	1	1	1	1	1	1	1	1	1	1	1	1	1	1	1	1	1	1	1	1	1	1	1	1	1	1	1	1	1	1	1	1	1	1	1	1	1	1	1	1	1	1	1
Glyma.01G080500	1	1	1	1	1	1	1	1	1	1	1	1	1	1	1	1	1	1	1	1	1	1	1	1	1	1	1	1	1	1	1	1	1	1	1	1	1	1	1	1	1	1	1	1	1	1	1	1	1
Glyma.01G080600	1	1	1	1	1	1	1	1	1	1	1	1	1	1	1	1	1	1	1	1	1	1	1	1	1	1	1	1	1	1	1	1	1	1	1	1	1	1	1	1	1	1	1	1	1	1	1	1	1
Glyma.01G080700	1	1	1	1	1	1	1	1	1	1	1	1	1	1	1	1	1	1	1	1	1	1	1	1	1	1	1	1	1	1	1	1	1	1	1	1	1	1	1	1	1	1	1	1	1	1	1	1	1
Glyma.01G080750	1	1	1	1	1	1	1	1	1	1	1	1	1	1	1	1	1	1	1	1	1	1	1	1	1	1	1	1	1	1	1	1	1	1	1	1	1	1	1	1	1	1	1	1	1	1	1	1	1
Glyma.01G080800	1	1	1	1	1	1	1	1	1	1	1	1	1	1	1	1	1	1	1	1	1	1	1	1	1	1	1	1	1	1	1	1	1	1	1	1	1	1	1	1	1	1	1	1	1	1	1	1	1
Glyma.01G080900	1	1	1	1	1	1	1	1	1	1	1	1	1	1	1	1	1	1	1	1	1	1	1	1	1	1	1	1	1	1	1	1	1	1	1	1	1	1	1	1	1	1	1	1	1	1	1	1	1
Glyma.01G081000	1	1	1	1	1	1	1	1	1	1	1	1	1	1	1	1	1	1	1	1	1	1	1	1	1	1	1	1	1	1	1	1	1	1	1	1	1	1	1	1	1	1	1	1	1	1	1	1	1
Glyma.01G081050	1	1	1	1	1	1	1	1	1	1	1	1	1	1	1	1	1	1	1	1	1	1	1	1	1	1	1	1	1	1	1	1	1	1	1	1	1	1	1	1	1	1	1	1	1	1	1	1	1
Glyma.01G081100	1	1	1	1	1	1	1	1	1	1	1	1	1	1	1	1	1	1	1	1	1	1	1	1	1	1	1	1	1	1	1	1	1	1	1	1	1	1	1	1	1	1	1	1	1	1	1	1	1
Glyma.01G081300	1	1	1	1	1	1	1	1	1	1	1	1	1	1	1	1	1	1	1	1	1	1	1	1	1	1	1	1	1	1	1	1	1	1	1	1	1	1	1	1	1	1	1	1	1	1	1	1	1
Glyma.01G081400	1	1	1	1	1	1	1	1	1	1	1	1	1	1	1	1	1	1	1	1	1	1	1	1	1	1	1	1	1	1	1	1	1	1	1	1	1	1	1	1	1	1	1	1	1	1	1	1	1
Glyma.01G081500	1	1	1	1	1	1	1	1	1	1	1	1	1	1	1	1	1	1	1	1	1	1	1	1	1	1	1	1	1	1	1	1	1	1	1	1	1	1	1	1	1	1	1	1	1	1	1	1	1
Glyma.01G081600	1	1	1	1	1	1	1	1	1	1	1	1	1	1	1	1	1	1	1	1	1	1	1	1	1	1	1	1	1	1	1	1	1	1	1	1	1	1	1	1	1	1	1	1	1	1	1	1	1
Glyma.01G081700	1	1	1	1	1	1	1	1	1	1	1	1	1	1	1	1	1	1	1	1	1	1	1	1	1	1	1	1	1	1	1	1	1	1	1	1	1	1	1	1	1	1	1	1	1	1	1	1	1
Glyma.01G081900	1	1	1	1	1	1	1	1	1	1	1	1	1	1	1	1	1	1	1	1	1	1	1	1	1	1	1	1	1	1	1	1	1	1	1	1	1	1	1	1	1	1	1	1	1	1	1	1	1
Glyma.01G082000	1	1	1	1	1	1	1	1	1	1	1	1	1	1	1	1	1	1	1	1	1	1	1	1	1	1	1	1	1	1	1	1	1	1	1	1	1	1	1	1	1	1	1	1	1	1	1	1	1
Glyma.01G082200	1	1	1	1	1	1	1	1	1	1	1	1	1	1	1	1	1	1	1	1	1	1	1	1	1	1	1	1	1	1	1	1	1	1	1	1	1	1	1	1	1	1	1	1	1	1	1	1	1
Glyma.01G082400	1	1	1	1	1	1	1	1	1	1	1	1	1	1	1	1	1	1	1	1	1	1	1	1	1	1	1	1	1	1	1	1	1	1	1	1	1	1	1	1	1	1	1	1	1	1	1	1	1
Glyma.01G082500	1	1	1	1	1	1	1	1	1	1	1	1	1	1	1	1	1	1	1	1	1	1	1	1	1	1	1	1	1	1	1	1	1	1	1	1	1	1	1	1	1	1	1	1	1	1	1	1	1
Glyma.01G082600	1	1	1	1	1	1	1	1	1	1	1	1	1	1	1	1	1	1	1	1	1	1	1	1	1	1	1	1	1	1	1	1	1	1	1	1	1	1	1	1	1	1	1	1	1	1	1	1	1
Glyma.01G082700	1	1	1	1	1	1	1	1	1	1	1	1	1	1	1	1	1	1	1	1	1	1	1	1	1	1	1	1	1	1	1	1	1	1	1	1	1	1	1	1	1	1	1	1	1	1	1	1	1
Glyma.01G082802	1	1	1	1	1	1	1	1	1	1	1	1	1	1	1	1	1	1	1	1	1	1	1	1	1	1	1	1	1	1	1	1	1	1	1	1	1	1	1	1	1	1	1	1	1	1	1	1	1
Glyma.01G082900	1	1	1	1	1	1	1	1	1	1	1	1	1	1	1	1	1	1	1	1	1	1	1	1	1	1	1	1	1	1	1	1	1	1	1	1	1	1	1	1	1	1	1	1	1	1	1	1	1
Glyma.01G083000	1	1	1	1	1	1	1	1	1	1	1	1	1	1	1	1	1	1	1	1	1	1	1	1	1	1	1	1	1	1	1	1	1	1	1	1	1	1	1	1	1	1	1	1	1	1	1	1	1
Glyma.01G083100	1	1	1	1	1	1	1	1	1	1	1	1	1	1	1	1	1	1	1	1	1	1	1	1	1	1	1	1	1	1	1	1	1	1	1	1	1	1	1	1	1	1	1	1	1	1	1	1	1
Glyma.01G083300	1	1	1	1	1	1	1	1	1	1	1	1	1	1	1	1	1	1	1	1	1	1	1	1	1	1	1	1	1	1	1	1	1	1	1	1	1	1	1	1	1	1	1	1	1	1	1	1	1
Glyma.01G083400	1	1	1	1	1	1	1	1	1	1	1	1	1	1	1	1	1	1	1	1	1	1	1	1	1	1	1	1	1	1	1	1	1	1	1	1	1	1	1	1	1	1	1	1	1	1	1	1	1
Glyma.01G083350	1	1	1	1	1	1	1	1	1	1	1	1	1	1	1	1	1	1	1	1	1	1	1	1	1	1	1	1	1	1	1	1	1	1	1	1	1	1	1	1	1	1	1	1	1	1	1	1	1
Glyma.01G083500	1	1	1	1	1	1	1	1	1	1	1	1	1	1	1	1	1	1	1	1	1	1	1	1	1	1	1	1	1	1	1	1	1	1	1	1	1	1	1	1	1	1	1	1	1	1	1	1	1
Glyma.01G083600	1	1	1	1	1	1	1	1	1	1	1	1	1	1	1	1	1	1	1	1	1	1	1	1	1	1	1	1	1	1	1	1	1	1	1	1	1	1	1	1	1	1	1	1	1	1	1	1	1
Glyma.01G083700	1	1	1	1	1	1	1	1	1	1	1	1	1	1	1	1	1	1	1	1	1	1	1	1	1	1	1	1	1	1	1	1	1	1	1	1	1	1	1	1	1	1	1	1	1	1	1	1	1
Glyma.01G083800	1	1	1	1	1	1	1	1	1	1	1	1	1	1	1	1	1	1	1	1	1	1	1	1	1	1	1	1	1	1	1	1	1	1	1	1	1	1	1	1	1	1	1	1	1	1	1	1	1
Glyma.01G083900	1	1	1	1	1	1	1	1	1	1	1	1	1	1	1	1	1	1	1	1	1	1	1	1	1	1	1	1	1	1	1	1	1	1	1	1	1	1	1	1	1	1	1	1	1	1	1	1	1
Glyma.01G084000	1	1	1	1	1	1	1	1	1	1	1	1	1	1	1	1	1	1	1	1	1	1	1	1	1	1	1	1	1	1	1	1	1	1	1	1	1	1	1	1	1	1	1	1	1	1	1	1	1
Glyma.01G084200	1	1	1	1	1	1	1	1	1	1	1	1	1	1	1	1	1	1	1	1	1	1	1	1	1	1	1	1	1	1	1	1	1	1	1	1	1	1	1	1	1	1	1	1	1	1	1	1	1
Glyma.01G084300	1	1	1	1	1	1	1	1	1	1	1	1	1	1	1	1	1	1	1	1	1	1	1	1	1	1	1	1	1	1	1	1	1	1	1	1	1	1	1	1	1	1	1	1	1	1	1	1	1
Glyma.01G084400	1	1	1	1	1	1	1	1	1	1	1	1	1	1	1	1	1	1	1	1	1	1	1	1	1	1	1	1	1	1	1	1	1	1	1	1	1	1	1	1	1	1	1	1	1	1	1	1	1
Glyma.01G084500	1	1	1	1	1	1	1	1	1	1	1	1	1	1	1	1	1	1	1	1	1	1	1	1	1	1	1	1	1	1	1	1	1	1	1	1	1	1	1	1	1	1	1	1	1	1	1	1	1
Glyma.01G084600	1	1	1	1	1	1	1	1	1	1	1	1	1	1	1	1	1	1	1	1	1	1	1	1	1	1	1	1	1	1	1	1	1	1	1	1	1	1	1	1	1	1	1	1	1	1	1	1	1
Glyma.01G084700	1	1	1	1	1	1	1	1	1	1	1	1	1	1	1	1	1	1	1	1	1	1	1	1	1	1	1	1	1	1	1	1	1	1	1	1	1	1	1	1	1	1	1	1	1	1	1	1	1
Glyma.01G084800	1	1	1	1	1	1	1	1	1	1	1	1	1	1	1	1	1	1	1	1	1	1	1	1	1	1	1	1	1	1	1	1	1	1	1	1	1	1	1	1	1	1	1	1	1	1	1	1	1
Glyma.01G085000	1	1	1	1	1	1	1	1	1	1	1	1	1	1	1	1	1	1	1	1	1	1	1	1	1	1	1	1	1	1	1	1	1	1	1	1	1	1	1	1	1	1	1	1	1	1	1	1	1
Glyma.01G085200	1	1	1	1	1	1	1	1	1	1	1	1	1	1	1	1	1	1	1	1	1	1	1	1	1	1	1	1	1	1	1	1	1	1	1	1	1	1	1	1	1	1	1	1	1	1	1	1	1
Glyma.01G085302	1	1	1	1	1	1	1	1	1	1	1	1	1	1	1	1	1	1	1	1	1	1	1	1	1	1	1	1	1	1	1	1	1	1	1	1	1	1	1	1	1	1	1	1	1	1	1	1	1
Glyma.01G085500	1	1	1	1	1	1	1	1	1	1	1	1	1	1	1	1	1	1	1	1	1	1	1	1	1	1	1	1	1	1	1	1	1	1	1	1	1	1	1	1	1	1	1	1	1	1	1	1	1
Glyma.01G085600	1	1	1	1	1	1	1	1	1	1	1	1	1	1	1	1	1	1	1	1	1	1	1	1	1	1	1	1	1	1	1	1	1	1	1	1	1	1	1	1	1	1	1	1	1	1	1	1	1
Glyma.01G085700	1	1	1	1	1	1	1	1	1	1	1	1	1	1	1	1	1	1	1	1	1	1	1	1	1	1	1	1	1	1	1	1	1	1	1	1	1	1	1	1	1	1	1	1	1	1	1	1	1
Glyma.01G085800	1	1	1	1	1	1	1	1	1	1	1	1	1	1	1	1	1	1	1	1	1	1	1	1	1	1	1	1	1	1	1	1	1	1	1	1	1	1	1	1	1	1	1	1	1	1	1	1	1
Glyma.01G086000	1	1	1	1	1	1	1	1	1	1	1	1	1	1	1	1	1	1	1	1	1	1	1	1	1	1	1	1	1	1	1	1	1	1	1	1	1	1	1	1	1	1	1	1	1	1	1	1	1
Glyma.01G086201	1	1	1	1	1	1	1	1	1	1	1	1	1	1	1	1	1	1	1	1	1	1	1	1	1	1	1	1	1	1	1	1	1	1	1	1	1	1	1	1	1	1	1	1	1	1	1	1	1
Glyma.01G086600	1	1	1	1	1	1	1	1	1	1	1	1	1	1	1	1	1	1	1	1	1	1	1	1	1	1	1	1	1	1	1	1	1	1	1	1	1	1	1	1	1	1	1	1	1	1	1	1	1
Glyma.01G086650	1	1	1	1	1	1	1	1	1	1	1	1	1	1	1	1	1	1	1	1	1	1	1	1	1	1	1	1	1	1	1	1	1	1	1	1	1	1	1	1	1	1	1	1	1	1	1	1	1
Glyma.01G086700	1	1	1	1	1	1	1	1	1	1	1	1	1	1	1	1	1	1	1	1	1	1	1	1	1	1	1	1	1	1	1	1	1	1	1	1	1	1	1	1	1	1	1	1	1	1	1	1	1
Glyma.01G086800	1	1	1	1	1	1	1	1	1	1	1	1	1	1	1	1	1	1	1	1	1	1	1	1	1	1	1	1	1	1	1	1	1	1	1	1	1	1	1	1	1	1	1	1	1	1	1	1	1
Glyma.01G086900	1	1	1	1	1	1	1	1	1	1	1	1	1	1	1	1	1	1	1	1	1	1	1	1	1	1	1	1	1	1	1	1	1	1	1	1	1	1	1	1	1	1	1	1	1	1	1	1	1
Glyma.01G087000	1	1	1	1	1	1	1	1	1	1	1	1	1	1	1	1	1	1	1	1	1	1	1	1	1	1	1	1	1	1	1	1	1	1	1	1	1	1	1	1	1	1	1	1	1	1	1	1	1
Glyma.01G087050	1	1	1	1	1	1	1	1	1	1	1	1	1	1	1	1	1	1	1	1	1	1	1	1	1	1	1	1	1	1	1	1	1	1	1	1	1	1	1	1	1	1	1	1	1	1	1	1	1
Glyma.01G087100	1	1	1	1	1	1	1	1	1	1	1	1	1	1	1	1	1	1	1	1	1	1	1	1	1	1	1	1	1	1	1	1	1	1	1	1	1	1	1	1	1	1	1	1	1	1	1	1	1
Glyma.01G087200	1	1	1	1	1	1	1	1	1	1	1	1	1	1	1	1	1	1	1	1	1	1	1	1	1	1	1	1	1	1	1	1	1	1	1	1	1	1	1	1	1	1	1	1	1	1	1	1	1
Glyma.01G087300	1	1	1	1	1	1	1	1	1	1	1	1	1	1	1	1	1	1	1	1	1	1	1	1	1	1	1	1	1	1	1	1	1	1	1	1	1	1	1	1	1	1	1	1	1	1	1	1	1
Glyma.01G087500	1	1	1	1	1	1	1	1	1	1	1	1	1	1	1	1	1	1	1	1	1	1	1	1	1	1	1	1	1	1	1	1	1	1	1	1	1	1	1	1	1	1	1	1	1	1	1	1	1
Glyma.01G087600	1	1	1	1	1	1	1	1	1	1	1	1	1	1	1	1	1	1	1	1	1	1	1	1	1	1	1	1	1	1	1	1	1	1	1	1	1	1	1	1	1	1	1	1	1	1	1	1	1
Glyma.01G087700	1	1	1	1	1	1	1	1	1	1	1	1	1	1	1	1	1	1	1	1	1	1	1	1	1	1	1	1	1	1	1	1	1	1	1	1	1	1	1	1	1	1	1	1	1	1	1	1	1
Glyma.01G087800	1	1	1	1	1	1	1	1	1	1	1	1	1	1	1	1	1	1	1	1	1	1	1	1	1	1	1	1	1	1	1	1	1	1	1	1	1	1	1	1	1	1	1	1	1	1	1	1	1
Glyma.01G087900	1	1	1	1	1	1	1	1	1	1	1	1	1	1	1	1	1	1	1	1	1	1	1	1	1	1	1	1	1	1	1	1	1	1	1	1	1	1	1	1	1	1	1	1	1	1	1	1	1
Glyma.01G088000	1	1	1	1	1	1	1	1	1	1	1	1	1	1	1	1	1	1	1	1	1	1	1	1	1	1	1	1	1	1	1	1	1	1	1	1	1	1	1	1	1	1	1	1	1	1	1	1	1
Glyma.01G088200	1	1	1	1	1	1	1	1	1	1	1	1	1	1	1	1	1	1	1	1	1	1	1	1	1	1	1	1	1	1	1	1	1	1	1	1	1	1	1	1	1	1	1	1	1	1	1	1	1
Glyma.01G088300	1	1	1	1	1	1	1	1	1	1	1	1	1	1	1	1	1	1	1	1	1	1	1	1	1	1	1	1	1	1	1	1	1	1	1	1	1	1	1	1	1	1	1	1	1	1	1	1	1
Glyma.01G088501	1	1	1	1	1	1	1	1	1	1	1	1	1	1	1	1	1	1	1	1	1	1	1	1	1	1	1	1	1	1	1	1	1	1	1	1	1	1	1	1	1	1	1	1	1	1	1	1	1
Glyma.01G088700	1	1	1	1	1	1	1	1	1	1	1	1	1	1	1	1	1	1	1	1	1	1	1	1	1	1	1	1	1	1	1	1	1	1	1	1	1	1	1	1	1	1	1	1	1	1	1	1	1
Glyma.01G088650	1	1	1	1	1	1	1	1	1	1	1	1	1	1	1	1	1	1	1	1	1	1	1	1	1	1	1	1	1	1	1	1	1	1	1	1	1	1	1	1	1	1	1	1	1	1	1	1	1
Glyma.01G088850	1	1	1	1	1	1	1	1	1	1	1	1	1	1	1	1	1	1	1	1	1	1	1	1	1	1	1	1	1	1	1	1	1	1	1	1	1	1	1	1	1	1	1	1	1	1	1	1	1
Glyma.01G089000	1	1	1	1	1	1	1	1	1	1	1	1	1	1	1	1	1	1	1	1	1	1	1	1	1	1	1	1	1	1	1	1	1	1	1	1	1	1	1	1	1	1	1	1	1	1	1	1	1
Glyma.01G089100	1	1	1	1	1	1	1	1	1	1	1	1	1	1	1	1	1	1	1	1	1	1	1	1	1	1	1	1	1	1	1	1	1	1	1	1	1	1	1	1	1	1	1	1	1	1	1	1	1
Glyma.01G089202	1	1	1	1	1	1	1	1	1	1	1	1	1	1	1	1	1	1	1	1	1	1	1	1	1	1	1	1	1	1	1	1	1	1	1	1	1	1	1	1	1	1	1	1	1	1	1	1	1
Glyma.01G089300	1	1	1	1	1	1	1	1	1	1	1	1	1	1	1	1	1	1	1	1	1	1	1	1	1	1	1	1	1	1	1	1	1	1	1	1	1	1	1	1	1	1	1	1	1	1	1	1	1
Glyma.01G089500	1	1	1	1	1	1	1	1	1	1	1	1	1	1	1	1	1	1	1	1	1	1	1	1	1	1	1	1	1	1	1	1	1	1	1	1	1	1	1	1	1	1	1	1	1	1	1	1	1
Glyma.01G089600	1	1	1	1	1	1	1	1	1	1	1	1	1	1	1	1	1	1	1	1	1	1	1	1	1	1	1	1	1	1	1	1	1	1	1	1	1	1	1	1	1	1	1	1	1	1	1	1	1
Glyma.01G089700	1	1	1	1	1	1	1	1	1	1	1	1	1	1	1	1	1	1	1	1	1	1	1	1	1	1	1	1	1	1	1	1	1	1	1	1	1	1	1	1	1	1	1	1	1	1	1	1	1
Glyma.01G089800	1	1	1	1	1	1	1	1	1	1	1	1	1	1	1	1	1	1	1	1	1	1	1	1	1	1	1	1	1	1	1	1	1	1	1	1	1	1	1	1	1	1	1	1	1	1	1	1	1
Glyma.01G089900	1	1	1	1	1	1	1	1	1	1	1	1	1	1	1	1	1	1	1	1	1	1	1	1	1	1	1	1	1	1	1	1	1	1	1	1	1	1	1	1	1	1	1	1	1	1	1	1	1
Glyma.01G090002	1	1	1	1	1	1	1	1	1	1	1	1	1	1	1	1	1	1	1	1	1	1	1	1	1	1	1	1	1	1	1	1	1	1	1	1	1	1	1	1	1	1	1	1	1	1	1	1	1
Glyma.01G090102	1	1	1	1	1	1	1	1	1	1	1	1	1	1	1	1	1	1	1	1	1	1	1	1	1	1	1	1	1	1	1	1	1	1	1	1	1	1	1	1	1	1	1	1	1	1	1	1	1
Glyma.01G090200	1	1	1	1	1	1	1	1	1	1	1	1	1	1	1	1	1	1	1	1	1	1	1	1	1	1	1	1	1	1	1	1	1	1	1	1	1	1	1	1	1	1	1	1	1	1	1	1	1
Glyma.01G090300	1	1	1	1	1	1	1	1	1	1	1	1	1	1	1	1	1	1	1	1	1	1	1	1	1	1	1	1	1	1	1	1	1	1	1	1	1	1	1	1	1	1	1	1	1	1	1	1	1
Glyma.01G090400	1	1	1	1	1	1	1	1	1	1	1	1	1	1	1	1	1	1	1	1	1	1	1	1	1	1	1	1	1	1	1	1	1	1	1	1	1	1	1	1	1	1	1	1	1	1	1	1	1
Glyma.01G090450	1	1	1	1	1	1	1	1	1	1	1	1	1	1	1	1	1	1	1	1	1	1	1	1	1	1	1	1	1	1	1	1	1	1	1	1	1	1	1	1	1	1	1	1	1	1	1	1	1
Glyma.01G090700	1	1	1	1	1	1	1	1	1	1	1	1	1	1	1	1	1	1	1	1	1	1	1	1	1	1	1	1	1	1	1	1	1	1	1	1	1	1	1	1	1	1	1	1	1	1	1	1	1
Glyma.01G090800	1	1	1	1	1	1	1	1	1	1	1	1	1	1	1	1	1	1	1	1	1	1	1	1	1	1	1	1	1	1	1	1	1	1	1	1	1	1	1	1	1	1	1	1	1	1	1	1	1
Glyma.01G090900	1	1	1	1	1	1	1	1	1	1	1	1	1	1	1	1	1	1	1	1	1	1	1	1	1	1	1	1	1	1	1	1	1	1	1	1	1	1	1	1	1	1	1	1	1	1	1	1	1
Glyma.01G091000	1	1	1	1	1	1	1	1	1	1	1	1	1	1	1	1	1	1	1	1	1	1	1	1	1	1	1	1	1	1	1	1	1	1	1	1	1	1	1	1	1	1	1	1	1	1	1	1	1
Glyma.01G091100	1	1	1	1	1	1	1	1	1	1	1	1	1	1	1	1	1	1	1	1	1	1	1	1	1	1	1	1	1	1	1	1	1	1	1	1	1	1	1	1	1	1	1	1	1	1	1	1	1
Glyma.01G091300	0	0	0	0	1	1	1	1	1	0	1	1	1	1	1	1	0	1	0	0	0	0	0	0	0	0	0	1	0	0	1	0	1	1	1	0	0	0	0	0	1	1	0	0	1	1	1	1	0
Glyma.01G091400	0	0	0	0	1	1	1	1	1	0	1	1	1	1	1	1	0	1	0	0	0	0	0	0	0	0	0	1	0	0	1	0	1	1	1	0	0	0	0	0	1	1	0	0	1	1	1	1	0
Glyma.01G091800	1	1	1	1	1	1	1	1	1	1	1	1	1	1	1	1	1	1	1	1	1	1	1	1	1	1	1	1	1	1	1	1	1	1	1	1	1	1	1	1	1	1	1	1	1	1	1	1	1
Glyma.01G092100	1	1	1	1	1	1	1	1	1	1	1	1	1	1	1	1	1	1	1	1	1	1	1	1	1	1	1	1	1	1	1	1	1	1	1	1	1	1	1	1	1	1	1	1	1	1	1	1	1
Glyma.01G092201	1	1	1	1	1	1	1	1	1	1	1	1	1	1	1	1	1	1	1	1	1	1	1	1	1	1	1	1	1	1	1	1	1	1	1	1	1	1	1	1	1	1	1	1	1	1	1	1	1
Glyma.01G092300	1	1	1	1	1	1	1	1	1	1	1	1	1	1	1	1	1	1	1	1	1	1	1	1	1	1	1	1	1	1	1	1	1	1	1	1	1	1	1	1	1	1	1	1	1	1	1	1	1
Glyma.01G092400	1	1	1	1	1	1	1	1	1	1	1	1	1	1	1	1	1	1	1	1	1	1	1	1	1	1	1	1	1	1	1	1	1	1	1	1	1	1	1	1	1	1	1	1	1	1	1	1	1
Glyma.01G092900	1	1	1	1	1	1	1	1	1	1	1	1	1	1	1	1	1	1	1	1	1	1	1	1	1	1	1	1	1	1	1	1	1	1	1	1	1	1	1	1	1	1	1	1	1	1	1	1	1
Glyma.01G093000	1	1	1	1	1	1	1	1	1	1	1	1	1	1	1	1	1	1	1	1	1	1	1	1	1	1	1	1	1	1	1	1	1	1	1	1	1	1	1	1	1	1	1	1	1	1	1	1	1
Glyma.01G093100	1	1	1	1	1	1	1	1	1	1	1	1	1	1	1	1	1	1	1	1	1	1	1	1	1	1	1	1	1	1	1	1	1	1	1	1	1	1	1	1	1	1	1	1	1	1	1	1	1
Glyma.01G093150	1	1	1	1	1	1	1	1	1	1	1	1	1	1	1	1	1	1	1	1	1	1	1	1	1	1	1	1	1	1	1	1	1	1	1	1	1	1	1	1	1	1	1	1	1	1	1	1	1
Glyma.01G093200	1	1	1	1	1	1	1	1	1	1	1	1	1	1	1	1	1	1	1	1	1	1	1	1	1	1	1	1	1	1	1	1	1	1	1	1	1	1	1	1	1	1	1	1	1	1	1	1	1
Glyma.01G093400	1	1	1	1	1	1	1	1	1	1	1	1	1	1	1	1	1	1	1	1	1	1	1	1	1	1	1	1	1	1	1	1	1	1	1	1	1	1	1	1	1	1	1	1	1	1	1	1	1
Glyma.01G093600	1	1	1	1	1	1	1	1	1	1	1	1	1	1	1	1	1	1	1	1	1	1	1	1	1	1	1	1	1	1	1	1	1	1	1	1	1	1	1	1	1	1	1	1	1	1	1	1	1
Glyma.01G093650	1	1	1	1	1	1	1	1	1	1	1	1	1	1	1	1	1	1	1	1	1	1	1	1	1	1	1	1	1	1	1	1	1	1	1	1	1	1	1	1	1	1	1	1	1	1	1	1	1
Glyma.01G093800	1	1	1	1	1	1	1	1	1	1	1	1	1	1	1	1	1	1	1	1	1	1	1	1	1	1	1	1	1	1	1	1	1	1	1	1	1	1	1	1	1	1	1	1	1	1	1	1	1
Glyma.01G093902	1	1	1	1	1	1	1	1	1	1	1	1	1	1	1	1	1	1	1	1	1	1	1	1	1	1	1	1	1	1	1	1	1	1	1	1	1	1	1	1	1	1	1	1	1	1	1	1	1
Glyma.01G094000	1	1	1	1	1	1	1	1	1	1	1	1	1	1	1	1	1	1	1	1	1	1	1	1	1	1	1	1	1	1	1	1	1	1	1	1	1	1	1	1	1	1	1	1	1	1	1	1	1
Glyma.01G094200	1	1	1	1	1	1	1	1	1	1	1	1	1	1	1	1	1	1	1	1	1	1	1	1	1	1	1	1	1	1	1	1	1	1	1	1	1	1	1	1	1	1	1	1	1	1	1	1	1
Glyma.01G094300	1	1	1	1	1	1	1	1	1	1	1	1	1	1	1	1	1	1	1	1	1	1	1	1	1	1	1	1	1	1	1	1	1	1	1	1	1	1	1	1	1	1	1	1	1	1	1	1	1
Glyma.01G094600	1	1	1	1	1	1	1	1	1	1	1	1	1	1	1	1	1	1	1	1	1	1	1	1	1	1	1	1	1	1	1	1	1	1	1	1	1	1	1	1	1	1	1	1	1	1	1	1	1
Glyma.01G094651	1	1	1	1	1	1	1	1	1	1	1	1	1	1	1	1	1	1	1	1	1	1	1	1	1	1	1	1	1	1	1	1	1	1	1	1	1	1	1	1	1	1	1	1	1	1	1	1	1
Glyma.01G094700	1	1	1	1	1	1	1	1	1	1	1	1	1	1	1	1	1	1	1	1	1	1	1	1	1	1	1	1	1	1	1	1	1	1	1	1	1	1	1	1	1	1	1	1	1	1	1	1	1
Glyma.01G094800	1	1	1	1	1	1	1	1	1	1	1	1	1	1	1	1	1	1	1	1	1	1	1	1	1	1	1	1	1	1	1	1	1	1	1	1	1	1	1	1	1	1	1	1	1	1	1	1	1
Glyma.01G094900	1	1	1	1	1	1	1	1	1	1	1	1	1	1	1	1	1	1	1	1	1	1	1	1	1	1	1	1	1	1	1	1	1	1	1	1	1	1	1	1	1	1	1	1	1	1	1	1	1
Glyma.01G095000	1	1	1	1	1	1	1	1	1	1	1	1	1	1	1	1	1	1	1	1	1	1	1	1	1	1	1	1	1	1	1	1	1	1	1	1	1	1	1	1	1	1	1	1	1	1	1	1	1
Glyma.01G096200	1	1	1	1	1	1	1	1	1	1	1	1	1	1	1	1	1	1	1	1	1	1	1	1	1	1	1	1	1	1	1	1	1	1	1	1	1	1	1	1	1	1	1	1	1	1	1	1	1
Glyma.01G096000	1	1	1	1	1	1	1	1	1	1	1	1	1	1	1	1	1	1	1	1	1	1	1	1	1	1	1	1	1	1	1	1	1	1	1	1	1	1	1	1	1	1	1	1	1	1	1	1	1
Glyma.01G095900	1	1	1	1	1	1	1	1	1	1	1	1	1	1	1	1	1	1	1	1	1	1	1	1	1	1	1	1	1	1	1	1	1	1	1	1	1	1	1	1	1	1	1	1	1	1	1	1	1
Glyma.01G095966	1	1	1	1	1	1	1	1	1	1	1	1	1	1	1	1	1	1	1	1	1	1	1	1	1	1	1	1	1	1	1	1	1	1	1	1	1	1	1	1	1	1	1	1	1	1	1	1	1
Glyma.01G095800	1	1	1	1	1	1	1	1	1	1	1	1	1	1	1	1	1	1	1	1	1	1	1	1	1	1	1	1	1	1	1	1	1	1	1	1	1	1	1	1	1	1	1	1	1	1	1	1	1
Glyma.01G095700	1	1	1	1	1	1	1	1	1	1	1	1	1	1	1	1	1	1	1	1	1	1	1	1	1	1	1	1	1	1	1	1	1	1	1	1	1	1	1	1	1	1	1	1	1	1	1	1	1
Glyma.01G095600	1	1	1	1	1	1	1	1	1	1	1	1	1	1	1	1	1	1	1	1	1	1	1	1	1	1	1	1	1	1	1	1	1	1	1	1	1	1	1	1	1	1	1	1	1	1	1	1	1
Glyma.01G095500	1	1	1	1	1	1	1	1	1	1	1	1	1	1	1	1	1	1	1	1	1	1	1	1	1	1	1	1	1	1	1	1	1	1	1	1	1	1	1	1	1	1	1	1	1	1	1	1	1
Glyma.01G095566	1	1	1	1	1	1	1	1	1	1	1	1	1	1	1	1	1	1	1	1	1	1	1	1	1	1	1	1	1	1	1	1	1	1	1	1	1	1	1	1	1	1	1	1	1	1	1	1	1
Glyma.01G095300	1	1	1	1	1	1	1	1	1	1	1	1	1	1	1	1	1	1	1	1	1	1	1	1	1	1	1	1	1	1	1	1	1	1	1	1	1	1	1	1	1	1	1	1	1	1	1	1	1
Glyma.01G095200	1	1	1	1	1	1	1	1	1	1	1	1	1	1	1	1	1	1	1	1	1	1	1	1	1	1	1	1	1	1	1	1	1	1	1	1	1	1	1	1	1	1	1	1	1	1	1	1	1
Glyma.01G095100	1	1	1	1	1	1	1	1	1	1	1	1	1	1	1	1	1	1	1	1	1	1	1	1	1	1	1	1	1	1	1	1	1	1	1	1	1	1	1	1	1	1	1	1	1	1	1	1	1
Glyma.01G095166	1	1	1	1	1	1	1	1	1	1	1	1	1	1	1	1	1	1	1	1	1	1	1	1	1	1	1	1	1	1	1	1	1	1	1	1	1	1	1	1	1	1	1	1	1	1	1	1	1
Glyma.01G095232	1	1	1	1	1	1	1	1	1	1	1	1	1	1	1	1	1	1	1	1	1	1	1	1	1	1	1	1	1	1	1	1	1	1	1	1	1	1	1	1	1	1	1	1	1	1	1	1	1
Glyma.01G095298	1	1	1	1	1	1	1	1	1	1	1	1	1	1	1	1	1	1	1	1	1	1	1	1	1	1	1	1	1	1	1	1	1	1	1	1	1	1	1	1	1	1	1	1	1	1	1	1	1
Glyma.01G096300	1	1	1	1	1	1	1	1	1	1	1	1	1	1	1	1	1	1	1	1	1	1	1	1	1	1	1	1	1	1	1	1	1	1	1	1	1	1	1	1	1	1	1	1	1	1	1	1	1
Glyma.01G096500	1	1	1	1	1	1	1	1	1	1	1	1	1	1	1	1	1	1	1	1	1	1	1	1	1	1	1	1	1	1	1	1	1	1	1	1	1	1	1	1	1	1	1	1	1	1	1	1	1
Glyma.01G096600	1	1	1	1	1	1	1	1	1	1	1	1	1	1	1	1	1	1	1	1	1	1	1	1	1	1	1	1	1	1	1	1	1	1	1	1	1	1	1	1	1	1	1	1	1	1	1	1	1
Glyma.01G096700	1	1	1	1	1	1	1	1	1	1	1	1	1	1	1	1	1	1	1	1	1	1	1	1	1	1	1	1	1	1	1	1	1	1	1	1	1	1	1	1	1	1	1	1	1	1	1	1	1
Glyma.01G096800	1	1	1	1	1	1	1	1	1	1	1	1	1	1	1	1	1	1	1	1	1	1	1	1	1	1	1	1	1	1	1	1	1	1	1	1	1	1	1	1	1	1	1	1	1	1	1	1	1
Glyma.01G096900	1	1	1	1	1	1	1	1	1	1	1	1	1	1	1	1	1	1	1	1	1	1	1	1	1	1	1	1	1	1	1	1	1	1	1	1	1	1	1	1	1	1	1	1	1	1	1	1	1
Glyma.01G097000	1	1	1	1	1	1	1	1	1	1	1	1	1	1	1	1	1	1	1	1	1	1	1	1	1	1	1	1	1	1	1	1	1	1	1	1	1	1	1	1	1	1	1	1	1	1	1	1	1
Glyma.01G097100	1	1	1	1	1	1	1	1	1	1	1	1	1	1	1	1	1	1	1	1	1	1	1	1	1	1	1	1	1	1	1	1	1	1	1	1	1	1	1	1	1	1	1	1	1	1	1	1	1
Glyma.01G097200	1	1	1	1	1	1	1	1	1	1	1	1	1	1	1	1	1	1	1	1	1	1	1	1	1	1	1	1	1	1	1	1	1	1	1	1	1	1	1	1	1	1	1	1	1	1	1	1	1
Glyma.01G097300	1	1	1	1	1	1	1	1	1	1	1	1	1	1	1	1	1	1	1	1	1	1	1	1	1	1	1	1	1	1	1	1	1	1	1	1	1	1	1	1	1	1	1	1	1	1	1	1	1
Glyma.01G097350	1	1	1	1	1	1	1	1	1	1	1	1	1	1	1	1	1	1	1	1	1	1	1	1	1	1	1	1	1	1	1	1	1	1	1	1	1	1	1	1	1	1	1	1	1	1	1	1	1
Glyma.01G097400	1	1	1	1	1	1	1	1	1	1	1	1	1	1	1	1	1	1	1	1	1	1	1	1	1	1	1	1	1	1	1	1	1	1	1	1	1	1	1	1	1	1	1	1	1	1	1	1	1
Glyma.01G097500	1	1	1	1	1	1	1	1	1	1	1	1	1	1	1	1	1	1	1	1	1	1	1	1	1	1	1	1	1	1	1	1	1	1	1	1	1	1	1	1	1	1	1	1	1	1	1	1	1
Glyma.01G097700	1	1	1	1	1	1	1	1	1	1	1	1	1	1	1	1	1	1	1	1	1	1	1	1	1	1	1	1	1	1	1	1	1	1	1	1	1	1	1	1	1	1	1	1	1	1	1	1	1
Glyma.01G097900	1	1	1	1	1	1	1	1	1	1	1	1	1	1	1	1	1	1	1	1	1	1	1	1	1	1	1	1	1	1	1	1	1	1	1	1	1	1	1	1	1	1	1	1	1	1	1	1	1
Glyma.01G098000	1	1	1	1	1	1	1	1	1	1	1	1	1	1	1	1	1	1	1	1	1	1	1	1	1	1	1	1	1	1	1	1	1	1	1	1	1	1	1	1	1	1	1	1	1	1	1	1	1
Glyma.01G098200	1	1	1	1	1	1	1	1	1	1	1	1	1	1	1	1	1	1	1	1	1	1	1	1	1	1	1	1	1	1	1	1	1	1	1	1	1	1	1	1	1	1	1	1	1	1	1	1	1
Glyma.01G098300	1	1	1	1	1	1	1	1	1	1	1	1	1	1	1	1	1	1	1	1	1	1	1	1	1	1	1	1	1	1	1	1	1	1	1	1	1	1	1	1	1	1	1	1	1	1	1	1	1
Glyma.01G098400	1	1	1	1	1	1	1	1	1	1	1	1	1	1	1	1	1	1	1	1	1	1	1	1	1	1	1	1	1	1	1	1	1	1	1	1	1	1	1	1	1	1	1	1	1	1	1	1	1
Glyma.01G098500	1	1	1	1	1	1	1	1	1	1	1	1	1	1	1	1	1	1	1	1	1	1	1	1	1	1	1	1	1	1	1	1	1	1	1	1	1	1	1	1	1	1	1	1	1	1	1	1	1
Glyma.01G098700	1	1	1	1	1	1	1	1	1	1	1	1	1	1	1	1	1	1	1	1	1	1	1	1	1	1	1	1	1	1	1	1	1	1	1	1	1	1	1	1	1	1	1	1	1	1	1	1	1
Glyma.01G098850	1	1	1	1	1	1	1	1	1	1	1	1	1	1	1	1	1	1	1	1	1	1	1	1	1	1	1	1	1	1	1	1	1	1	1	1	1	1	1	1	1	1	1	1	1	1	1	1	1
Glyma.01G099000	1	1	1	1	1	1	1	1	1	1	1	1	1	1	1	1	1	1	1	1	1	1	1	1	1	1	1	1	1	1	1	1	1	1	1	1	1	1	1	1	1	1	1	1	1	1	1	1	1
Glyma.01G099100	1	1	1	1	1	1	1	1	1	1	1	1	1	1	1	1	1	1	1	1	1	1	1	1	1	1	1	1	1	1	1	1	1	1	1	1	1	1	1	1	1	1	1	1	1	1	1	1	1
Glyma.01G099200	1	1	1	1	1	1	1	1	1	1	1	1	1	1	1	1	1	1	1	1	1	1	1	1	1	1	1	1	1	1	1	1	1	1	1	1	1	1	1	1	1	1	1	1	1	1	1	1	1
Glyma.01G099500	1	1	1	1	1	1	1	1	1	1	1	1	1	1	1	1	1	1	1	1	1	1	1	1	1	1	1	1	1	1	1	1	1	1	1	1	1	1	1	1	1	1	1	1	1	1	1	1	1
Glyma.01G099600	1	1	1	1	1	1	1	1	1	1	1	1	1	1	1	1	1	1	1	1	1	1	1	1	1	1	1	1	1	1	1	1	1	1	1	1	1	1	1	1	1	1	1	1	1	1	1	1	1
Glyma.01G099700	1	1	1	1	1	1	1	1	1	1	1	1	1	1	1	1	1	1	1	1	1	1	1	1	1	1	1	1	1	1	1	1	1	1	1	1	1	1	1	1	1	1	1	1	1	1	1	1	1
Glyma.01G099750	1	1	1	1	1	1	1	1	1	1	1	1	1	1	1	1	1	1	1	1	1	1	1	1	1	1	1	1	1	1	1	1	1	1	1	1	1	1	1	1	1	1	1	1	1	1	1	1	1
Glyma.01G099800	1	1	1	1	1	1	1	1	1	1	1	1	1	1	1	1	1	1	1	1	1	1	1	1	1	1	1	1	1	1	1	1	1	1	1	1	1	1	1	1	1	1	1	1	1	1	1	1	1
Glyma.01G100000	1	1	1	1	1	1	1	1	1	1	1	1	1	1	1	1	1	1	1	1	1	1	1	1	1	1	1	1	1	1	1	1	1	1	1	1	1	1	1	1	1	1	1	1	1	1	1	1	1
Glyma.01G100100	1	1	1	1	1	1	1	1	1	1	1	1	1	1	1	1	1	1	1	1	1	1	1	1	1	1	1	1	1	1	1	1	1	1	1	1	1	1	1	1	1	1	1	1	1	1	1	1	1
Glyma.01G100200	1	1	1	1	1	1	1	1	1	1	1	1	1	1	1	1	1	1	1	1	1	1	1	1	1	1	1	1	1	1	1	1	1	1	1	1	1	1	1	1	1	1	1	1	1	1	1	1	1
Glyma.01G100400	1	1	1	1	1	0	1	1	1	1	1	1	1	1	1	1	1	1	1	1	1	1	1	1	1	1	1	1	1	1	1	1	1	1	1	1	1	1	1	1	1	1	1	1	1	1	1	1	1
Glyma.01G100600	1	1	1	1	1	0	1	1	1	1	1	1	1	1	1	1	1	1	1	1	1	1	1	1	1	1	1	1	1	1	1	1	1	1	1	1	1	1	1	1	1	1	1	1	1	1	1	1	1
Glyma.01G100801	1	1	1	1	1	1	1	1	1	1	1	1	1	1	1	1	1	1	1	1	1	1	1	1	1	1	1	1	1	1	1	1	1	1	1	1	1	1	1	1	1	1	1	1	1	1	1	1	1
Glyma.01G100900	1	1	1	1	1	1	1	1	1	1	1	1	1	1	1	1	1	1	1	1	1	1	1	1	1	1	1	1	1	1	1	1	1	1	1	1	1	1	1	1	1	1	1	1	1	1	1	1	1
Glyma.01G101000	1	1	1	1	1	1	1	1	1	1	1	1	1	1	1	1	1	1	1	1	1	1	1	1	1	1	1	1	1	1	1	1	1	1	1	1	1	1	1	1	1	1	1	1	1	1	1	1	1
Glyma.01G101050	1	1	1	1	1	1	1	1	1	1	1	1	1	1	1	1	1	1	1	1	1	1	1	1	1	1	1	1	1	1	1	1	1	1	1	1	1	1	1	1	1	1	1	1	1	1	1	1	1
Glyma.01G101100	1	1	1	1	1	1	1	1	1	1	1	1	1	1	1	1	1	1	1	1	1	1	1	1	1	1	1	1	1	1	1	1	1	1	1	1	1	1	1	1	1	1	1	1	1	1	1	1	1
Glyma.01G101200	1	1	1	1	1	0	1	1	1	1	1	1	1	1	1	1	1	1	1	1	1	1	1	1	1	1	1	1	1	1	1	1	1	1	1	1	1	1	1	1	1	1	1	1	1	1	1	1	1
Glyma.01G101233	1	1	1	1	1	1	1	1	1	1	1	1	1	1	1	1	1	1	1	1	1	1	1	1	1	1	1	1	1	1	1	1	1	1	1	1	1	1	1	1	1	1	1	1	1	1	1	1	1
Glyma.01G101266	1	1	1	1	1	1	1	1	1	1	1	1	1	1	1	1	1	1	1	1	1	1	1	1	1	1	1	1	1	1	1	1	1	1	1	1	1	1	1	1	1	1	1	1	1	1	1	1	1
Glyma.01G101800	1	1	1	1	1	1	1	1	1	1	1	1	1	1	1	1	1	1	1	1	1	1	1	1	1	1	1	1	1	1	1	1	1	1	1	1	1	1	1	1	1	1	1	1	1	1	1	1	1
Glyma.01G102000	1	1	1	1	1	1	1	1	1	1	1	1	1	1	1	1	1	1	1	1	1	1	1	1	1	1	1	1	1	1	1	1	1	1	1	1	1	1	1	1	1	1	1	1	1	1	1	1	1
Glyma.01G102100	1	1	1	1	1	1	1	1	1	1	1	1	1	1	1	1	1	1	1	1	1	1	1	1	1	1	1	1	1	1	1	1	1	1	1	1	1	1	1	1	1	1	1	1	1	1	1	1	1
Glyma.01G102200	1	1	1	1	1	1	1	1	1	1	1	1	1	1	1	1	1	1	1	1	1	1	1	1	1	1	1	1	1	1	1	1	1	1	1	1	1	1	1	1	1	1	1	1	1	1	1	1	1
Glyma.01G102300	1	1	1	1	1	1	1	1	1	1	1	1	1	1	1	1	1	1	1	1	1	1	1	1	1	1	1	1	1	1	1	1	1	1	1	1	1	1	1	1	1	1	1	1	1	1	1	1	1
Glyma.01G102400	1	1	1	1	1	1	1	1	1	1	1	1	1	1	1	1	1	1	1	1	1	1	1	1	1	1	1	1	1	1	1	1	1	1	1	1	1	1	1	1	1	1	1	1	1	1	1	1	1
Glyma.01G102500	1	1	1	1	1	1	1	1	1	1	1	1	1	1	1	1	1	1	1	1	1	1	1	1	1	1	1	1	1	1	1	1	1	1	1	1	1	1	1	1	1	1	1	1	1	1	1	1	1
Glyma.01G102600	1	1	1	1	1	1	1	1	1	1	1	1	1	1	1	1	1	1	1	1	1	1	1	1	1	1	1	1	1	1	1	1	1	1	1	1	1	1	1	1	1	1	1	1	1	1	1	1	1
Glyma.01G102700	1	1	1	1	1	1	1	1	1	1	1	1	1	1	1	1	1	1	1	1	1	1	1	1	1	1	1	1	1	1	1	1	1	1	1	1	1	1	1	1	1	1	1	1	1	1	1	1	1
Glyma.01G102802	1	1	1	1	1	1	1	1	1	1	1	1	1	1	1	1	1	1	1	1	1	1	1	1	1	1	1	1	1	1	1	1	1	1	1	1	1	1	1	1	1	1	1	1	1	1	1	1	1
Glyma.01G102900	1	1	1	1	1	1	1	1	1	1	1	1	1	1	1	1	1	1	1	1	1	1	1	1	1	1	1	1	1	1	1	1	1	1	1	1	1	1	1	1	1	1	1	1	1	1	1	1	1
Glyma.01G103100	1	1	1	1	1	1	1	1	1	1	1	1	1	1	1	1	1	1	1	1	1	1	1	1	1	1	1	1	1	1	1	1	1	1	1	1	1	1	1	1	1	1	1	1	1	1	1	1	1
Glyma.01G103200	1	1	1	1	1	1	1	1	1	1	1	1	1	1	1	1	1	1	1	1	1	1	1	1	1	1	1	1	1	1	1	1	1	1	1	1	1	1	1	1	1	1	1	1	1	1	1	1	1
Glyma.01G103400	1	1	1	1	1	1	1	1	1	1	1	1	1	1	1	1	1	1	1	1	1	1	1	1	1	1	1	1	1	1	1	1	1	1	1	1	1	1	1	1	1	1	1	1	1	1	1	1	1
Glyma.01G103450	1	1	1	1	1	1	1	1	1	1	1	1	1	1	1	1	1	1	1	1	1	1	1	1	1	1	1	1	1	1	1	1	1	1	1	1	1	1	1	1	1	1	1	1	1	1	1	1	1
Glyma.01G103500	1	1	1	1	1	1	1	1	1	1	1	1	1	1	1	1	1	1	1	1	1	1	1	1	1	1	1	1	1	1	1	1	1	1	1	1	1	1	1	1	1	1	1	1	1	1	1	1	1
Glyma.01G103900	1	1	1	1	1	1	1	1	1	1	1	1	1	1	1	1	1	1	1	1	1	1	1	1	1	1	1	1	1	1	1	1	1	1	1	1	1	1	1	1	1	1	1	1	1	1	1	1	1
Glyma.01G104100	1	1	1	1	1	1	1	1	1	1	1	1	1	1	1	1	1	1	1	1	1	1	1	1	1	1	1	1	1	1	1	1	1	1	1	1	1	1	1	1	1	1	1	1	1	1	1	1	1
Glyma.01G104200	1	1	1	1	1	1	1	1	1	1	1	1	1	1	1	1	1	1	1	1	1	1	1	1	1	1	1	1	1	1	1	1	1	1	1	1	1	1	1	1	1	1	1	1	1	1	1	1	1
Glyma.01G104400	1	1	1	1	1	1	1	1	1	1	1	1	1	1	1	1	1	1	1	1	1	1	1	1	1	1	1	1	1	1	1	1	1	1	1	1	1	1	1	1	1	1	1	1	1	1	1	1	1
Glyma.01G104600	1	1	1	1	1	1	1	1	1	1	1	1	1	1	1	1	1	1	1	1	1	1	1	1	1	1	1	1	1	1	1	1	1	1	1	1	1	1	1	1	1	1	1	1	1	1	1	1	1
Glyma.01G104750	1	1	1	1	1	1	1	1	1	1	1	1	1	1	1	1	1	1	1	1	1	1	1	1	1	1	1	1	1	1	1	1	1	1	1	1	1	1	1	1	1	1	1	1	1	1	1	1	1
Glyma.01G104800	1	1	1	1	1	1	1	1	1	1	1	1	1	1	1	1	1	1	1	1	1	1	1	1	1	1	1	1	1	1	1	1	1	1	1	1	1	1	1	1	1	1	1	1	1	1	1	1	1
Glyma.01G104900	1	1	1	1	1	1	1	1	1	1	1	1	1	1	1	1	1	1	1	1	1	1	1	1	1	1	1	1	1	1	1	1	1	1	1	1	1	1	1	1	1	1	1	1	1	1	1	1	1
Glyma.01G105000	1	1	1	1	1	1	1	1	1	1	1	1	1	1	1	1	1	1	1	1	1	1	1	1	1	1	1	1	1	1	1	1	1	1	1	1	1	1	1	1	1	1	1	1	1	1	1	1	1
Glyma.01G105200	1	1	1	1	1	1	1	1	1	1	1	1	1	1	1	1	1	1	1	1	1	1	1	1	1	1	1	1	1	1	1	1	1	1	1	1	1	1	1	1	1	1	1	1	1	1	1	1	1
Glyma.01G105300	1	1	1	1	1	1	1	1	1	1	1	1	1	1	1	1	1	1	1	1	1	1	1	1	1	1	1	1	1	1	1	1	1	1	1	1	1	1	1	1	1	1	1	1	1	1	1	1	1
Glyma.01G105400	1	1	1	1	1	1	1	1	1	1	1	1	1	1	1	1	1	1	1	1	1	1	1	1	1	1	1	1	1	1	1	1	1	1	1	1	1	1	1	1	1	1	1	1	1	1	1	1	1
Glyma.01G105500	1	1	1	1	1	1	1	1	1	1	1	1	1	1	1	1	1	1	1	1	1	1	1	1	1	1	1	1	1	1	1	1	1	1	1	1	1	1	1	1	1	1	1	1	1	1	1	1	1
Glyma.01G105600	1	1	1	1	1	1	1	1	1	1	1	1	1	1	1	1	1	1	1	1	1	1	1	1	1	1	1	1	1	1	1	1	1	1	1	1	1	1	1	1	1	1	1	1	1	1	1	1	1
Glyma.01G105900	1	1	1	1	1	1	1	1	1	1	1	1	1	1	1	1	1	1	1	1	1	1	1	1	1	1	1	1	1	1	1	1	1	1	1	1	1	1	1	1	1	1	1	1	1	1	1	1	1
Glyma.01G105851	1	1	1	1	1	1	1	1	1	1	1	1	1	1	1	1	1	1	1	1	1	1	1	1	1	1	1	1	1	1	1	1	1	1	1	1	1	1	1	1	1	1	1	1	1	1	1	1	1
Glyma.01G106000	1	1	1	1	1	1	1	1	1	1	1	1	1	1	1	1	1	1	1	1	1	1	1	1	1	1	1	1	1	1	1	1	1	1	1	1	1	1	1	1	1	1	1	1	1	1	1	1	1
Glyma.01G106100	1	1	1	1	1	1	1	1	1	1	1	1	1	1	1	1	1	1	1	1	1	1	1	1	1	1	1	1	1	1	1	1	1	1	1	1	1	1	1	1	1	1	1	1	1	1	1	1	1
Glyma.01G106200	1	1	1	1	1	1	1	1	1	1	1	1	1	1	1	1	1	1	1	1	1	1	1	1	1	1	1	1	1	1	1	1	1	1	1	1	1	1	1	1	1	1	1	1	1	1	1	1	1
Glyma.01G106500	1	1	1	1	1	1	1	1	1	1	1	1	1	1	1	1	1	1	1	1	1	1	1	1	1	1	1	1	1	1	1	1	1	1	1	1	1	1	1	1	1	1	1	1	1	1	1	1	1
Glyma.01G106600	1	1	1	1	1	1	1	1	1	1	1	1	1	1	1	1	1	1	1	1	1	1	1	1	1	1	1	1	1	1	1	1	1	1	1	1	1	1	1	1	1	1	1	1	1	1	1	1	1
Glyma.01G106650	1	1	1	1	1	1	1	1	1	1	1	1	1	1	1	1	1	1	1	1	1	1	1	1	1	1	1	1	1	1	1	1	1	1	1	1	1	1	1	1	1	1	1	1	1	1	1	1	1
Glyma.01G106700	1	1	1	1	1	1	1	1	1	1	1	1	1	1	1	1	1	1	1	1	1	1	1	1	1	1	1	1	1	1	1	1	1	1	1	1	1	1	1	1	1	1	1	1	1	1	1	1	1
Glyma.01G106800	1	1	1	1	1	1	1	1	1	1	1	1	1	1	1	1	1	1	1	1	1	1	1	1	1	1	1	1	1	1	1	1	1	1	1	1	1	1	1	1	1	1	1	1	1	1	1	1	1
Glyma.01G106867	1	1	1	1	1	1	1	1	1	1	1	1	1	1	1	1	1	1	1	1	1	1	1	1	1	1	1	1	1	1	1	1	1	1	1	1	1	1	1	1	1	1	1	1	1	1	1	1	1
Glyma.01G106933	1	1	1	1	1	1	1	1	1	1	1	1	1	1	1	1	1	1	1	1	1	1	1	1	1	1	1	1	1	1	1	1	1	1	1	1	1	1	1	1	1	1	1	1	1	1	1	1	1
Glyma.01G107000	1	1	1	1	1	1	1	1	1	1	1	1	1	1	1	1	1	1	1	1	1	1	1	1	1	1	1	1	1	1	1	1	1	1	1	1	1	1	1	1	1	1	1	1	1	1	1	1	1
Glyma.01G107100	1	1	1	1	1	1	1	1	1	1	1	1	1	1	1	1	1	1	1	1	1	1	1	1	1	1	1	1	1	1	1	1	1	1	1	1	1	1	1	1	1	1	1	1	1	1	1	1	1
Glyma.01G107500	1	1	1	1	1	1	1	1	1	1	1	1	1	1	1	1	1	1	1	1	1	1	1	1	1	1	1	1	1	1	1	1	1	1	1	1	1	1	1	1	1	1	1	1	1	1	1	1	1
Glyma.01G107700	1	1	1	1	1	1	1	1	1	1	1	1	1	1	1	1	1	1	1	1	1	1	1	1	1	1	1	1	1	1	1	1	1	1	1	1	1	1	1	1	1	1	1	1	1	1	1	1	1
Glyma.01G107850	1	1	1	1	1	1	1	1	1	1	1	1	1	1	1	1	1	1	1	1	1	1	1	1	1	1	1	1	1	1	1	1	1	1	1	1	1	1	1	1	1	1	1	1	1	1	1	1	1
Glyma.01G107901	1	1	1	1	1	1	1	1	1	1	1	1	1	1	1	1	1	1	1	1	1	1	1	1	1	1	1	1	1	1	1	1	1	1	1	1	1	1	1	1	1	1	1	1	1	1	1	1	1
Glyma.01G107951	1	1	1	1	1	1	1	1	1	1	1	1	1	1	1	1	1	1	1	1	1	1	1	1	1	1	1	1	1	1	1	1	1	1	1	1	1	1	1	1	1	1	1	1	1	1	1	1	1
Glyma.01G108000	1	1	1	1	1	1	1	1	1	1	1	1	1	1	1	1	1	1	1	1	1	1	1	1	1	1	1	1	1	1	1	1	1	1	1	1	1	1	1	1	1	1	1	1	1	1	1	1	1
Glyma.01G108066	1	1	1	1	1	1	1	1	1	1	1	1	1	1	1	1	1	1	1	1	1	1	1	1	1	1	1	1	1	1	1	1	1	1	1	1	1	1	1	1	1	1	1	1	1	1	1	1	1
Glyma.01G108132	1	1	1	1	1	1	1	1	1	1	1	1	1	1	1	1	1	1	1	1	1	1	1	1	1	1	1	1	1	1	1	1	1	1	1	1	1	1	1	1	1	1	1	1	1	1	1	1	1
Glyma.01G108200	1	1	1	1	1	1	1	1	1	1	1	1	1	1	1	1	1	1	1	1	1	1	1	1	1	1	1	1	1	1	1	1	1	1	1	1	1	1	1	1	1	1	1	1	1	1	1	1	1
Glyma.01G108300	1	1	1	1	1	1	1	1	1	1	1	1	1	1	1	1	1	1	1	1	1	1	1	1	1	1	1	1	1	1	1	1	1	1	1	1	1	1	1	1	1	1	1	1	1	1	1	1	1
Glyma.01G108700	1	1	1	1	1	1	1	1	1	1	1	1	1	1	1	1	1	1	1	1	1	1	1	1	1	1	1	1	1	1	1	1	1	1	1	1	1	1	1	1	1	1	1	1	1	1	1	1	1
Glyma.01G108800	1	1	1	1	1	1	1	1	1	1	1	1	1	1	1	1	1	1	1	1	1	1	1	1	1	1	1	1	1	1	1	1	1	1	1	1	1	1	1	1	1	1	1	1	1	1	1	1	1
Glyma.01G108900	1	1	1	1	1	1	1	1	1	1	1	1	1	1	1	1	1	1	1	1	1	1	1	1	1	1	1	1	1	1	1	1	1	1	1	1	1	1	1	1	1	1	1	1	1	1	1	1	1
Glyma.01G109100	1	1	1	1	1	1	1	1	1	1	1	1	1	1	1	1	1	1	1	1	1	1	1	1	1	1	1	1	1	1	1	1	1	1	1	1	1	1	1	1	1	1	1	1	1	1	1	1	1
Glyma.01G109200	1	1	1	1	1	1	1	1	1	1	1	1	1	1	1	1	1	1	1	1	1	1	1	1	1	1	1	1	1	1	1	1	1	1	1	1	1	1	1	1	1	1	1	1	1	1	1	1	1
Glyma.01G109300	1	1	1	1	1	1	1	1	1	1	1	1	1	1	1	1	1	1	1	1	1	1	1	1	1	1	1	1	1	1	1	1	1	1	1	1	1	1	1	1	1	1	1	1	1	1	1	1	1
Glyma.01G109500	1	1	1	1	1	1	1	1	1	1	1	1	1	1	1	1	1	1	1	1	1	1	1	1	1	1	1	1	1	1	1	1	1	1	1	1	1	1	1	1	1	1	1	1	1	1	1	1	1
Glyma.01G109600	1	1	1	1	1	1	1	1	1	1	1	1	1	1	1	1	1	1	1	1	1	1	1	1	1	1	1	1	1	1	1	1	1	1	1	1	1	1	1	1	1	1	1	1	1	1	1	1	1
Glyma.01G109700	1	1	1	1	1	1	1	1	1	1	1	1	1	1	1	1	1	1	1	1	1	1	1	1	1	1	1	1	1	1	1	1	1	1	1	1	1	1	1	1	1	1	1	1	1	1	1	1	1
Glyma.01G109800	1	1	1	1	1	1	1	1	1	1	1	1	1	1	1	1	1	1	1	1	1	1	1	1	1	1	1	1	1	1	1	1	1	1	1	1	1	1	1	1	1	1	1	1	1	1	1	1	1
Glyma.01G109900	1	1	1	1	1	1	1	1	1	1	1	1	1	1	1	1	1	1	1	1	1	1	1	1	1	1	1	1	1	1	1	1	1	1	1	1	1	1	1	1	1	1	1	1	1	1	1	1	1
Glyma.01G110000	1	1	1	1	1	1	1	1	1	1	1	1	1	1	1	1	1	1	1	1	1	1	1	1	1	1	1	1	1	1	1	1	1	1	1	1	1	1	1	1	1	1	1	1	1	1	1	1	1
Glyma.01G110050	1	1	1	1	1	1	1	1	1	1	1	1	1	1	1	1	1	1	1	1	1	1	1	1	1	1	1	1	1	1	1	1	1	1	1	1	1	1	1	1	1	1	1	1	1	1	1	1	1
Glyma.01G110100	1	1	1	1	1	1	1	1	1	1	1	1	1	1	1	1	1	1	1	1	1	1	1	1	1	1	1	1	1	1	1	1	1	1	1	1	1	1	1	1	1	1	1	1	1	1	1	1	1
Glyma.01G110200	1	1	1	1	1	1	1	1	1	1	1	1	1	1	1	1	1	1	1	1	1	1	1	1	1	1	1	1	1	1	1	1	1	1	1	1	1	1	1	1	1	1	1	1	1	1	1	1	1
Glyma.01G110300	1	1	1	1	1	1	1	1	1	1	1	1	1	1	1	1	1	1	1	1	1	1	1	1	1	1	1	1	1	1	1	1	1	1	1	1	1	1	1	1	1	1	1	1	1	1	1	1	1
Glyma.01G110400	1	1	1	1	1	1	1	1	1	1	1	1	1	1	1	1	1	1	1	1	1	1	1	1	1	1	1	1	1	1	1	1	1	1	1	1	1	1	1	1	1	1	1	1	1	1	1	1	1
Glyma.01G110500	1	1	1	1	1	1	1	1	1	1	1	1	1	1	1	1	1	1	1	1	1	1	1	1	1	1	1	1	1	1	1	1	1	1	1	1	1	1	1	1	1	1	1	1	1	1	1	1	1
Glyma.01G110600	1	1	1	1	1	1	1	1	1	1	1	1	1	1	1	1	1	1	1	1	1	1	1	1	1	1	1	1	1	1	1	1	1	1	1	1	1	1	1	1	1	1	1	1	1	1	1	1	1
Glyma.01G110800	1	1	1	1	1	1	1	1	1	1	1	1	1	1	1	1	1	1	1	1	1	1	1	1	1	1	1	1	1	1	1	1	1	1	1	1	1	1	1	1	1	1	1	1	1	1	1	1	1
Glyma.01G110900	1	1	1	1	1	1	1	1	1	1	1	1	1	1	1	1	1	1	1	1	1	1	1	1	1	1	1	1	1	1	1	1	1	1	1	1	1	1	1	1	1	1	1	1	1	1	1	1	1
Glyma.01G111000	1	1	1	1	1	1	1	1	1	1	1	1	1	1	1	1	1	1	1	1	1	1	1	1	1	1	1	1	1	1	1	1	1	1	1	1	1	1	1	1	1	1	1	1	1	1	1	1	1
Glyma.01G111200	1	1	1	1	1	1	1	1	1	1	1	1	1	1	1	1	1	1	1	1	1	1	1	1	1	1	1	1	1	1	1	1	1	1	1	1	1	1	1	1	1	1	1	1	1	1	1	1	1
Glyma.01G111300	1	1	1	1	1	1	1	1	1	1	1	1	1	1	1	1	1	1	1	1	1	1	1	1	1	1	1	1	1	1	1	1	1	1	1	1	1	1	1	1	1	1	1	1	1	1	1	1	1
Glyma.01G111400	1	1	1	1	1	1	1	1	1	1	1	1	1	1	1	1	1	1	1	1	1	1	1	1	1	1	1	1	1	1	1	1	1	1	1	1	1	1	1	1	1	1	1	1	1	1	1	1	1
Glyma.01G111500	1	1	1	1	1	1	1	1	1	1	1	1	1	1	1	1	1	1	1	1	1	1	1	1	1	1	1	1	1	1	1	1	1	1	1	1	1	1	1	1	1	1	1	1	1	1	1	1	1
Glyma.01G111600	1	1	1	1	1	1	1	1	1	1	1	1	1	1	1	1	1	1	1	1	1	1	1	1	1	1	1	1	1	1	1	1	1	1	1	1	1	1	1	1	1	1	1	1	1	1	1	1	1
Glyma.01G111800	1	1	1	1	1	1	1	1	1	1	1	1	1	1	1	1	1	1	1	1	1	1	1	1	1	1	1	1	1	1	1	1	1	1	1	1	1	1	1	1	1	1	1	1	1	1	1	1	1
Glyma.01G111900	1	1	1	1	1	1	1	1	1	1	1	1	1	1	1	1	1	1	1	1	1	1	1	1	1	1	1	1	1	1	1	1	1	1	1	1	1	1	1	1	1	1	1	1	1	1	1	1	1
Glyma.01G112200	1	1	1	1	1	1	1	1	1	1	1	1	1	1	1	1	1	1	1	1	1	1	1	1	1	1	1	1	1	1	1	1	1	1	1	1	1	1	1	1	1	1	1	1	0	0	0	1	1
Glyma.01G112300	1	1	1	1	1	1	1	1	1	1	1	1	1	1	1	1	1	1	1	1	1	1	1	1	1	1	1	1	1	1	1	1	1	1	1	1	1	1	1	1	1	1	1	1	1	1	1	1	1
Glyma.01G112400	1	1	1	1	1	1	1	1	1	1	1	1	1	1	1	1	1	1	1	1	1	1	1	1	1	1	1	1	1	1	1	1	1	1	1	1	1	1	1	1	1	1	1	1	1	1	1	1	1
Glyma.01G112500	1	1	1	1	1	1	1	1	1	1	1	1	1	1	1	1	1	1	1	1	1	1	1	1	1	1	1	1	1	1	1	1	1	1	1	1	1	1	1	1	1	1	1	1	1	1	1	1	1
Glyma.01G112600	1	1	1	1	1	1	1	1	1	1	1	1	1	1	1	1	1	1	1	1	1	1	1	1	1	1	1	1	1	1	1	1	1	1	1	1	1	1	1	1	1	1	1	1	1	1	1	1	1
Glyma.01G112700	1	1	1	1	1	1	1	1	1	1	1	1	1	1	1	1	1	1	1	1	1	1	1	1	1	1	1	1	1	1	1	1	1	1	1	1	1	1	1	1	1	1	1	1	1	1	1	1	1
Glyma.01G112900	1	1	1	1	1	1	1	1	1	1	1	1	1	1	1	1	1	1	1	1	1	1	1	1	1	1	1	1	1	1	1	1	1	1	1	1	1	1	1	1	1	1	1	1	1	1	1	1	1
Glyma.01G112950	1	1	1	1	1	1	1	1	1	1	1	1	1	1	1	1	1	1	1	1	1	1	1	1	1	1	1	1	1	1	1	1	1	1	1	1	1	1	1	1	1	1	1	1	1	1	1	1	1
Glyma.01G113000	1	1	1	1	1	1	1	1	1	1	1	1	1	1	1	1	1	1	1	1	1	1	1	1	1	1	1	1	1	1	1	1	1	1	1	1	1	1	1	1	1	1	1	1	1	1	1	1	1
Glyma.01G113100	1	1	1	1	1	1	1	1	1	1	1	1	1	1	1	1	1	1	1	1	1	1	1	1	1	1	1	1	1	1	1	1	1	1	1	1	1	1	1	1	1	1	1	1	1	1	1	1	1
Glyma.01G113200	1	1	1	1	1	1	1	1	1	1	1	1	1	1	1	1	1	1	1	1	1	1	1	1	1	1	1	1	1	1	1	1	1	1	1	1	1	1	1	1	1	1	1	1	1	1	1	1	1
Glyma.01G113400	1	1	1	1	1	1	1	1	1	1	1	1	1	1	1	1	1	1	1	1	1	1	1	1	1	1	1	1	1	1	1	1	1	1	1	1	1	1	1	1	1	1	1	1	1	1	1	1	1
Glyma.01G113600	1	1	1	1	1	1	1	1	1	1	1	1	1	1	1	1	1	1	1	1	1	1	1	1	1	1	1	1	1	1	1	1	1	1	1	1	1	1	1	1	1	1	1	1	1	1	1	1	1
Glyma.01G113800	1	1	1	1	1	1	1	1	1	1	1	1	1	1	1	1	1	1	1	1	1	1	1	1	1	1	1	1	1	1	1	1	1	1	1	1	1	1	1	1	1	1	1	1	1	1	1	1	1
Glyma.01G113901	1	1	1	1	1	1	1	1	1	1	1	1	1	1	1	1	1	1	1	1	1	1	1	1	1	1	1	1	1	1	1	1	1	1	1	1	1	1	1	1	1	1	1	1	1	1	1	1	1
Glyma.01G114000	1	1	1	1	1	1	1	1	1	1	1	1	1	1	1	1	1	1	1	1	1	1	1	1	1	1	1	1	1	1	1	1	1	1	1	1	1	1	1	1	1	1	1	1	1	1	1	1	1
Glyma.01G114050	1	1	1	1	1	1	1	1	1	1	1	1	1	1	1	1	1	1	1	1	1	1	1	1	1	1	1	1	1	1	1	1	1	1	1	1	1	1	1	1	1	1	1	1	1	1	1	1	1
Glyma.01G114300	1	1	1	1	1	1	1	1	1	1	1	1	1	1	1	1	1	1	1	1	1	1	1	1	1	1	1	1	1	1	1	1	1	1	1	1	1	1	1	1	1	1	1	1	1	1	1	1	1
Glyma.01G114400	1	1	1	1	1	1	1	1	1	1	1	1	1	1	1	1	1	1	1	1	1	1	1	1	1	1	1	1	1	1	1	1	1	1	1	1	1	1	1	1	1	1	1	1	1	1	1	1	1
Glyma.01G114500	1	1	1	1	1	1	1	1	1	1	1	1	1	1	1	1	1	1	1	1	1	1	1	1	1	1	1	1	1	1	1	1	1	1	1	1	1	1	1	1	1	1	1	1	1	1	1	1	1
Glyma.01G114550	1	1	1	1	1	1	1	1	1	1	1	1	1	1	1	1	1	1	1	1	1	1	1	1	1	1	1	1	1	1	1	1	1	1	1	1	1	1	1	1	1	1	1	1	1	1	1	1	1
Glyma.01G114600	1	1	1	1	1	1	1	1	1	1	1	1	1	1	1	1	1	1	1	1	1	1	1	1	1	1	1	1	1	1	1	1	1	1	1	1	1	1	1	1	1	1	1	1	1	1	1	1	1
Glyma.01G114800	1	1	1	1	1	1	1	1	1	1	1	1	1	1	1	1	1	1	1	1	1	1	1	1	1	1	1	1	1	1	1	1	1	1	1	1	1	1	1	1	1	1	1	1	1	1	1	1	1
Glyma.01G114900	1	1	1	1	1	1	1	1	1	1	1	1	1	1	1	1	1	1	1	1	1	1	1	1	1	1	1	1	1	1	1	1	1	1	1	1	1	1	1	1	1	1	1	1	1	1	1	1	1
Glyma.01G115000	1	1	1	1	1	1	1	1	1	1	1	1	1	1	1	1	1	1	1	1	1	1	1	1	1	1	1	1	1	1	1	1	1	1	1	1	1	1	1	1	1	1	1	1	1	1	1	1	1
Glyma.01G115100	1	1	1	1	1	1	1	1	1	1	1	1	1	1	1	1	1	1	1	1	0	0	1	1	1	1	1	1	1	1	1	1	1	1	1	1	1	1	1	1	1	1	1	1	0	0	0	1	1
Glyma.01G115500	1	1	1	1	1	1	1	1	1	1	1	1	1	1	1	1	1	1	1	1	1	1	1	1	1	1	1	1	1	1	1	1	1	1	1	1	1	1	1	1	1	1	1	1	1	1	1	1	1
Glyma.01G115600	1	1	1	1	1	1	1	1	1	1	1	1	1	1	1	1	1	1	1	1	1	1	1	1	1	1	1	1	1	1	1	1	1	1	1	1	1	1	1	1	1	1	1	1	1	1	1	1	1
Glyma.01G115700	1	1	1	1	1	1	1	1	1	1	1	1	1	1	1	1	1	1	1	1	1	1	1	1	1	1	1	1	1	1	1	1	1	1	1	1	1	1	1	1	1	1	1	1	1	1	1	1	1
Glyma.01G115900	1	1	1	1	1	1	1	1	1	1	1	1	1	1	1	1	1	1	1	1	1	1	1	1	1	1	1	1	1	1	1	1	1	1	1	1	1	1	1	1	1	1	1	1	1	1	1	1	1
Glyma.01G116000	1	1	1	1	1	1	1	1	1	1	1	1	1	1	1	1	1	1	1	1	1	1	1	1	1	1	1	1	1	1	1	1	1	1	1	1	1	1	1	1	1	1	1	1	1	1	1	1	1
Glyma.01G116100	1	1	1	1	1	1	1	1	1	1	1	1	1	1	1	1	1	1	1	1	1	1	1	1	1	1	1	1	1	1	1	1	1	1	1	1	1	1	1	1	1	1	1	1	1	1	1	1	1
Glyma.01G116300	1	1	1	1	1	1	1	1	1	1	1	1	1	1	1	1	1	0	1	1	1	1	1	1	1	1	1	1	1	1	1	1	1	1	1	1	1	1	1	1	1	1	1	1	1	1	1	1	1
Glyma.01G116500	1	1	1	1	1	1	1	1	1	1	1	1	1	1	1	1	1	1	1	1	1	1	1	1	1	1	1	1	1	1	1	1	1	1	1	1	1	1	1	1	1	1	0	1	1	1	1	1	1
Glyma.01G116700	1	1	1	1	1	1	1	1	1	1	1	1	1	1	1	1	1	1	1	1	1	1	1	1	1	1	1	1	1	1	1	1	1	1	1	1	1	1	1	1	1	1	1	1	1	1	1	1	1
Glyma.01G117000	1	1	1	1	1	1	1	1	1	1	1	1	1	1	1	1	1	1	1	1	1	1	1	1	1	1	1	1	1	1	1	1	1	1	1	1	1	1	1	1	1	1	1	1	1	1	1	1	1
Glyma.01G117100	1	1	1	1	1	1	1	1	1	1	1	1	1	1	1	1	1	0	1	1	1	1	1	1	1	1	1	1	1	1	1	1	1	1	1	1	1	1	1	1	1	1	1	1	1	1	1	1	1
Glyma.01G117200	1	1	1	1	1	1	1	1	1	1	1	1	1	1	1	1	1	0	1	1	1	1	1	1	1	1	1	1	1	1	1	1	1	1	1	1	1	1	1	1	1	1	1	1	1	1	1	1	1
Glyma.01G117401	1	1	1	1	1	1	1	1	1	1	1	1	1	1	1	1	1	1	1	1	1	1	1	1	1	1	1	1	1	1	1	1	1	1	1	1	1	1	1	1	1	1	1	1	1	1	1	1	1
Glyma.01G117501	1	1	1	1	1	1	1	1	1	1	1	1	1	1	1	1	1	1	1	1	1	1	1	1	1	1	1	1	1	1	1	1	1	1	1	1	1	1	1	1	1	1	1	1	1	1	1	1	1
Glyma.01G117800	1	1	1	1	1	1	1	1	1	1	1	1	1	1	1	1	1	1	1	1	1	1	1	1	1	1	1	1	1	1	1	1	1	1	1	1	1	1	1	1	1	1	1	1	1	1	1	1	1
Glyma.01G117900	1	1	1	1	1	1	1	1	1	1	1	1	1	1	1	1	1	1	1	1	1	1	1	1	1	1	1	1	1	1	1	1	1	1	1	1	1	1	1	1	1	1	1	1	1	1	1	1	1
Glyma.01G118000	1	1	1	1	1	1	1	1	1	1	1	1	1	1	1	1	1	1	1	1	1	1	1	1	1	1	1	1	1	1	1	1	1	1	1	1	1	1	1	1	1	1	1	1	1	1	1	1	1
Glyma.01G118200	1	1	1	1	1	1	1	1	1	1	1	1	1	1	1	1	1	1	1	1	1	1	1	1	1	1	1	1	1	1	1	1	1	1	1	1	1	1	1	1	1	1	1	1	1	1	1	1	1
Glyma.01G118350	1	1	1	1	1	1	1	1	1	1	1	1	1	1	1	1	1	1	1	1	1	1	1	1	1	1	1	1	1	1	1	1	1	1	1	1	1	1	1	1	1	1	1	1	1	1	1	1	1
Glyma.01G118800	1	1	1	1	1	1	1	1	1	1	1	1	1	1	1	1	1	1	1	1	1	1	1	1	1	1	1	1	1	1	1	1	1	1	1	1	1	1	1	1	1	1	1	1	1	1	0	1	1
Glyma.01G118900	1	1	1	1	1	1	1	1	1	1	1	1	1	1	1	1	1	1	1	1	1	1	1	1	1	1	1	1	1	1	1	1	1	1	1	1	1	1	1	1	1	1	1	1	1	1	1	1	1
Glyma.01G119000	1	1	1	1	1	1	1	1	1	1	1	1	1	1	1	1	1	1	1	1	1	1	1	1	1	1	1	1	1	1	1	1	1	1	1	1	1	1	1	1	1	1	1	1	1	1	1	1	1
Glyma.01G119150	1	1	1	1	1	1	1	1	1	1	1	1	1	1	1	1	1	1	1	1	1	1	1	1	1	1	1	1	1	1	1	1	1	1	1	1	1	1	1	1	1	1	1	1	1	1	1	1	1
Glyma.01G119300	1	1	1	1	1	1	1	1	1	1	1	1	1	1	1	1	1	1	1	1	1	1	1	1	1	1	1	1	1	1	1	1	1	1	1	1	1	1	1	1	1	1	1	1	1	1	1	1	1
Glyma.01G119400	1	1	1	1	1	1	1	1	1	1	1	1	1	1	1	1	1	1	1	1	1	1	1	1	1	1	1	1	1	1	1	1	1	1	1	1	1	1	1	1	1	1	1	1	1	1	1	1	1
Glyma.01G119500	1	1	1	1	1	1	1	1	1	1	1	1	1	1	1	1	1	1	1	1	1	1	1	1	1	1	1	1	1	1	1	1	1	1	1	1	1	1	1	1	1	1	1	1	1	1	1	1	1
Glyma.01G119600	0	1	1	0	0	0	0	0	0	1	0	1	0	1	0	1	1	0	1	1	1	1	1	1	0	1	0	0	1	0	0	1	0	0	1	0	0	0	0	1	1	1	1	0	1	1	1	1	0
Glyma.01G119900	1	1	1	1	1	1	1	1	1	1	1	1	1	1	1	1	1	1	1	1	1	1	1	1	1	1	1	1	1	1	1	1	1	1	1	1	1	1	1	1	1	1	1	1	1	1	1	1	1
Glyma.01G120000	1	1	1	1	1	1	1	1	1	1	1	1	1	1	1	1	1	1	1	1	1	1	1	1	1	1	1	1	1	1	1	1	1	1	1	1	1	1	1	1	1	1	1	1	1	1	1	1	1
Glyma.01G120100	0	1	1	0	0	0	0	0	1	1	1	1	1	1	1	1	1	0	1	1	1	1	1	1	1	1	0	1	1	1	1	0	0	0	1	1	0	0	0	1	1	1	1	0	0	1	1	1	1
Glyma.01G120300	1	1	1	1	1	1	1	1	1	1	1	1	1	1	1	1	1	1	1	1	1	1	1	1	1	1	1	1	1	1	1	1	1	1	1	1	1	1	1	1	1	1	1	1	1	1	1	1	1
Glyma.01G120400	1	1	1	1	1	1	1	1	1	1	1	1	1	1	1	1	1	1	1	1	1	1	1	1	1	1	1	1	1	1	1	1	1	1	1	1	1	1	1	1	1	1	1	1	1	1	1	1	1
Glyma.01G120800	0	1	1	1	1	0	1	1	1	1	1	1	1	1	1	1	1	1	1	1	1	1	1	1	1	1	1	1	1	0	1	1	1	1	1	1	0	1	0	1	1	1	1	0	1	1	1	1	1
Glyma.01G120850	0	1	1	1	1	0	1	1	1	1	1	1	1	1	1	1	1	1	1	1	1	1	1	1	1	1	1	1	1	0	1	1	1	1	1	1	0	1	0	1	1	1	1	0	1	1	1	1	1
Glyma.01G120950	1	1	1	1	1	1	1	1	1	1	1	1	1	1	1	1	1	1	1	1	1	1	1	1	1	1	1	1	1	1	1	1	1	1	1	1	1	1	1	1	1	1	1	1	1	1	1	1	1
Glyma.01G121000	1	1	1	1	1	1	1	1	1	1	1	1	1	1	1	1	1	1	1	1	1	1	1	1	1	1	1	1	1	1	1	1	1	1	1	1	1	1	1	1	1	1	1	1	1	1	1	1	1
Glyma.01G121051	1	1	1	1	1	1	1	1	1	1	1	1	1	1	1	1	1	1	1	1	0	1	1	1	1	0	1	1	0	1	1	1	1	1	1	1	0	1	1	1	0	1	1	1	1	0	1	1	1
Glyma.01G121100	1	1	0	1	1	1	1	1	1	1	1	1	1	1	1	1	1	1	1	1	1	1	1	1	1	1	1	1	1	1	1	1	1	1	1	1	1	1	1	1	1	1	1	1	1	1	1	1	1
Glyma.01G121200	1	1	1	1	1	1	1	1	1	1	1	1	1	1	1	1	1	1	1	1	1	1	1	1	1	1	1	1	1	1	1	1	1	1	1	1	1	1	1	1	1	1	1	1	1	1	1	1	1
Glyma.01G121209	1	1	1	1	1	1	1	1	1	1	1	1	1	1	1	1	1	1	1	1	1	1	1	1	1	1	1	1	1	1	1	1	1	1	1	1	1	1	1	1	1	1	1	1	1	1	1	1	1
Glyma.01G121218	1	1	1	1	1	1	1	1	1	1	1	1	1	1	1	1	1	1	1	1	1	1	1	1	1	1	1	1	1	1	1	1	1	1	1	1	1	1	1	1	1	1	1	1	1	1	1	1	1
Glyma.01G121245	1	1	1	1	1	1	1	1	1	1	1	1	1	1	1	1	1	1	1	1	1	1	1	1	1	1	1	1	1	1	1	1	1	1	1	1	1	1	1	1	1	1	1	1	1	1	1	1	1
Glyma.01G121263	1	1	1	1	1	1	1	1	1	1	1	1	1	1	1	1	1	1	1	1	1	1	1	1	1	1	1	1	1	1	1	1	1	1	1	1	1	1	1	1	1	1	1	1	1	1	1	1	1
Glyma.01G121272	1	1	1	1	1	1	1	1	1	1	1	1	1	1	1	1	1	1	1	1	1	1	1	1	1	1	1	1	1	1	1	1	1	1	1	1	1	1	1	1	1	1	1	1	1	1	1	1	1
Glyma.01G121300	1	1	1	1	1	1	1	1	1	1	1	1	1	1	1	1	1	1	1	1	1	1	1	1	1	1	1	1	1	1	1	1	1	1	1	1	1	1	1	1	1	1	1	1	1	1	1	1	1
Glyma.01G121400	1	1	1	1	1	1	1	1	1	1	1	1	1	1	1	1	1	1	1	1	1	1	1	1	1	1	1	1	1	1	1	1	1	1	1	1	1	1	1	1	1	1	1	1	1	1	1	1	1
Glyma.01G121600	1	1	1	1	1	1	1	1	1	1	1	1	1	1	1	1	1	1	1	1	1	1	1	1	1	1	1	1	1	1	1	1	1	1	1	1	1	1	1	1	1	1	1	1	1	1	1	1	1
Glyma.01G121700	1	1	1	1	1	1	1	1	1	1	1	1	1	1	1	1	1	1	1	1	1	1	1	1	1	1	1	1	1	1	1	1	1	1	1	1	1	1	1	1	1	1	1	1	1	1	1	1	1
Glyma.01G121800	1	1	1	1	1	1	1	1	1	1	1	1	1	1	1	1	1	1	1	1	1	1	1	1	1	1	1	1	1	1	1	1	1	1	1	1	1	1	1	1	1	1	1	1	1	1	1	1	1
Glyma.01G121900	1	1	1	1	1	1	1	1	1	1	1	1	1	1	1	1	1	1	1	1	1	1	1	1	1	1	1	1	1	1	1	1	1	1	1	1	1	1	1	1	1	1	1	1	1	1	1	1	1
Glyma.01G122000	1	1	1	1	1	1	1	1	1	1	1	1	1	1	1	1	1	1	1	1	1	1	1	1	1	1	1	1	1	1	1	1	1	1	1	1	1	1	1	1	1	1	1	1	1	1	1	1	1
Glyma.01G122100	1	1	1	1	1	1	1	1	1	1	1	1	1	1	1	1	1	1	1	1	1	1	1	1	1	1	1	1	1	1	1	1	1	1	1	1	1	1	1	1	1	1	1	1	1	1	1	1	1
Glyma.01G122166	1	1	1	1	1	1	1	1	1	1	1	1	1	1	1	1	1	1	1	1	1	1	1	1	1	1	1	1	1	1	1	1	1	1	1	1	1	1	1	1	1	1	1	1	1	1	1	1	1
Glyma.01G122232	1	1	1	1	1	1	1	1	1	1	1	1	1	1	1	1	1	1	1	1	1	1	1	1	1	1	1	1	1	1	1	1	1	1	1	1	1	1	1	1	1	1	1	1	1	1	1	1	1
Glyma.01G122300	1	1	1	1	1	1	1	1	1	1	1	1	1	1	1	1	1	1	1	1	1	1	1	1	1	1	1	1	1	1	1	1	1	1	1	1	1	1	1	0	1	0	1	1	1	1	1	1	1
Glyma.01G122400	1	1	1	1	1	1	1	1	1	1	1	1	1	1	1	1	1	1	1	1	1	1	1	1	1	1	1	1	1	1	1	1	1	1	1	1	1	1	1	1	1	1	1	1	1	1	1	1	1
Glyma.01G122502	0	0	0	1	1	0	1	1	1	1	1	1	1	1	1	1	0	0	0	0	0	0	0	0	1	0	1	1	0	0	1	1	1	1	1	1	0	1	0	0	0	0	1	0	0	0	0	1	1
Glyma.01G122700	1	1	1	1	1	1	1	1	1	1	1	1	1	1	1	1	1	1	1	1	1	1	1	1	1	1	1	1	1	1	1	1	1	1	1	1	1	1	1	1	1	1	1	1	1	1	1	1	1
Glyma.01G122800	1	1	1	1	1	1	1	1	1	1	1	1	1	1	1	1	1	1	1	1	1	1	1	1	1	1	1	1	1	1	1	1	1	1	1	1	1	1	1	1	1	1	1	1	1	1	1	1	1
Glyma.01G123000	1	1	1	1	1	1	1	1	1	1	1	1	1	1	1	1	1	1	1	1	1	1	1	1	1	1	1	1	1	1	1	1	1	1	1	1	1	1	1	1	1	1	1	1	1	1	1	1	1
Glyma.01G123100	1	1	1	1	1	1	1	1	1	1	1	1	1	1	1	1	1	1	1	1	1	1	1	1	1	1	1	1	1	1	1	1	1	1	1	1	1	1	1	1	1	1	1	1	1	1	1	1	1
Glyma.01G123201	1	1	1	1	1	1	1	1	1	1	1	1	1	1	1	1	1	1	1	1	1	1	1	1	1	1	1	1	1	1	1	1	1	1	1	1	1	1	1	1	1	1	1	1	1	1	1	1	1
Glyma.01G123300	1	1	1	1	1	1	1	1	1	1	1	1	1	1	1	1	1	1	1	1	1	1	1	1	1	1	1	1	1	1	1	1	1	1	1	1	1	1	1	1	1	1	1	1	1	1	1	1	1
Glyma.01G123400	1	1	1	1	1	1	1	1	1	1	1	1	1	1	1	1	1	1	1	1	1	1	1	1	1	1	1	1	1	1	1	1	1	1	1	1	1	1	1	1	1	1	1	1	1	1	1	1	1
Glyma.01G123500	1	1	1	1	1	1	1	1	1	1	1	1	1	1	1	1	1	1	1	1	1	1	1	1	1	1	1	1	1	1	1	1	1	1	1	1	1	1	1	1	1	1	1	1	1	1	1	1	1
Glyma.01G123600	1	1	1	1	1	1	1	1	1	1	1	1	1	1	1	1	1	1	1	1	1	1	1	1	1	1	1	1	1	1	1	1	1	1	1	1	1	1	1	1	1	1	1	1	1	1	1	1	1
Glyma.01G123700	1	1	1	1	1	1	1	1	1	1	1	1	1	1	1	1	1	1	1	1	1	1	1	1	1	1	1	1	1	1	1	1	1	1	1	1	1	1	1	1	1	1	1	1	1	1	1	1	1
Glyma.01G123800	1	1	1	1	1	1	1	1	1	1	1	1	1	1	1	1	1	1	1	1	1	1	1	1	1	1	1	1	1	1	1	1	1	1	1	1	1	1	1	1	1	1	1	1	1	1	1	1	1
Glyma.01G123900	1	1	1	1	1	1	1	1	1	1	1	1	1	1	1	1	1	1	1	1	1	1	1	1	1	1	1	1	1	1	1	1	1	1	1	1	1	1	1	1	1	1	1	1	1	1	1	1	1
Glyma.01G124000	1	1	1	1	1	1	1	1	1	1	1	1	1	1	1	1	1	1	1	1	1	1	1	1	1	1	1	1	1	1	1	1	1	1	1	1	1	1	1	1	1	1	1	1	1	1	1	1	1
Glyma.01G124100	1	1	1	1	1	1	1	1	1	1	1	1	1	1	1	1	1	1	1	1	1	1	1	1	1	1	1	1	1	1	1	1	1	1	1	1	1	1	1	1	1	1	1	1	1	1	1	1	1
Glyma.01G124200	1	1	1	1	1	1	1	1	1	1	1	1	1	1	1	1	1	1	1	1	1	1	1	1	1	1	1	1	1	1	1	1	1	1	1	1	1	1	1	1	1	1	1	1	1	1	1	1	1
Glyma.01G124300	1	1	1	1	1	1	1	1	1	1	1	1	1	1	1	1	1	1	1	1	1	1	1	1	1	1	1	1	1	1	1	1	1	1	1	1	1	1	1	1	1	1	1	1	1	1	1	1	1
Glyma.01G124400	1	1	1	1	1	1	1	1	1	1	1	1	1	1	1	1	1	1	1	1	1	1	1	1	1	1	1	1	1	1	1	1	1	1	1	1	1	1	1	1	1	1	1	1	1	1	1	1	1
Glyma.01G124500	1	1	1	1	1	1	1	1	1	1	1	1	1	1	1	1	1	1	1	1	1	1	1	1	1	1	1	1	1	1	1	1	1	1	1	1	1	1	1	1	1	1	1	1	1	1	1	1	1
Glyma.01G124602	1	1	1	1	1	1	1	1	1	1	1	1	1	1	1	1	1	1	1	1	1	1	1	1	1	1	1	1	1	1	1	1	1	1	1	1	1	1	1	1	1	1	1	1	1	1	1	1	1
Glyma.01G124700	1	1	1	1	1	1	1	1	1	1	1	1	1	1	1	1	1	1	1	1	1	1	1	1	1	1	1	1	1	1	1	1	1	1	1	1	1	1	1	1	1	1	1	1	1	1	1	1	1
Glyma.01G124802	1	1	1	1	1	1	1	1	1	1	1	1	1	1	1	1	1	1	1	1	1	1	1	1	1	1	1	1	1	1	1	1	1	1	1	1	1	1	1	1	1	1	1	1	1	1	1	1	1
Glyma.01G124900	1	1	1	1	1	1	1	1	1	1	1	1	1	1	1	1	1	1	1	1	1	1	1	1	1	1	1	1	1	1	1	1	1	1	1	1	1	1	1	1	1	1	1	1	1	1	1	1	1
Glyma.01G124950	1	1	1	1	1	1	1	1	1	1	1	1	1	1	1	1	1	1	1	1	1	1	1	1	1	1	1	1	1	1	1	1	1	1	1	1	1	1	1	1	1	1	1	1	1	1	1	1	1
Glyma.01G125000	1	1	1	1	1	1	1	1	1	1	1	1	1	1	1	1	1	1	1	1	1	1	1	1	1	1	1	1	1	1	1	1	1	1	1	1	1	1	1	1	1	1	1	1	1	1	1	1	1
Glyma.01G125100	1	1	1	1	1	1	1	1	1	1	1	1	1	1	1	1	1	1	1	1	1	1	1	1	1	1	1	1	1	1	1	1	1	1	1	1	1	1	1	1	1	1	1	1	1	1	1	1	1
Glyma.01G125200	1	1	1	1	1	1	1	1	1	1	1	1	1	1	1	1	1	1	1	1	1	1	1	1	1	1	1	1	1	1	1	1	1	1	1	1	1	1	1	1	1	1	1	1	1	1	1	1	1
Glyma.01G125300	1	1	1	1	1	1	1	1	1	1	1	1	1	1	1	1	1	1	1	1	1	1	1	1	1	1	1	1	1	1	1	1	1	1	1	1	1	1	1	1	1	1	1	1	1	1	1	1	1
Glyma.01G125400	1	1	1	1	1	1	1	1	1	1	1	1	1	1	1	1	1	1	1	1	1	1	1	1	1	1	1	1	1	1	1	1	1	1	1	1	1	1	1	1	1	1	1	1	1	1	1	1	1
Glyma.01G125500	1	1	1	1	1	1	1	1	1	1	1	1	1	1	1	1	1	1	1	1	1	1	1	1	1	1	1	1	1	1	1	1	1	1	1	1	1	1	1	1	1	1	1	1	1	1	1	1	1
Glyma.01G125600	1	1	1	1	1	1	1	1	1	1	1	1	1	1	1	1	1	1	1	1	1	1	1	1	1	1	1	1	1	1	1	1	1	1	1	1	1	1	1	1	1	1	1	1	1	1	1	1	1
Glyma.01G125551	1	1	1	1	1	1	1	1	1	1	1	1	1	1	1	1	1	1	1	1	1	1	1	1	1	1	1	1	1	1	1	1	1	1	1	1	1	1	1	1	1	1	1	1	1	1	1	1	1
Glyma.01G125800	1	1	1	1	1	1	1	1	1	1	1	1	1	1	1	1	1	1	1	1	1	1	1	1	1	1	1	1	1	1	1	1	1	1	1	1	1	1	1	1	1	1	1	1	1	1	1	1	1
Glyma.01G125900	1	1	1	1	1	1	1	1	1	1	1	1	1	1	1	1	1	1	1	1	1	1	1	1	1	1	1	1	1	1	1	1	1	1	1	1	1	1	1	1	1	1	1	1	1	1	1	1	1
Glyma.01G126000	1	1	1	1	1	1	1	1	1	1	1	1	1	1	1	1	1	1	1	1	1	1	1	1	1	1	1	1	1	1	1	1	1	1	1	1	1	1	1	1	1	1	1	1	1	1	1	1	1
Glyma.01G126100	1	1	1	1	1	1	1	1	1	1	1	1	1	1	1	1	1	1	1	1	1	1	1	1	1	1	1	1	1	1	1	1	1	1	1	1	1	1	1	1	1	1	1	1	1	1	1	1	1
Glyma.01G126200	1	1	1	1	1	1	1	1	1	1	1	1	1	1	1	1	1	1	1	1	1	1	1	1	1	1	1	1	1	1	1	1	1	1	1	1	1	1	1	1	1	1	1	1	1	1	1	1	1
Glyma.01G126501	1	1	1	1	1	1	1	1	1	1	1	1	1	1	1	1	1	1	1	1	1	1	1	1	1	1	1	1	1	1	1	1	1	1	1	1	1	1	1	1	1	1	1	1	1	1	1	1	1
Glyma.01G126600	1	1	1	1	1	1	1	1	1	1	1	1	1	1	1	1	1	1	1	1	1	1	1	1	1	1	1	1	1	1	1	1	1	1	1	1	1	1	1	1	1	1	1	1	1	1	1	1	1
Glyma.01G126700	1	1	1	1	1	1	1	1	1	1	1	1	1	1	1	1	1	0	1	1	1	1	1	1	1	1	1	1	1	1	1	1	1	1	1	1	0	1	1	1	1	1	1	1	1	1	1	1	1
Glyma.01G126900	1	1	1	1	1	1	1	1	1	1	1	1	1	1	1	1	1	1	1	1	1	1	1	1	1	1	1	1	1	1	1	1	1	1	1	1	1	1	1	1	1	1	1	1	1	1	1	1	1
Glyma.01G127100	1	1	1	1	1	1	1	1	1	1	1	1	1	1	1	1	0	1	1	0	0	0	0	1	1	1	1	1	1	1	1	1	1	1	1	1	1	1	1	1	1	1	1	1	1	1	1	1	1
Glyma.01G127150	1	1	1	1	1	1	1	1	1	1	1	1	1	1	1	1	1	1	1	1	1	1	1	1	1	1	1	1	1	1	1	1	1	1	1	1	1	1	1	1	1	1	1	1	1	1	1	1	1
Glyma.01G127200	1	1	1	1	1	1	1	1	1	1	1	1	1	1	1	1	1	1	1	1	1	1	1	1	1	1	1	1	1	1	1	1	1	1	1	1	1	1	1	1	1	1	1	1	1	1	1	1	1
Glyma.01G127300	1	1	1	1	1	1	1	1	1	1	1	1	1	1	1	1	1	1	1	1	1	1	1	1	1	1	1	1	1	1	1	1	1	1	1	1	1	1	1	1	1	1	1	1	1	1	1	1	1
Glyma.01G127400	1	1	1	1	1	1	1	1	1	1	1	1	1	1	1	1	1	1	1	1	1	1	1	1	1	1	1	1	1	1	1	1	1	1	1	1	1	1	1	1	1	1	1	1	1	1	1	1	1
Glyma.01G127500	1	1	1	1	1	1	1	1	1	1	1	1	1	1	1	1	1	1	1	1	1	1	1	1	1	1	1	1	1	1	1	1	1	1	1	1	1	1	1	1	1	1	1	1	1	1	1	1	1
Glyma.01G127600	1	1	1	1	1	1	1	1	1	1	1	1	1	1	1	1	1	1	1	1	1	1	1	1	1	1	1	1	1	1	1	1	1	1	1	1	1	1	1	1	1	1	1	1	1	1	1	1	1
Glyma.01G127700	1	1	1	1	1	1	1	1	1	1	1	1	1	1	1	1	1	1	1	1	1	1	1	1	1	1	1	1	1	1	1	1	1	1	1	1	1	1	1	1	1	1	1	1	1	1	1	1	1
Glyma.01G127800	1	1	1	1	1	0	1	1	1	0	1	1	1	1	1	1	1	1	1	1	1	0	1	1	1	1	1	1	1	1	1	1	1	1	1	1	1	1	1	0	1	1	0	0	1	1	0	1	1
Glyma.01G127900	1	1	1	1	1	1	1	1	1	1	1	1	1	1	1	1	1	1	1	1	1	1	1	1	1	1	1	1	1	1	1	1	1	1	1	1	1	1	1	1	1	1	1	1	1	1	1	1	1
Glyma.01G128000	1	1	1	1	1	1	1	1	1	1	1	1	1	1	1	1	1	1	1	1	1	1	1	1	1	1	1	1	1	1	1	1	1	1	1	1	1	1	1	1	1	1	1	1	1	1	1	1	1
Glyma.01G128100	1	1	1	1	1	1	1	1	1	1	1	1	1	1	1	1	1	1	1	1	1	1	1	1	1	1	1	1	1	1	1	1	1	1	1	1	1	1	1	1	1	1	1	1	1	1	1	1	1
Glyma.01G128200	1	1	1	1	1	1	1	1	1	1	1	1	1	1	1	1	1	1	1	1	1	1	1	1	1	1	1	1	1	1	1	1	1	1	1	1	1	1	1	1	1	1	1	1	1	1	1	1	1
Glyma.01G128300	1	1	1	1	1	1	1	1	1	1	1	1	1	1	1	1	1	1	1	1	1	1	1	1	1	1	1	1	1	1	1	1	1	1	1	1	1	1	1	1	1	1	1	1	1	1	1	1	1
Glyma.01G128500	1	1	1	1	1	1	1	1	1	1	1	1	1	1	1	1	1	1	1	1	1	1	1	1	1	1	1	1	1	1	1	1	1	1	1	1	1	1	1	1	1	1	1	1	1	1	1	1	1
Glyma.01G128700	1	1	1	1	1	1	1	1	1	1	1	1	1	1	1	1	1	1	1	1	1	1	1	1	1	1	1	1	1	1	1	1	1	1	1	1	1	1	1	1	1	1	1	1	1	1	1	1	1
Glyma.01G128750	1	1	1	1	1	1	1	1	1	1	1	1	1	1	1	1	1	1	1	1	1	1	1	1	1	1	1	1	1	1	1	1	1	1	1	1	1	1	1	1	1	1	1	1	1	1	1	1	1
Glyma.01G129000	1	1	1	1	1	1	1	1	1	1	1	1	1	1	1	1	1	1	1	1	1	1	1	1	1	1	1	1	1	1	1	1	1	1	1	1	1	1	1	1	1	1	1	1	1	1	1	1	1
Glyma.01G129100	1	1	1	1	1	1	1	1	1	1	1	1	1	1	1	1	1	1	1	1	1	1	1	1	1	1	1	1	1	1	1	1	1	1	1	1	1	1	1	1	1	1	1	1	1	1	1	1	1
Glyma.01G129200	1	1	1	1	1	1	1	1	1	1	1	1	1	1	1	1	1	1	1	1	1	1	1	1	1	1	1	1	1	1	1	1	1	1	1	1	1	1	1	1	1	1	1	1	1	1	1	1	1
Glyma.01G129400	1	1	1	1	1	1	1	1	1	1	1	1	1	1	1	1	1	1	1	1	1	1	1	1	1	1	1	1	1	1	1	1	1	1	1	1	1	1	1	1	1	1	1	1	1	1	1	1	1
Glyma.01G129600	1	1	1	1	1	1	1	1	1	1	1	1	1	1	1	1	1	1	1	1	1	1	1	1	1	1	1	1	1	1	1	1	1	1	1	1	1	1	1	1	1	1	1	1	1	1	1	1	1
Glyma.01G129700	1	1	1	1	1	1	1	1	1	1	1	1	1	1	1	1	1	1	1	1	1	1	1	1	1	1	1	1	1	1	1	1	1	1	1	1	1	1	1	1	1	1	1	1	1	1	1	1	1
Glyma.01G130000	1	1	1	1	1	1	1	1	1	1	1	1	1	1	1	1	1	1	1	1	1	1	1	1	1	1	1	1	1	1	1	1	1	1	1	1	1	1	1	1	1	1	1	1	1	1	1	1	1
Glyma.01G130100	1	1	1	1	1	1	1	1	1	1	1	1	1	1	1	1	1	1	1	1	1	1	1	1	1	1	1	1	1	1	1	1	1	1	1	1	1	1	1	1	1	1	1	1	1	1	1	1	1
Glyma.01G130200	1	1	1	1	1	1	1	1	1	1	1	1	1	1	1	1	1	1	1	1	1	1	1	1	1	1	1	1	1	1	1	1	1	1	1	1	1	1	1	1	1	1	1	1	1	1	1	1	1
Glyma.01G130300	1	1	1	1	1	1	1	1	1	1	1	1	1	1	1	1	1	1	1	1	1	1	1	1	1	1	1	1	1	1	1	1	1	1	1	1	1	1	1	1	1	1	1	1	1	1	1	1	1
Glyma.01G130400	1	1	1	1	1	1	1	1	1	1	1	1	1	1	1	1	1	1	1	1	1	1	1	1	1	1	1	1	1	1	1	1	1	1	1	1	1	1	1	1	1	1	1	1	1	1	1	1	1
Glyma.01G130500	1	1	1	1	1	1	1	1	1	1	1	1	1	1	1	1	1	1	1	1	1	1	1	1	1	1	1	1	1	1	1	1	1	1	1	1	1	1	1	1	1	1	1	1	1	1	1	1	1
Glyma.01G130700	1	1	1	1	1	1	1	1	1	1	1	1	1	1	1	1	1	1	1	1	1	1	1	1	1	1	1	1	1	1	1	1	1	1	1	1	1	1	1	1	1	1	1	1	1	1	1	1	1
Glyma.01G130800	1	1	1	1	1	1	1	1	1	1	1	1	1	1	1	1	1	1	1	1	1	1	1	1	1	1	1	1	1	1	1	1	1	1	1	1	1	1	1	1	1	1	1	1	1	1	1	1	1
Glyma.01G130900	1	1	1	1	1	1	1	1	1	1	1	1	1	1	1	1	1	1	1	1	1	1	1	1	1	1	1	1	1	1	1	1	1	1	1	1	1	1	1	1	1	1	1	1	1	1	1	1	1
Glyma.01G130950	1	1	1	1	1	1	1	1	1	1	1	1	1	1	1	1	1	1	1	1	1	1	1	1	1	1	1	1	1	1	1	1	1	1	1	1	1	1	1	1	1	1	1	1	1	1	1	1	1
Glyma.01G131100	1	1	1	1	1	1	1	1	1	1	1	1	1	1	1	1	1	1	1	1	1	1	1	1	1	1	1	1	1	1	1	1	1	1	1	1	1	1	1	1	1	1	1	1	1	1	1	1	1
Glyma.01G131200	1	1	1	1	1	1	1	1	1	1	1	1	1	1	1	1	1	1	1	1	1	1	1	1	1	1	1	1	1	1	1	1	1	1	1	1	1	1	1	1	1	1	1	1	1	1	1	1	1
Glyma.01G131300	1	1	1	1	1	1	1	1	1	1	1	1	1	1	1	1	1	1	1	1	1	1	1	1	1	1	1	1	1	1	1	1	1	1	1	1	1	1	1	1	1	1	1	1	1	1	1	1	1
Glyma.01G131400	1	1	1	1	1	1	1	1	1	1	1	1	1	1	1	1	1	1	1	1	1	1	1	1	1	1	1	1	1	1	1	1	1	1	1	1	1	1	1	1	1	1	1	1	1	1	1	1	1
Glyma.01G131500	1	1	1	1	1	1	1	1	1	1	1	1	1	1	1	1	1	1	1	1	1	1	1	1	1	1	1	1	1	1	1	1	1	1	1	1	1	1	1	1	1	1	1	1	1	1	1	1	1
Glyma.01G131800	1	1	1	1	1	1	1	1	1	1	1	1	1	1	1	1	1	1	1	1	1	1	1	1	1	1	1	1	1	1	1	1	1	1	1	1	1	1	1	1	1	1	1	1	1	1	1	1	1
Glyma.01G131900	1	1	1	1	1	1	1	1	1	1	1	1	1	1	1	1	1	1	1	1	1	1	1	1	1	1	1	1	1	1	1	1	1	1	1	1	1	1	1	1	1	1	1	1	1	1	1	1	1
Glyma.01G131950	1	1	1	1	1	1	1	1	1	1	1	1	1	1	1	1	1	1	1	1	1	1	1	1	1	1	1	1	1	1	1	1	1	1	1	1	1	1	1	1	1	1	1	1	1	1	1	1	1
Glyma.01G132000	1	1	1	1	1	1	1	1	1	1	1	1	1	1	1	1	1	1	1	1	1	1	1	1	1	1	1	1	1	1	1	1	1	1	1	1	1	1	1	1	1	1	1	1	1	1	1	1	1
Glyma.01G132100	1	1	1	1	1	1	1	1	1	1	1	1	1	1	1	1	1	1	1	1	1	1	1	1	1	1	1	1	1	1	1	1	1	1	1	1	1	1	1	1	1	1	1	1	1	1	1	1	1
Glyma.01G132200	0	0	0	0	0	0	0	0	0	0	0	0	0	0	0	1	0	1	1	0	0	0	0	0	0	0	0	0	0	1	0	0	0	0	1	1	1	0	0	0	0	0	0	1	0	0	0	1	1
Glyma.01G132300	1	1	1	1	1	1	1	1	1	1	1	1	1	1	1	1	1	1	1	1	1	1	1	1	1	1	1	1	1	1	1	1	1	1	1	1	1	1	1	1	1	1	1	1	1	1	1	1	1
Glyma.01G132400	1	1	1	1	1	1	1	1	1	1	1	1	1	1	1	1	1	1	1	1	1	1	1	1	1	1	1	1	1	1	1	1	1	1	1	1	1	1	1	1	1	1	1	1	1	1	1	1	1
Glyma.01G132500	1	1	1	1	1	1	1	1	1	1	1	1	1	1	1	1	1	1	1	1	1	1	1	1	1	1	1	1	1	1	1	1	1	1	1	1	1	1	1	1	1	1	1	1	1	1	1	1	1
Glyma.01G132600	1	1	1	1	1	1	1	1	1	1	1	1	1	1	1	1	1	1	1	1	1	1	1	1	1	1	1	1	1	1	1	1	1	1	1	1	1	1	1	1	1	1	1	1	1	1	1	1	1
Glyma.01G132800	1	1	1	1	1	1	1	1	1	1	1	1	1	1	1	1	1	1	1	1	1	1	1	1	1	1	1	1	1	1	1	1	1	1	1	1	1	1	1	1	1	1	1	1	1	1	1	1	1
Glyma.01G132866	1	1	1	1	1	1	1	1	1	1	1	1	1	1	1	1	1	1	1	1	1	1	1	1	1	1	1	1	1	1	1	1	1	1	1	1	1	1	1	1	1	1	1	1	1	1	1	1	1
Glyma.01G132932	1	1	1	1	1	1	1	1	1	1	1	1	1	1	1	1	1	1	1	1	1	1	1	1	1	1	1	1	1	1	1	1	1	1	1	1	1	1	1	1	1	1	1	1	1	1	1	1	1
Glyma.01G133000	1	1	1	1	1	1	1	1	1	1	1	1	1	1	1	1	1	1	1	1	1	1	1	1	1	1	1	1	1	1	1	1	1	1	1	1	1	1	1	1	1	1	1	1	1	1	1	1	1
Glyma.01G133050	1	1	1	1	1	1	1	1	1	1	1	1	1	1	1	1	1	1	1	1	1	1	1	1	1	1	1	1	1	1	1	1	1	1	1	1	1	1	1	1	1	1	1	1	1	1	1	1	1
Glyma.01G133100	1	1	1	1	1	1	1	1	1	1	1	1	1	1	1	1	1	1	1	1	1	1	1	1	1	1	1	1	1	1	1	1	1	1	1	1	1	1	1	1	1	1	1	1	1	1	1	1	1
Glyma.01G133200	1	1	1	1	1	1	1	1	1	1	1	1	1	1	1	1	1	1	1	1	1	1	1	1	1	1	1	1	1	1	1	1	1	1	1	1	1	1	1	1	1	1	1	1	1	1	1	1	1
Glyma.01G133300	1	1	1	1	1	1	1	1	1	1	1	1	1	1	1	1	1	1	1	1	1	1	1	1	1	1	1	1	1	1	1	1	1	1	1	1	1	1	1	1	1	1	1	1	1	1	1	1	1
Glyma.01G133400	1	1	1	1	1	1	1	1	1	1	1	1	1	1	1	1	1	1	1	1	1	1	1	1	1	1	1	1	1	1	1	1	1	1	1	1	1	1	1	1	1	1	1	1	1	1	1	1	1
Glyma.01G133501	1	1	1	1	1	1	1	1	1	1	1	1	1	1	1	1	1	1	1	1	1	1	1	1	1	1	1	1	1	1	1	1	1	1	1	1	1	1	1	1	1	1	1	1	1	1	1	1	1
Glyma.01G133600	1	1	1	1	1	1	1	1	1	1	1	1	1	1	1	1	1	0	1	1	1	1	1	1	1	1	1	1	1	1	1	1	1	1	1	1	1	1	1	1	1	1	1	1	1	1	1	1	1
Glyma.01G133700	1	1	1	1	1	1	1	1	1	1	1	1	1	1	1	1	1	0	1	1	1	1	1	1	1	1	1	1	1	1	1	1	1	1	1	1	1	1	1	1	1	1	1	1	1	1	1	1	1
Glyma.01G133900	1	1	1	1	1	1	1	1	1	1	1	1	1	1	1	1	1	1	1	1	1	1	1	1	1	1	1	1	1	1	1	1	1	1	1	1	1	1	1	1	1	1	1	1	1	1	1	1	1
Glyma.01G134000	1	1	1	1	1	1	1	1	1	1	1	1	1	1	1	1	1	1	1	1	1	1	1	1	1	1	1	1	1	1	1	1	1	1	1	1	1	1	1	1	1	1	1	1	1	1	1	1	1
Glyma.01G134100	1	1	1	1	1	1	1	1	1	1	1	1	1	1	1	1	1	1	1	1	1	1	1	1	1	1	1	1	1	1	1	1	1	1	1	1	1	1	1	1	1	1	1	1	1	1	1	1	1
Glyma.01G134200	1	1	1	1	1	1	1	1	1	1	1	1	1	1	1	1	1	1	1	1	1	1	1	1	1	1	1	1	1	1	1	1	1	1	1	1	1	1	1	1	1	1	1	1	1	1	1	1	1
Glyma.01G134300	1	1	1	1	1	1	1	1	1	1	1	1	1	1	1	1	1	1	1	1	1	1	1	1	1	1	1	1	1	1	1	1	1	1	1	1	1	1	1	1	1	1	1	1	1	1	1	1	1
Glyma.01G134400	1	1	1	1	1	1	1	1	1	1	1	1	1	1	1	1	1	1	1	1	1	1	1	1	1	1	1	1	1	1	1	1	1	1	1	1	1	1	1	1	1	1	1	1	1	1	1	1	1
Glyma.01G134500	1	1	1	1	1	1	1	1	1	1	1	1	1	1	1	1	1	1	1	1	1	1	1	1	1	1	1	1	1	1	1	1	1	1	1	1	1	1	1	1	1	1	1	1	1	1	1	1	1
Glyma.01G134600	1	1	1	1	1	1	1	1	1	1	1	1	1	1	1	1	1	1	1	1	1	1	1	1	1	1	1	1	1	1	1	1	1	1	1	1	1	1	1	1	1	1	1	1	1	1	1	1	1
Glyma.01G134700	1	1	1	1	1	1	1	1	1	1	1	1	1	1	1	1	1	1	1	1	1	1	1	1	1	1	1	1	1	1	1	1	1	1	1	1	1	1	1	1	1	1	1	1	1	1	1	1	1
Glyma.01G134800	1	1	1	1	1	1	1	1	1	1	1	1	1	1	1	1	1	1	1	1	1	1	1	1	1	1	1	1	1	1	1	1	1	1	1	1	1	1	1	1	1	1	1	1	1	1	1	1	1
Glyma.01G134900	0	0	0	0	1	0	0	0	1	0	0	1	0	1	1	1	0	1	0	0	0	0	0	1	1	1	1	1	0	1	1	1	0	0	0	1	0	0	1	0	0	0	1	1	1	1	1	1	1
Glyma.01G135100	1	0	0	0	0	0	0	0	1	0	1	1	0	1	0	1	0	1	1	1	0	0	0	0	0	1	1	1	1	1	1	1	0	0	0	1	1	1	0	0	0	0	0	0	1	1	0	1	1
Glyma.01G135200	1	1	1	1	1	1	1	1	1	1	1	1	1	1	1	1	1	1	1	1	1	1	1	1	1	1	1	1	1	1	1	1	1	1	1	1	1	1	1	1	1	1	1	1	1	1	1	1	1
Glyma.01G135400	1	1	1	1	1	1	1	1	1	1	1	1	1	1	1	1	1	1	1	1	1	1	1	1	1	1	1	1	1	1	1	1	1	1	1	1	1	1	1	1	1	1	1	1	1	1	1	1	1
Glyma.01G135500	1	1	1	1	1	1	1	1	1	1	1	1	1	1	1	1	1	1	1	1	1	1	1	1	1	1	1	1	1	1	1	1	1	1	1	1	1	1	1	1	1	1	1	1	1	1	1	1	1
Glyma.01G135600	1	1	1	1	1	1	1	1	1	1	1	1	1	1	1	1	1	1	1	1	1	1	1	1	1	1	1	1	1	1	1	1	1	1	1	1	1	1	1	1	1	1	1	1	1	1	1	1	1
Glyma.01G135700	1	1	1	1	1	1	1	1	1	1	1	1	1	1	1	1	1	1	1	1	1	1	1	1	1	1	1	1	1	1	1	1	1	1	1	1	1	1	1	1	1	1	1	1	1	1	1	1	1
Glyma.01G135800	1	1	1	1	1	1	1	1	1	1	1	1	1	1	1	1	1	1	1	1	1	1	1	1	1	1	1	1	1	1	1	1	1	1	1	1	1	1	1	1	1	1	1	1	1	1	1	1	1
Glyma.01G135900	1	1	1	1	1	1	1	1	1	1	1	1	1	1	1	1	1	1	1	1	1	1	1	1	1	1	1	1	1	1	1	1	1	1	1	1	1	1	1	1	1	1	1	1	1	1	1	1	1
Glyma.01G136000	1	1	1	1	1	1	1	1	1	1	1	1	1	1	1	1	1	1	1	1	1	1	1	1	1	1	1	1	1	1	1	1	1	1	1	1	1	1	1	1	1	1	1	1	1	1	1	1	1
Glyma.01G136100	1	1	1	1	1	1	1	1	1	1	1	1	1	1	1	1	1	1	1	1	1	1	1	1	1	1	1	1	1	1	1	1	1	1	1	1	1	1	1	1	1	1	1	1	1	1	1	1	1
Glyma.01G136200	1	1	1	1	1	1	1	1	1	1	1	1	1	1	1	1	1	1	1	1	1	1	1	1	1	1	1	1	1	1	1	1	1	1	1	1	1	1	1	1	1	1	1	1	1	1	1	1	1
Glyma.01G136300	1	1	1	1	1	1	1	1	1	1	1	1	1	1	1	1	1	1	1	1	1	1	1	1	1	1	1	1	1	1	1	1	1	1	1	1	1	1	1	1	1	1	1	1	1	1	1	1	1
Glyma.01G136400	1	1	1	1	1	1	1	1	1	1	1	1	1	1	1	1	1	1	1	1	1	1	1	1	1	1	1	1	1	1	1	1	1	1	1	1	1	1	1	1	1	1	1	1	1	1	1	1	1
Glyma.01G136500	1	1	1	1	1	1	1	1	1	1	1	1	1	1	1	1	1	1	1	1	1	1	1	1	1	1	1	1	1	1	1	1	1	1	1	1	1	1	1	1	1	1	1	1	1	1	1	1	1
Glyma.01G136600	1	1	1	1	1	1	1	1	1	1	1	1	1	1	1	1	1	1	1	1	1	1	1	1	1	1	1	1	1	1	1	1	1	1	1	1	1	1	1	1	1	1	1	1	1	1	1	1	1
Glyma.01G136800	1	1	1	1	1	1	1	1	1	1	1	1	1	1	1	1	1	1	1	1	1	1	1	1	1	1	1	1	1	1	1	1	1	1	1	1	1	1	1	1	1	1	1	1	1	1	1	1	1
Glyma.01G136900	1	1	1	1	1	1	1	1	1	1	1	1	1	1	1	1	1	1	1	1	1	1	1	1	1	1	1	1	1	1	1	1	1	1	1	1	1	1	1	1	1	1	1	1	1	1	1	1	1
Glyma.01G137000	1	1	1	1	1	1	1	1	1	1	1	1	1	1	1	1	1	1	1	1	1	1	1	1	1	1	1	1	1	1	1	1	1	1	1	1	1	1	1	1	1	1	1	1	1	1	1	1	1
Glyma.01G137100	1	1	1	1	1	1	1	1	1	1	1	1	1	1	1	1	1	1	1	1	1	1	1	1	1	1	1	1	1	1	1	1	1	1	1	1	1	1	1	1	1	1	1	1	1	1	1	1	1
Glyma.01G137200	1	1	1	1	1	1	1	1	1	1	1	1	1	1	1	1	1	1	1	1	1	1	1	1	1	1	1	1	1	1	1	1	1	1	1	1	1	1	1	1	1	1	1	1	1	1	1	1	1
Glyma.01G137300	1	1	1	1	1	1	1	1	1	1	1	1	1	1	1	1	1	1	1	1	1	1	1	1	1	1	1	1	1	1	1	1	1	1	1	1	1	1	1	1	1	1	1	1	1	1	1	1	1
Glyma.01G137400	1	1	1	1	1	1	1	1	1	1	1	1	1	1	1	1	1	1	1	1	1	1	1	1	1	1	1	1	1	1	1	1	1	1	1	1	1	1	1	1	1	1	1	1	1	1	1	1	1
Glyma.01G137500	1	1	1	1	1	1	1	1	1	1	1	1	1	1	1	1	1	1	1	1	1	1	1	1	1	1	1	1	1	1	1	1	1	1	1	1	1	1	1	1	1	1	1	1	1	1	1	1	1
Glyma.01G137600	1	1	1	1	1	1	1	1	1	1	1	1	1	1	1	1	1	1	1	1	1	1	1	1	1	1	1	1	1	1	1	1	1	1	1	1	1	1	1	1	1	1	1	1	1	1	1	1	1
Glyma.01G137700	1	1	1	1	1	1	1	1	1	1	1	1	1	1	1	1	1	1	1	1	1	1	1	1	1	1	1	1	1	1	1	1	1	1	1	1	1	1	1	1	1	1	1	1	1	1	1	1	1
Glyma.01G137900	1	1	1	1	1	1	1	1	1	1	1	1	1	1	1	1	1	1	1	1	1	1	1	1	1	1	1	1	1	1	1	1	1	1	1	1	1	1	1	1	1	1	1	1	1	1	1	1	1
Glyma.01G138000	1	1	1	1	1	1	1	1	1	1	1	1	1	1	1	1	1	1	1	1	1	1	1	1	1	1	1	1	1	1	1	1	1	1	1	1	1	1	1	1	1	1	1	1	1	1	1	1	1
Glyma.01G138100	1	1	1	1	1	1	1	1	1	1	1	1	1	1	1	1	1	1	1	1	1	1	1	1	1	1	1	1	1	1	1	1	1	1	1	1	1	1	1	1	1	1	1	1	1	1	1	1	1
Glyma.01G138200	1	1	1	1	1	1	1	1	1	1	1	1	1	1	1	1	1	1	1	1	1	1	1	1	1	1	1	1	1	1	1	1	1	1	1	1	1	1	1	1	1	1	1	1	1	1	1	1	1
Glyma.01G138300	1	1	1	1	1	1	1	1	1	1	1	1	1	1	1	1	1	1	1	1	1	1	1	1	1	1	1	1	1	1	1	1	1	1	1	1	1	1	1	1	1	1	1	1	1	1	1	1	1
Glyma.01G138400	1	1	1	1	1	1	1	1	1	1	1	1	1	1	1	1	1	1	1	1	1	1	1	1	1	1	1	1	1	1	1	1	1	1	1	1	1	1	1	1	1	1	1	1	1	1	1	1	1
Glyma.01G138600	1	1	1	1	1	1	1	1	1	1	1	1	1	1	1	1	1	1	1	1	1	1	1	1	1	1	1	1	1	1	1	1	1	1	1	1	1	1	1	1	1	1	1	1	1	1	1	1	1
Glyma.01G138800	1	1	1	1	1	1	1	1	1	1	1	1	1	1	1	1	1	1	1	1	1	1	1	1	1	1	1	1	1	1	1	1	1	1	1	1	1	1	1	1	1	1	1	1	1	1	1	1	1
Glyma.01G139000	1	1	1	1	1	1	1	1	1	1	1	1	1	1	1	1	1	1	1	1	1	1	1	1	1	1	1	1	1	1	1	1	1	1	1	1	1	1	1	1	1	1	1	1	1	1	1	1	1
Glyma.01G139100	1	1	1	1	1	1	1	1	1	1	1	1	1	1	1	1	1	1	1	1	1	1	1	1	1	1	1	1	1	1	1	1	1	1	1	1	1	1	1	1	1	1	1	1	1	1	1	1	1
Glyma.01G139500	1	1	1	1	1	1	1	1	1	1	1	1	1	1	1	1	1	1	1	1	1	1	1	1	1	1	1	1	1	1	1	1	1	1	1	1	1	1	1	1	1	1	1	1	1	1	1	1	1
Glyma.01G139600	1	1	1	1	1	1	1	1	1	1	1	1	1	1	1	1	1	1	1	1	1	1	1	1	1	1	1	1	1	1	1	1	1	1	1	1	1	1	1	1	1	1	1	1	1	1	1	1	1
Glyma.01G139633	1	1	1	1	1	1	1	1	1	1	1	1	1	1	1	1	1	1	1	1	1	1	1	1	1	1	1	1	1	1	1	1	1	1	1	1	1	1	1	1	1	1	1	1	1	1	1	1	1
Glyma.01G139666	1	1	1	1	1	1	1	1	1	1	1	1	1	1	1	1	1	1	1	1	1	1	1	1	1	1	1	1	1	1	1	1	1	1	1	1	1	1	1	1	1	1	1	1	1	1	1	1	1
Glyma.01G139700	1	1	1	1	1	1	1	1	1	1	1	1	1	1	1	1	1	1	1	1	1	1	1	1	1	1	1	1	1	1	1	1	1	1	1	1	1	1	1	1	1	1	1	1	1	1	1	1	1
Glyma.01G139900	1	1	1	1	1	1	1	1	1	1	1	1	1	1	1	1	1	1	1	1	1	1	1	1	1	1	1	1	1	1	1	1	1	1	1	1	1	1	1	1	1	1	1	1	1	1	1	1	1
Glyma.01G140002	1	1	1	1	1	1	1	1	1	1	1	1	1	1	1	1	1	1	1	1	1	1	1	1	1	1	1	1	1	1	1	1	1	1	1	1	1	1	1	1	1	1	1	1	1	1	1	1	1
Glyma.01G140102	1	1	1	1	1	1	1	1	1	1	1	1	1	1	1	1	1	1	1	1	1	1	1	1	1	1	1	1	1	1	1	1	1	1	1	1	1	1	1	1	1	1	1	1	1	1	1	1	1
Glyma.01G140200	1	1	1	1	1	1	1	1	1	1	1	1	1	1	1	1	1	1	1	1	1	1	1	1	1	1	1	1	1	1	1	1	1	1	1	1	1	1	1	1	1	1	1	1	1	1	1	1	1
Glyma.01G140300	1	1	1	1	1	1	1	1	1	1	1	1	1	1	1	1	1	1	1	1	1	1	1	1	1	1	1	1	1	1	1	1	1	1	1	1	1	1	1	1	1	1	1	1	1	1	1	1	1
Glyma.01G140600	1	1	1	1	1	1	1	1	1	1	1	1	1	1	1	1	1	1	1	1	1	1	1	1	1	1	1	1	1	1	1	1	1	1	1	1	1	1	1	1	1	1	1	1	1	1	1	1	1
Glyma.01G140850	1	1	1	1	1	1	1	1	1	1	1	1	1	1	1	1	1	1	1	1	1	1	1	1	1	1	1	1	1	1	1	1	1	1	1	1	1	1	1	1	1	1	1	1	1	1	1	1	1
Glyma.01G141000	1	1	1	1	1	1	1	1	1	1	1	1	1	1	1	1	1	1	1	1	1	1	1	1	1	1	1	1	1	1	1	1	1	1	1	1	1	1	1	1	1	1	1	1	1	1	1	1	1
Glyma.01G141100	1	1	1	1	1	1	1	1	1	1	1	1	1	1	1	1	1	1	1	1	1	1	1	1	1	1	1	1	1	1	1	1	1	1	1	1	1	1	1	1	1	1	1	1	1	1	1	1	1
Glyma.01G141200	1	1	1	1	1	1	1	1	1	1	1	1	1	1	1	1	1	1	1	1	1	1	1	1	1	1	1	1	1	1	1	1	1	1	1	1	1	1	1	1	1	1	1	1	1	1	1	1	1
Glyma.01G141300	1	1	1	1	1	1	1	1	1	1	1	1	1	1	1	1	1	1	1	1	1	1	1	1	1	1	1	1	1	1	1	1	1	1	1	1	1	1	1	1	1	1	1	1	1	1	1	1	1
Glyma.01G141400	1	1	1	1	1	1	1	1	1	1	1	1	1	1	1	1	1	1	1	1	1	1	1	1	1	1	1	1	1	1	1	1	1	1	1	1	1	1	1	1	1	1	1	1	1	1	1	1	1
Glyma.01G141600	1	1	1	1	1	1	1	1	1	1	1	1	1	1	1	1	1	1	1	1	1	1	1	1	1	1	1	1	1	1	1	1	1	1	1	1	1	1	1	1	1	1	1	1	1	1	1	1	1
Glyma.01G141700	1	1	1	1	1	1	1	1	1	1	1	1	1	1	1	1	1	1	1	1	1	1	1	1	1	1	1	1	1	1	1	1	1	1	1	1	1	1	1	1	1	1	1	1	1	1	1	1	1
Glyma.01G141800	1	1	1	1	1	1	1	1	1	1	1	1	1	1	1	1	1	1	1	1	1	1	1	1	1	1	1	1	1	1	1	1	1	1	1	1	1	1	1	1	1	1	1	1	1	1	1	1	1
Glyma.01G141900	1	1	1	1	1	1	1	1	1	1	1	1	1	1	1	1	1	1	1	1	1	1	1	1	1	1	1	1	1	1	1	1	1	1	1	1	1	1	1	1	1	1	1	1	1	1	1	1	1
Glyma.01G142000	1	1	1	1	1	1	1	1	1	1	1	1	1	1	1	1	1	1	1	1	1	1	1	1	1	1	1	1	1	1	1	1	1	1	1	1	1	1	1	1	1	1	1	1	1	1	1	1	1
Glyma.01G142100	1	1	1	1	1	1	1	1	1	1	1	1	1	1	1	1	1	1	1	1	1	1	1	1	1	1	1	1	1	1	1	1	1	1	1	1	1	1	1	1	1	1	1	1	1	1	1	1	1
Glyma.01G142300	1	1	1	1	1	1	1	1	1	1	1	1	1	1	1	1	1	1	1	1	1	1	1	1	1	1	1	1	1	1	1	1	1	1	1	1	1	1	1	1	1	1	1	1	1	1	1	1	1
Glyma.01G142400	1	1	1	1	1	1	1	1	1	1	1	1	1	1	1	1	1	1	1	1	1	1	1	1	1	1	1	1	1	1	1	1	1	1	1	1	1	1	1	1	1	1	1	1	1	1	1	1	1
Glyma.01G142600	1	1	1	1	1	1	1	1	1	1	1	1	1	1	1	1	1	1	1	1	1	1	1	1	1	1	1	1	1	1	1	1	1	1	1	1	1	1	1	1	1	1	1	1	1	1	1	1	1
Glyma.01G142700	1	1	1	1	1	1	1	1	1	1	1	1	1	1	1	1	1	1	1	1	1	1	1	1	1	1	1	1	1	1	1	1	1	1	1	1	1	1	1	1	1	1	1	1	1	1	1	1	1
Glyma.01G142800	1	1	1	1	1	1	1	1	1	1	1	1	1	1	1	1	1	1	1	1	1	1	1	1	1	1	1	1	1	1	1	1	1	1	1	1	1	1	1	1	1	1	1	1	1	1	1	1	1
Glyma.01G142851	1	1	1	1	1	1	1	1	1	1	1	1	1	1	1	1	1	1	1	1	1	1	1	1	1	1	1	1	1	1	1	1	1	1	1	1	1	1	1	1	1	1	1	1	1	1	1	1	1
Glyma.01G142900	1	1	1	1	1	1	1	1	1	1	1	1	1	1	1	1	1	1	1	1	1	1	1	1	1	1	1	1	1	1	1	1	1	1	1	1	1	1	1	1	1	1	1	1	1	1	1	1	1
Glyma.01G143000	1	1	1	1	1	1	1	1	1	1	1	1	1	1	1	1	1	1	1	1	1	1	1	1	1	1	1	1	1	1	1	1	1	1	1	1	1	1	1	1	1	1	1	1	1	1	1	1	1
Glyma.01G143100	1	1	1	1	1	1	1	1	1	1	1	1	1	1	1	1	1	1	1	1	1	1	1	1	1	1	1	1	1	1	1	1	1	1	1	1	1	1	1	1	1	1	1	1	1	1	1	1	1
Glyma.01G143200	1	1	1	1	1	1	1	1	1	1	1	1	1	1	1	1	1	1	1	1	1	1	1	1	1	1	1	1	1	1	1	1	1	1	1	1	1	1	1	1	1	1	1	1	1	1	1	1	1
Glyma.01G143400	1	1	1	1	1	1	1	1	1	1	1	1	1	1	1	1	1	1	1	1	1	1	1	1	1	1	1	1	1	1	1	1	1	1	1	1	1	1	1	1	1	1	1	1	1	1	1	1	1
Glyma.01G143500	1	1	1	1	1	1	1	1	1	1	1	1	1	1	1	1	1	1	1	1	1	1	1	1	1	1	1	1	1	1	1	1	1	1	1	1	1	1	1	1	1	1	1	1	1	1	1	1	1
Glyma.01G143700	1	1	1	1	1	1	1	1	1	1	1	1	1	1	1	1	1	1	1	1	1	1	1	1	1	1	1	1	1	1	1	1	1	1	1	1	1	1	1	1	1	1	1	1	1	1	1	1	1
Glyma.01G143750	1	1	1	1	1	1	1	1	1	1	1	1	1	1	1	1	1	1	1	1	1	1	1	1	1	1	1	1	1	1	1	1	1	1	1	1	1	1	1	1	1	1	1	1	1	1	1	1	1
Glyma.01G143800	1	1	1	1	1	1	1	1	1	1	1	1	1	1	1	1	1	1	1	1	1	1	1	1	1	1	1	1	1	1	1	1	1	1	1	1	1	1	1	1	1	1	1	1	1	1	1	1	1
Glyma.01G143900	1	1	1	1	1	1	1	1	1	1	1	1	1	1	1	1	1	1	1	1	1	1	1	1	1	1	1	1	1	1	1	1	1	1	1	1	1	1	1	1	1	1	1	1	1	1	1	1	1
Glyma.01G144200	1	1	1	1	1	1	1	1	1	1	1	1	1	1	1	1	1	1	1	1	1	1	1	1	1	1	1	1	1	1	1	1	1	1	1	1	1	1	1	1	1	1	1	1	1	1	1	1	1
Glyma.01G144300	1	1	1	1	1	1	1	1	1	1	1	1	1	1	1	1	1	1	1	1	1	1	1	1	1	1	1	1	1	1	1	1	1	1	1	1	1	1	1	1	1	1	1	1	1	1	1	1	1
Glyma.01G144400	1	1	1	1	1	1	1	1	1	1	1	1	1	1	1	1	1	1	1	1	1	1	1	1	1	1	1	1	1	1	1	1	1	1	1	1	1	1	1	1	1	1	1	1	1	1	1	1	1
Glyma.01G144500	1	1	1	1	1	1	1	1	1	1	1	1	1	1	1	1	1	1	1	1	1	1	1	1	1	1	1	1	1	1	1	1	1	1	1	1	1	1	1	1	1	1	1	1	1	1	1	1	1
Glyma.01G144700	1	1	1	1	1	1	1	1	1	1	1	1	1	1	1	1	1	1	1	1	1	1	1	1	1	1	1	1	1	1	1	1	1	1	1	1	1	1	1	1	1	1	1	1	1	1	1	1	1
Glyma.01G144800	1	1	1	1	1	1	1	1	1	1	1	1	1	1	1	1	1	1	1	1	1	1	1	1	1	1	1	1	1	1	1	1	1	1	1	1	1	1	1	1	1	1	1	1	1	1	1	1	1
Glyma.01G144900	1	1	1	1	1	1	1	1	1	1	1	1	1	1	1	1	1	1	1	1	1	1	1	1	1	1	1	1	1	1	1	1	1	1	1	1	1	1	1	1	1	1	1	1	1	1	1	1	1
Glyma.01G145000	1	1	1	1	1	1	1	1	1	1	1	1	1	1	1	1	1	1	1	1	1	1	1	1	1	1	1	1	1	1	1	1	1	1	1	1	1	1	1	1	1	1	1	1	1	1	1	1	1
Glyma.01G145200	1	1	1	1	1	1	1	1	1	1	1	1	1	1	1	1	1	1	1	1	1	1	1	1	1	1	1	1	1	1	1	1	1	1	1	1	1	1	1	1	1	1	1	1	1	1	1	1	1
Glyma.01G145300	1	1	1	1	1	1	1	1	1	1	1	1	1	1	1	1	1	1	1	1	1	1	1	1	1	1	1	1	1	1	1	1	1	1	1	1	1	1	1	1	1	1	1	1	1	1	1	1	1
Glyma.01G145400	1	1	1	1	1	1	1	1	1	1	1	1	1	1	1	1	1	1	1	1	1	1	1	1	1	1	1	1	1	1	1	1	1	1	1	1	1	1	1	1	1	1	1	1	1	1	1	1	1
Glyma.01G145501	1	1	1	1	1	1	1	1	1	1	1	1	1	1	1	1	1	1	1	1	1	1	1	1	1	1	1	1	1	1	1	1	1	1	1	1	1	1	1	1	1	1	1	1	1	1	1	1	1
Glyma.01G145600	1	1	0	1	1	1	1	1	1	1	1	1	1	1	1	1	1	0	1	0	1	1	0	1	1	1	1	1	1	1	1	1	1	1	1	1	1	0	1	1	1	1	1	1	1	1	1	1	1
Glyma.01G145700	1	1	0	1	1	1	1	0	1	1	0	1	1	1	0	1	1	0	1	0	1	1	0	1	1	1	1	1	0	1	1	1	1	1	1	1	1	0	1	1	1	1	1	1	1	1	1	1	1
Glyma.01G145900	1	1	1	1	1	1	1	1	1	1	1	1	1	1	1	1	1	1	1	1	1	1	1	1	1	1	1	1	1	1	1	1	1	1	1	1	1	1	1	1	1	1	1	1	1	1	1	1	1
Glyma.01G146000	1	1	1	1	1	1	1	1	1	1	1	1	1	1	1	1	1	1	1	1	1	1	1	1	1	1	1	1	1	1	1	1	1	1	1	1	1	1	1	1	1	1	1	1	1	1	1	1	1
Glyma.01G146100	1	1	1	1	1	1	1	1	1	1	1	1	1	1	1	1	1	1	1	1	1	1	1	1	1	1	1	1	1	1	1	1	1	1	1	1	1	1	1	1	1	1	1	1	1	1	1	1	1
Glyma.01G146151	1	1	1	1	1	1	1	1	1	1	1	1	1	1	1	1	1	1	1	1	1	1	1	1	1	1	1	1	1	1	1	1	1	1	1	1	1	1	1	1	1	1	1	1	1	1	1	1	1
Glyma.01G146200	1	1	1	1	1	1	1	1	1	1	1	1	1	1	1	1	1	1	1	1	1	1	1	1	1	1	1	1	1	1	1	1	1	1	1	1	1	1	1	1	1	1	1	1	1	1	1	1	1
Glyma.01G146300	1	1	1	1	1	1	1	1	1	1	1	1	1	1	1	1	1	1	1	1	1	1	1	1	1	1	1	1	1	1	1	1	1	1	1	1	1	1	1	1	1	1	1	1	1	1	1	1	1
Glyma.01G146400	1	1	1	1	1	1	1	1	1	1	1	1	1	1	1	1	1	1	1	1	1	1	1	1	1	1	1	1	1	1	1	1	1	1	1	1	1	1	1	1	1	1	1	1	1	1	1	1	1
Glyma.01G146500	1	1	1	1	1	1	1	1	1	1	1	1	1	1	1	1	1	1	1	1	1	1	1	1	1	1	1	1	1	1	1	1	1	1	1	1	1	1	1	1	1	1	1	1	1	1	1	1	1
Glyma.01G146600	1	1	1	1	1	1	1	1	1	1	1	1	1	1	1	1	1	1	1	1	1	1	1	1	1	1	1	1	1	1	1	1	1	1	1	1	1	1	1	1	1	1	1	1	1	1	1	1	1
Glyma.01G146700	1	1	1	1	1	1	1	1	1	1	1	1	1	1	1	1	1	1	1	1	1	1	1	1	1	1	1	1	1	1	1	1	1	1	1	1	1	1	1	1	1	1	1	1	1	1	1	1	1
Glyma.01G146800	1	1	1	1	1	1	1	1	1	1	1	1	1	1	1	1	1	1	1	1	1	1	1	1	1	1	1	1	1	1	1	1	1	1	1	1	1	1	1	1	1	1	1	1	1	1	1	1	1
Glyma.01G146900	1	1	1	1	1	1	1	1	1	1	1	1	1	1	1	1	1	1	1	1	1	1	1	1	1	1	1	1	1	1	1	1	1	1	1	1	1	1	1	1	1	1	1	1	1	1	1	1	1
Glyma.01G147000	1	1	1	1	1	1	1	1	1	1	1	1	1	1	1	1	1	1	1	1	1	1	1	1	1	1	1	1	1	1	1	1	1	1	1	1	1	1	1	1	1	1	1	1	1	1	1	1	1
Glyma.01G147300	1	1	1	1	1	1	1	1	1	1	1	1	1	1	1	1	1	1	1	1	1	1	1	1	1	1	1	1	1	1	1	1	1	1	1	1	1	1	1	1	1	1	1	1	1	1	1	1	1
Glyma.01G147400	1	1	1	1	1	1	1	1	1	1	1	1	1	1	1	1	1	1	1	1	1	1	1	1	1	1	1	1	1	1	1	1	1	1	1	1	1	1	1	1	1	1	1	1	1	1	1	1	1
Glyma.01G147500	1	1	1	1	1	1	1	1	1	1	1	1	1	1	1	1	1	1	1	1	1	1	1	1	1	1	1	1	1	1	1	1	1	1	1	1	1	1	1	1	1	1	1	1	1	1	1	1	1
Glyma.01G147550	1	1	1	1	1	1	1	1	1	1	1	1	1	1	1	1	1	1	1	1	1	1	1	1	1	1	1	1	1	1	1	1	1	1	1	1	1	1	1	1	1	1	1	1	1	1	1	1	1
Glyma.01G147600	1	1	1	1	1	1	1	1	1	1	1	1	1	1	1	1	1	1	1	1	1	1	1	1	1	1	1	1	1	1	1	1	1	1	1	1	1	1	1	1	1	1	1	1	1	1	1	1	1
Glyma.01G147700	1	1	1	1	1	1	1	1	1	1	1	1	1	1	1	1	1	1	1	1	1	1	1	1	1	1	1	1	1	1	1	1	1	1	1	1	1	1	1	1	1	1	1	1	1	1	1	1	1
Glyma.01G147800	1	1	1	1	1	1	1	1	1	1	1	1	1	1	1	1	1	1	1	1	1	1	1	1	1	1	1	1	1	1	1	1	1	1	1	1	1	1	1	1	1	1	1	1	1	1	1	1	1
Glyma.01G147900	1	1	1	1	1	1	1	1	1	1	1	1	1	1	1	1	1	1	1	1	1	1	1	1	1	1	1	1	1	1	1	1	1	1	1	1	1	1	1	1	1	1	1	1	1	1	1	1	1
Glyma.01G148002	1	1	1	1	1	1	1	1	1	1	1	1	1	1	1	1	1	1	1	1	1	1	1	1	1	1	1	1	1	1	1	1	1	1	1	1	1	1	1	1	1	1	1	1	1	1	1	1	1
Glyma.01G148100	1	1	1	1	1	1	1	1	1	1	1	1	1	1	1	1	1	1	1	1	1	1	1	1	1	1	1	1	1	1	1	1	1	1	1	1	1	1	1	1	1	1	1	1	1	1	1	1	1
Glyma.01G148201	1	1	1	1	1	1	1	1	1	1	1	1	1	1	1	1	1	1	1	1	1	1	1	1	1	1	1	1	1	1	1	1	1	1	1	1	1	1	1	1	1	1	1	1	1	1	1	1	1
Glyma.01G148300	1	1	1	1	1	1	1	1	1	1	1	1	1	1	1	1	1	1	1	1	1	1	1	1	1	1	1	1	1	1	1	1	1	1	1	1	1	1	1	1	1	1	1	1	1	1	1	1	1
Glyma.01G148401	1	1	1	1	1	1	1	1	1	1	1	1	1	1	1	1	1	1	1	1	1	1	1	1	1	1	1	1	1	1	1	1	1	1	1	1	1	1	1	1	1	1	1	1	1	1	1	1	1
Glyma.01G148500	1	1	1	1	1	1	1	1	1	1	1	1	1	1	1	1	1	1	1	1	1	1	1	1	1	1	1	1	1	1	1	1	1	1	1	1	1	1	1	1	1	1	1	1	1	1	1	1	1
Glyma.01G148600	1	1	1	1	1	1	1	1	1	1	1	1	1	1	1	1	1	1	1	1	1	1	1	1	1	1	1	1	1	1	1	1	1	1	1	1	1	1	1	1	1	1	1	1	1	1	1	1	1
Glyma.01G148700	1	1	1	1	1	1	1	1	1	1	1	1	1	1	1	1	1	1	1	1	1	1	1	1	1	1	1	1	1	1	1	1	1	1	1	1	1	1	1	1	1	1	1	1	1	1	1	1	1
Glyma.01G148800	1	1	1	1	1	1	1	1	1	1	1	1	1	1	1	1	1	1	1	1	1	1	1	1	1	1	1	1	1	1	1	1	1	1	1	1	1	1	1	1	1	1	1	1	1	1	1	1	1
Glyma.01G148900	1	1	1	1	1	1	1	1	1	1	1	1	1	1	1	1	1	1	1	1	1	1	1	1	1	1	1	1	1	1	1	1	1	1	1	1	1	1	1	1	1	1	1	1	1	1	1	1	1
Glyma.01G149000	1	1	1	1	1	1	1	1	1	1	1	1	1	1	1	1	1	1	1	1	1	1	1	1	1	1	1	1	1	1	1	1	1	1	1	1	1	1	1	1	1	1	1	1	1	1	1	1	1
Glyma.01G149102	1	1	1	1	1	1	1	1	1	1	1	1	1	1	1	1	1	1	1	1	1	1	1	1	1	1	1	1	1	1	1	1	1	1	1	1	1	1	1	1	1	1	1	1	1	1	1	1	1
Glyma.01G149300	1	1	1	1	1	1	1	1	1	1	1	1	1	1	1	1	1	1	1	1	1	1	1	1	1	1	1	1	1	1	1	1	1	1	1	1	1	1	1	1	1	1	1	1	1	1	1	1	1
Glyma.01G149400	1	1	1	1	1	1	1	1	1	1	1	1	1	1	1	1	1	1	1	1	1	1	1	1	1	1	1	1	1	1	1	1	1	1	1	1	1	1	1	1	1	1	1	1	1	1	1	1	1
Glyma.01G149500	1	1	1	1	1	1	1	1	1	1	1	1	1	1	1	1	1	1	1	1	1	1	1	1	1	1	1	1	1	1	1	1	1	1	1	1	1	1	1	1	1	1	1	1	1	1	1	1	1
Glyma.01G149700	1	1	1	1	1	1	1	1	1	1	1	1	1	1	1	1	1	1	1	1	1	1	1	1	1	1	1	1	1	1	1	1	1	1	1	1	1	1	1	1	1	1	1	1	1	1	1	1	1
Glyma.01G149800	1	1	1	1	1	1	1	1	1	1	1	1	1	1	1	1	1	1	1	1	1	1	1	1	1	1	1	1	1	1	1	1	1	1	1	1	1	1	1	1	1	1	1	1	1	1	1	1	1
Glyma.01G149900	1	1	1	1	1	1	1	1	1	1	1	1	1	1	1	1	1	1	1	1	1	1	1	1	1	1	1	1	1	1	1	1	1	1	1	1	1	1	1	1	1	1	1	1	1	1	1	1	1
Glyma.01G150000	1	1	1	1	1	1	1	1	1	1	1	1	1	1	1	1	1	1	1	1	1	1	1	1	1	1	1	1	1	1	1	1	1	1	1	1	1	1	1	1	1	1	1	1	1	1	1	1	1
Glyma.01G150100	1	1	1	1	1	1	1	1	1	1	1	1	1	1	1	1	1	1	1	1	1	1	1	1	1	1	1	1	1	1	1	1	1	1	1	1	1	1	1	1	1	1	1	1	1	1	1	1	1
Glyma.01G150200	1	1	1	1	1	1	1	1	1	1	1	1	1	1	1	1	1	1	1	1	1	1	1	1	1	1	1	1	1	1	1	1	1	1	1	1	1	1	1	1	1	1	1	1	1	1	1	1	1
Glyma.01G150300	1	1	1	1	1	1	1	1	1	1	1	1	1	1	1	1	1	1	1	1	1	1	1	1	1	1	1	1	1	1	1	1	1	1	1	1	1	1	1	1	1	1	1	1	1	1	1	1	1
Glyma.01G150400	1	1	1	1	1	1	1	1	1	1	1	1	1	1	1	1	1	1	1	1	1	1	1	1	1	1	1	1	1	1	1	1	1	1	1	1	1	1	1	1	1	1	1	1	1	1	1	1	1
Glyma.01G150500	1	1	1	1	1	1	1	1	1	1	1	1	1	1	1	1	1	1	1	1	1	1	1	1	1	1	1	1	1	1	1	1	1	1	1	1	1	1	1	1	1	1	1	1	1	1	1	1	1
Glyma.01G150600	1	1	1	1	1	1	1	1	1	1	1	1	1	1	1	1	1	1	1	1	1	1	1	1	1	1	1	1	1	1	1	1	1	1	1	1	1	1	1	1	1	1	1	1	1	1	1	1	1
Glyma.01G150700	1	1	1	1	1	1	1	1	1	1	1	1	1	1	1	1	1	1	1	1	1	1	1	1	1	1	1	1	1	1	1	1	1	1	1	1	1	1	1	1	1	1	1	1	1	1	1	1	1
Glyma.01G150800	1	1	1	1	1	1	1	1	1	1	1	1	1	1	1	1	1	1	1	1	1	1	1	1	1	1	1	1	1	1	1	1	1	1	1	1	1	1	1	1	1	1	1	1	1	1	1	1	1
Glyma.01G150900	1	1	1	1	1	1	1	1	1	1	1	1	1	1	1	1	1	1	1	1	1	1	1	1	1	1	1	1	1	1	1	1	1	1	1	1	1	1	1	1	1	1	1	1	1	1	1	1	1
Glyma.01G151000	1	1	1	1	1	1	1	1	1	1	1	1	1	1	1	1	1	1	1	1	1	1	1	1	1	1	1	1	1	1	1	1	1	1	1	1	1	1	1	1	1	1	1	1	1	1	1	1	1
Glyma.01G151050	1	1	1	1	1	1	1	1	1	1	1	1	1	1	1	1	1	1	1	1	1	1	1	1	1	1	1	1	1	1	1	1	1	1	1	1	1	1	1	1	1	1	1	1	1	1	1	1	1
Glyma.01G151100	1	1	1	0	1	1	1	1	1	1	1	1	0	1	1	1	1	1	1	1	1	1	1	1	0	1	1	1	1	1	0	1	1	1	1	1	1	1	0	1	1	1	1	1	1	1	1	1	1
Glyma.01G151200	1	1	1	1	1	1	1	1	1	1	1	1	1	1	1	1	1	1	1	1	1	1	1	1	1	1	1	1	1	1	1	1	1	1	1	1	1	1	1	1	1	1	1	1	1	1	1	1	1
Glyma.01G151300	1	1	1	1	1	1	1	1	1	1	1	1	1	1	1	1	1	1	1	1	1	1	1	1	1	1	1	1	1	1	1	1	1	1	1	1	1	1	1	1	1	1	1	1	1	1	1	1	1
Glyma.01G151400	1	1	1	1	1	1	1	1	1	1	1	1	1	1	1	1	1	1	1	1	1	1	1	1	1	1	1	1	1	1	1	1	1	1	1	1	1	1	1	1	1	1	1	1	1	1	1	1	1
Glyma.01G151466	1	1	1	1	1	1	1	1	1	1	1	1	1	1	1	1	1	1	1	1	1	1	1	1	1	1	1	1	1	1	1	1	1	1	1	1	1	1	1	1	1	1	1	1	1	1	1	1	1
Glyma.01G151532	1	1	1	1	1	1	1	1	1	1	1	1	1	1	1	1	1	1	1	1	1	1	1	1	1	1	1	1	1	1	1	1	1	1	1	1	1	1	1	1	1	1	1	1	1	1	1	1	1
Glyma.01G151600	1	1	1	1	1	1	1	1	1	1	1	1	1	1	1	1	1	1	1	1	1	1	1	1	1	1	1	1	1	1	1	1	1	1	1	1	1	1	1	1	1	1	1	1	1	1	1	1	1
Glyma.01G151700	1	1	1	1	1	1	1	1	1	1	1	1	1	1	1	1	1	1	1	1	1	1	1	1	1	1	1	1	1	1	1	1	1	1	1	1	1	1	1	1	1	1	1	1	1	1	1	1	1
Glyma.01G151800	1	1	1	1	1	1	1	1	1	1	1	1	1	1	1	1	1	1	1	1	1	1	1	1	1	1	1	1	1	1	1	1	1	1	1	1	1	1	1	1	1	1	1	1	1	1	1	1	1
Glyma.01G151900	1	1	1	1	1	1	1	1	1	1	1	1	1	1	1	1	1	1	1	1	1	1	1	1	1	1	1	1	1	1	1	1	1	1	1	1	1	1	1	1	1	1	1	1	1	1	1	1	1
Glyma.01G151951	1	1	1	1	1	1	1	1	1	1	1	1	1	1	1	1	1	1	1	1	1	1	1	1	1	1	1	1	1	1	1	1	1	1	1	1	1	1	1	1	1	1	1	1	1	1	1	1	1
Glyma.01G152000	1	0	1	0	0	1	0	0	0	0	0	0	0	0	1	1	1	1	0	1	1	1	1	1	0	1	0	0	1	0	0	0	1	0	1	1	1	0	0	1	0	1	0	1	1	1	1	1	0
Glyma.01G152100	1	1	1	1	1	1	1	1	1	1	1	1	1	1	1	1	1	1	1	1	1	1	1	1	1	1	1	1	1	1	1	1	1	1	1	1	1	1	1	1	1	1	1	1	1	1	1	1	1
Glyma.01G152200	1	1	1	1	1	1	1	1	1	1	1	1	1	1	1	1	1	1	1	1	1	1	1	1	1	1	1	1	1	1	1	1	1	1	1	1	1	1	1	1	1	1	1	1	1	1	1	1	1
Glyma.01G152300	1	1	1	1	1	1	1	1	1	1	1	1	1	1	1	1	1	1	1	1	1	1	1	1	1	1	1	1	1	1	1	1	1	1	1	1	1	1	1	1	1	1	1	1	1	1	1	1	1
Glyma.01G152500	1	1	1	1	1	1	1	1	1	1	1	1	1	1	1	1	1	1	1	1	1	1	1	1	1	1	1	1	1	1	1	1	1	1	1	1	1	1	1	1	1	1	1	1	1	1	1	1	1
Glyma.01G152600	1	1	1	1	1	1	1	1	1	1	1	1	1	1	1	1	1	1	1	1	1	1	1	1	1	1	1	1	1	1	1	1	1	1	1	1	1	1	1	1	1	1	1	1	1	1	1	1	1
Glyma.01G152700	1	1	1	1	1	1	1	1	1	1	1	1	1	1	1	1	1	1	1	1	1	1	1	1	1	1	1	1	1	1	1	1	1	1	1	1	1	1	1	1	1	1	1	1	1	1	1	1	1
Glyma.01G152800	1	0	1	0	1	1	0	1	0	0	1	1	0	1	1	1	1	1	0	1	1	1	1	1	0	1	0	0	1	0	0	1	1	0	1	1	1	1	0	1	1	1	1	1	1	1	1	1	1
Glyma.01G152900	1	1	1	1	1	1	1	1	1	1	1	1	1	1	1	1	1	1	1	1	1	1	1	1	1	1	1	1	1	1	1	1	1	1	1	1	1	1	1	1	1	1	1	1	1	1	1	1	1
Glyma.01G153000	1	1	1	1	1	1	1	1	1	1	1	1	1	1	1	1	1	1	1	1	1	1	1	1	1	1	1	1	1	1	1	1	1	1	1	1	1	1	1	1	1	1	1	1	1	1	1	1	1
Glyma.01G153100	1	1	1	1	1	1	1	1	1	1	1	1	1	1	1	1	1	1	1	1	1	1	1	1	1	1	1	1	1	1	1	1	1	1	1	1	1	1	1	1	1	1	1	1	1	1	1	1	1
Glyma.01G153200	1	1	1	1	1	1	1	1	1	1	1	1	1	1	1	1	1	1	1	1	1	1	1	1	1	1	1	1	1	1	1	1	1	1	1	1	1	1	1	1	1	1	1	1	1	1	1	1	1
Glyma.01G153300	1	1	1	1	1	1	1	1	1	1	1	1	1	1	1	1	1	1	1	1	1	1	1	1	1	1	1	1	1	1	1	1	1	1	1	1	1	1	1	1	1	1	1	1	1	1	1	1	1
Glyma.01G153400	1	1	1	1	1	1	1	1	1	1	1	1	1	1	1	1	1	1	1	1	1	1	1	1	1	1	1	1	1	1	1	1	1	1	1	1	1	1	1	1	1	1	1	1	1	1	1	1	1
Glyma.01G153500	1	1	1	1	1	1	1	1	1	1	1	1	1	1	1	1	1	1	1	1	1	1	1	1	1	1	1	1	1	1	1	1	1	1	1	1	1	1	1	1	1	1	1	1	1	1	1	1	1
Glyma.01G153600	1	1	1	1	1	1	1	1	1	1	1	1	1	1	1	1	1	1	1	1	1	1	1	1	1	1	1	1	1	1	1	1	1	1	1	1	1	1	1	1	1	1	1	1	1	1	1	1	1
Glyma.01G153700	1	1	1	1	1	1	1	1	1	1	1	1	1	1	1	1	1	1	1	1	1	1	1	1	1	1	1	1	1	1	1	1	1	1	1	1	1	1	1	1	1	1	1	1	1	1	1	1	1
Glyma.01G153801	1	1	1	1	1	1	1	1	1	1	1	1	1	1	1	1	1	1	1	1	1	1	1	1	1	1	1	1	1	1	1	1	1	1	1	1	1	1	1	1	1	1	1	1	1	1	1	1	1
Glyma.01G153900	1	1	1	1	1	1	1	1	1	1	1	1	1	1	1	1	1	1	1	1	1	1	1	1	1	1	1	1	1	1	1	1	1	1	1	1	1	1	1	1	1	1	1	1	1	1	1	1	1
Glyma.01G153934	1	1	1	1	1	1	1	1	1	1	1	1	1	1	1	1	1	1	1	1	1	1	1	1	1	1	1	1	1	1	1	1	1	1	1	1	1	1	1	1	1	1	1	1	1	1	1	1	1
Glyma.01G153967	1	1	1	1	1	1	1	1	1	1	1	1	1	1	1	1	1	1	1	1	1	1	1	1	1	1	1	1	1	1	1	1	1	1	1	1	1	1	1	1	1	1	1	1	1	1	1	1	1
Glyma.01G154000	1	1	1	1	1	1	1	1	1	1	1	1	1	1	1	1	1	1	1	1	1	1	1	1	1	1	1	1	1	1	1	1	1	1	1	1	1	1	1	1	1	1	1	1	1	1	1	1	1
Glyma.01G154100	1	1	1	1	1	1	1	1	1	1	1	1	1	1	1	1	1	1	1	1	1	1	1	1	1	1	1	1	1	1	1	1	1	1	1	1	1	1	1	1	1	1	1	1	1	1	1	1	1
Glyma.01G154200	1	1	1	1	1	1	1	1	1	1	1	1	1	1	1	1	1	1	1	1	1	1	1	1	1	1	1	1	1	1	1	1	1	1	1	1	1	1	1	1	1	1	1	1	1	1	1	1	1
Glyma.01G154300	1	1	1	1	1	1	1	1	1	1	1	1	1	1	1	1	1	1	1	1	1	1	1	1	1	1	1	1	1	1	1	1	1	1	1	1	1	1	1	1	1	1	1	1	1	1	1	1	1
Glyma.01G154400	1	1	1	1	1	1	1	1	1	1	1	1	1	1	1	1	1	1	1	1	1	1	1	1	1	1	1	1	1	1	1	1	1	1	1	1	1	1	1	1	1	1	1	1	1	1	1	1	1
Glyma.01G154450	1	1	1	1	1	1	1	1	1	1	1	1	1	1	1	1	1	1	1	1	1	1	1	1	1	1	1	1	1	1	1	1	1	1	1	1	1	1	1	1	1	1	1	1	1	1	1	1	1
Glyma.01G154501	1	1	1	1	1	1	1	1	1	1	1	1	1	1	1	1	1	1	1	1	1	1	1	1	1	1	1	1	1	1	1	1	1	1	1	1	1	1	1	1	1	1	1	1	1	1	1	1	1
Glyma.01G154551	1	1	1	1	1	1	1	1	1	1	1	1	1	1	1	1	1	1	1	1	1	1	1	1	1	1	1	1	1	1	1	1	1	1	1	1	1	1	1	1	1	1	1	1	1	1	1	1	1
Glyma.01G154600	1	1	1	1	1	1	1	1	1	1	1	1	1	1	1	1	1	1	1	1	1	1	1	1	1	1	1	1	1	1	1	1	1	1	1	1	1	1	1	1	1	1	1	1	1	1	1	1	1
Glyma.01G154700	1	1	1	1	1	1	1	1	1	1	1	1	1	1	1	1	1	1	1	1	1	1	1	1	1	1	1	1	1	1	1	1	1	1	1	1	1	1	1	1	1	1	1	1	1	1	1	1	1
Glyma.01G154750	1	1	1	1	1	1	1	1	1	1	1	1	1	1	1	1	1	1	1	1	1	1	1	1	1	1	1	1	1	1	1	1	1	1	1	1	1	1	1	1	1	1	1	1	1	1	1	1	1
Glyma.01G154800	1	1	1	1	1	1	1	1	1	1	1	1	1	1	1	1	1	1	1	1	1	1	1	1	1	1	1	1	1	1	1	1	1	1	1	1	1	1	1	1	1	1	1	1	1	1	1	1	1
Glyma.01G154900	1	1	1	1	1	1	1	1	1	1	1	1	1	1	1	1	1	1	1	1	1	1	1	1	1	1	1	1	1	1	1	1	1	1	1	1	1	1	1	1	1	1	1	1	1	1	1	1	1
Glyma.01G155000	1	1	1	1	1	1	1	1	1	1	1	1	1	1	1	1	1	1	1	1	1	1	1	1	1	1	1	1	1	1	1	1	1	1	1	1	1	1	1	1	1	1	1	1	1	1	1	1	1
Glyma.01G155150	1	1	1	1	1	1	1	1	1	1	1	1	1	1	1	1	1	1	1	1	1	1	1	1	1	1	1	1	1	1	1	1	1	1	1	1	1	1	1	1	1	1	1	1	1	1	1	1	1
Glyma.01G155200	1	1	1	1	1	1	1	1	1	1	1	1	1	1	1	1	1	1	1	1	1	1	1	1	1	1	1	1	1	1	1	1	1	1	1	1	1	1	1	1	1	1	1	1	1	1	1	1	1
Glyma.01G155300	1	1	1	1	1	1	1	1	1	1	1	1	1	1	1	1	1	1	1	1	1	1	1	1	1	1	1	1	1	1	1	1	1	1	1	1	1	1	1	1	1	1	1	1	1	1	1	1	1
Glyma.01G155400	1	1	1	1	1	1	1	1	1	1	1	1	1	1	1	1	1	1	1	1	1	1	1	1	1	1	1	1	1	1	1	1	1	1	1	1	1	1	1	1	1	1	1	1	1	1	1	1	1
Glyma.01G155500	1	1	0	1	1	0	1	1	1	1	1	1	1	1	1	1	0	0	1	0	1	1	0	0	1	1	1	1	0	1	1	1	0	1	0	0	0	1	1	0	1	1	1	1	1	1	1	1	1
Glyma.01G155600	1	1	1	1	1	1	1	1	1	1	1	1	1	1	1	1	1	1	1	1	1	1	1	1	1	1	1	1	1	1	1	1	1	1	1	1	1	1	1	1	1	1	1	1	1	1	1	1	1
Glyma.01G155700	1	1	1	1	1	1	1	1	1	1	1	1	1	1	1	1	1	1	1	1	1	1	1	1	1	1	1	1	1	1	1	1	1	1	1	1	1	1	1	1	1	1	1	1	1	1	1	1	1
Glyma.01G155800	1	1	1	1	1	1	1	1	1	1	1	1	1	1	1	1	1	1	1	1	1	1	1	1	1	1	1	1	1	1	1	1	1	1	1	1	1	1	1	1	1	1	1	1	1	1	1	1	1
Glyma.01G155900	1	1	1	1	1	1	1	1	1	1	1	1	1	1	1	1	1	1	1	1	1	1	1	1	1	1	1	1	1	1	1	1	1	1	1	1	1	1	1	1	1	1	1	1	1	1	1	1	1
Glyma.01G156000	1	1	1	1	1	1	1	1	1	1	1	1	1	1	1	1	1	1	1	1	1	1	1	1	1	1	1	1	1	1	1	1	1	1	1	1	1	1	1	1	1	1	1	1	1	1	1	1	1
Glyma.01G156200	1	1	1	1	1	1	1	1	1	1	1	1	1	1	1	1	1	1	1	1	1	1	1	1	1	1	1	1	1	1	1	1	1	1	1	1	1	1	1	1	1	1	1	1	1	1	1	1	1
Glyma.01G156400	1	1	1	1	1	1	1	1	1	1	1	1	1	1	1	1	1	1	1	1	1	1	1	1	1	1	1	1	1	1	1	1	1	1	1	1	1	1	1	1	1	1	1	1	1	1	1	1	1
Glyma.01G156500	1	1	1	1	1	1	1	1	1	1	1	1	1	1	1	1	1	1	1	1	1	1	1	1	1	1	1	1	1	1	1	1	1	1	1	1	1	1	1	1	1	1	1	1	1	1	1	1	1
Glyma.01G156600	1	1	1	1	1	1	1	1	1	1	1	1	1	1	1	1	1	1	1	1	1	1	1	1	1	1	1	1	1	1	1	1	1	1	1	1	1	1	1	1	1	1	1	1	1	1	1	1	1
Glyma.01G156700	1	1	1	1	1	1	1	1	1	1	1	1	1	1	1	1	1	1	1	1	1	1	1	1	1	1	1	1	1	1	1	1	1	1	1	1	1	1	1	1	1	1	1	1	1	1	1	1	1
Glyma.01G156800	1	1	1	1	1	1	1	1	1	1	1	1	1	1	1	1	1	1	1	1	1	1	1	1	1	1	1	1	1	1	1	1	1	1	1	1	1	1	1	1	1	1	1	1	1	1	1	1	1
Glyma.01G156900	1	1	1	1	1	1	1	1	1	1	1	1	1	1	1	1	1	1	1	1	1	1	1	1	1	1	1	1	1	1	1	1	1	1	1	1	1	1	1	1	1	1	1	1	1	1	1	1	1
Glyma.01G157000	1	1	1	1	1	1	1	1	1	1	1	1	1	1	1	1	1	1	1	1	1	1	1	1	1	1	1	1	1	1	1	1	1	1	1	1	1	1	1	1	1	1	1	1	1	1	1	1	1
Glyma.01G157100	1	1	1	1	1	1	1	1	1	1	1	1	1	1	1	1	1	1	1	1	1	1	1	1	1	1	1	1	1	1	1	1	1	1	1	1	1	1	1	1	1	1	1	1	1	1	1	1	1
Glyma.01G157200	1	1	1	1	1	1	1	1	1	1	1	1	1	1	1	1	1	1	1	1	1	1	1	1	1	1	1	1	1	1	1	1	1	1	1	1	1	1	1	1	1	1	1	1	1	1	1	1	1
Glyma.01G157300	1	1	1	1	1	1	1	1	1	1	1	1	1	1	1	1	1	1	1	1	1	1	1	1	1	1	1	1	1	1	1	1	1	1	1	1	1	1	1	1	1	1	1	1	1	1	1	1	1
Glyma.01G157400	1	1	1	1	1	1	1	1	1	1	1	1	1	1	1	1	1	1	1	1	1	1	1	1	1	1	1	1	1	1	1	1	1	1	1	1	1	1	1	1	1	1	1	1	1	1	1	1	1
Glyma.01G157500	1	1	1	1	1	1	1	1	1	1	1	1	1	1	1	1	1	1	1	1	1	1	1	1	1	1	1	1	1	1	1	1	1	1	1	1	1	1	1	1	1	1	1	1	1	1	1	1	1
Glyma.01G157600	1	1	1	1	1	1	1	1	1	1	1	1	1	1	1	1	1	1	1	1	1	1	0	1	1	1	1	1	1	1	1	1	1	1	1	1	1	1	1	1	1	1	1	1	1	1	1	1	1
Glyma.01G157700	1	1	1	1	1	1	1	1	1	1	1	1	1	1	1	1	1	1	1	1	1	1	1	1	1	1	1	1	1	1	1	1	1	1	1	1	1	1	1	1	1	1	1	1	1	1	1	1	1
Glyma.01G157800	1	1	1	1	1	1	1	1	1	1	1	1	1	1	1	1	1	1	1	1	1	1	1	1	1	1	1	1	1	1	1	1	1	1	1	1	1	1	1	1	1	1	1	1	1	1	1	1	1
Glyma.01G157900	1	1	1	1	1	1	1	1	1	1	1	1	1	1	1	1	1	1	1	1	1	1	1	1	1	1	1	1	1	1	1	1	1	1	1	1	1	1	1	1	1	1	1	1	1	1	1	1	1
Glyma.01G158000	1	1	1	1	1	1	1	1	1	1	1	1	1	1	1	1	1	1	1	1	1	1	1	1	1	1	1	1	1	1	1	1	1	1	1	1	1	1	1	1	1	1	1	1	1	1	1	1	1
Glyma.01G158100	1	1	1	1	1	1	1	1	1	1	1	1	1	1	1	1	1	1	1	1	1	1	1	1	1	1	1	1	1	1	1	1	1	1	1	1	1	1	1	1	1	1	1	1	1	1	1	1	1
Glyma.01G158150	1	1	1	1	1	1	1	1	1	1	1	1	1	1	1	1	1	1	1	1	1	1	1	1	1	1	1	1	1	1	1	1	1	1	1	1	1	1	1	1	1	1	1	1	1	1	1	1	1
Glyma.01G158200	1	1	1	1	1	1	1	1	1	1	1	1	1	1	1	1	1	1	1	1	1	1	1	1	1	1	1	1	1	1	1	1	1	1	1	1	1	1	1	1	1	1	1	1	1	1	1	1	1
Glyma.01G158300	1	1	1	1	1	1	1	1	1	1	1	1	1	1	1	1	1	1	1	1	1	1	1	1	1	1	1	1	1	1	1	1	1	1	1	1	1	1	1	1	1	1	1	1	1	1	1	1	1
Glyma.01G158400	1	1	1	1	1	1	1	1	1	1	1	1	1	1	1	1	1	1	1	1	1	1	1	1	1	1	1	1	1	1	1	1	1	1	1	1	1	1	1	1	1	1	1	1	1	1	1	1	1
Glyma.01G158500	1	1	1	1	1	1	1	1	1	1	1	1	1	1	1	1	1	1	1	1	1	1	1	1	1	1	1	1	1	1	1	1	1	1	1	1	1	1	1	1	1	1	1	1	1	1	1	1	1
Glyma.01G158600	1	1	1	1	1	1	1	1	1	1	1	1	1	1	1	1	1	1	1	1	1	1	1	1	1	1	1	1	1	1	1	1	1	1	1	1	1	1	1	1	1	1	1	1	1	1	1	1	1
Glyma.01G158651	1	1	1	1	1	1	1	1	1	1	1	1	1	1	1	1	1	1	1	1	1	1	1	1	1	1	1	1	1	1	1	1	1	1	1	1	1	1	1	1	1	1	1	1	1	1	1	1	1
Glyma.01G158700	1	1	1	1	1	1	1	1	1	1	1	1	1	1	1	1	1	1	1	1	1	1	1	1	1	1	1	1	1	1	1	1	1	1	1	1	1	1	1	1	1	1	1	1	1	1	1	1	1
Glyma.01G158750	1	1	1	1	1	1	1	1	1	1	1	1	1	1	1	1	1	1	1	1	1	1	1	1	1	1	1	1	1	1	1	1	1	1	1	1	1	1	1	1	1	1	1	1	1	1	1	1	1
Glyma.01G158800	1	1	1	1	1	1	1	1	1	1	1	1	1	1	1	1	1	1	1	1	1	1	1	1	1	1	1	1	1	1	1	1	1	1	1	1	1	1	1	1	1	1	1	1	1	1	1	1	1
Glyma.01G158900	1	1	1	1	1	1	1	1	1	1	1	1	1	1	1	1	1	1	1	1	1	1	1	1	1	1	1	1	1	1	1	1	1	1	1	1	1	1	1	1	1	1	1	1	1	1	1	1	1
Glyma.01G159000	1	1	1	1	1	1	1	1	1	1	1	1	1	1	1	1	1	1	1	1	1	1	1	1	1	1	1	1	1	1	1	1	1	1	1	1	1	1	1	1	1	1	1	1	1	1	1	1	1
Glyma.01G159100	1	1	1	1	1	1	1	1	1	1	1	1	1	1	1	1	1	1	1	1	1	1	1	1	1	1	1	1	1	1	1	1	1	1	1	1	1	1	1	1	1	1	1	1	1	1	1	1	1
Glyma.01G159200	1	1	1	1	1	1	1	1	1	1	1	1	1	1	1	1	1	1	1	1	1	1	1	1	1	1	1	1	1	1	1	1	1	1	1	1	1	1	1	1	1	1	1	1	1	1	1	1	1
Glyma.01G159301	1	1	1	1	1	1	1	1	1	1	1	1	1	1	1	1	1	1	1	1	1	1	1	1	1	1	1	1	1	1	1	1	1	1	1	1	1	1	1	1	1	1	1	1	1	1	1	1	1
Glyma.01G159400	1	1	1	1	1	1	1	1	1	1	1	1	1	1	1	1	1	1	1	1	1	1	1	1	1	1	1	1	1	1	1	1	1	1	1	1	1	1	1	1	1	1	1	1	1	1	1	1	1
Glyma.01G159450	1	1	1	1	1	1	1	1	1	1	1	1	1	1	1	1	1	1	1	1	1	1	1	1	1	1	1	1	1	1	1	1	1	1	1	1	1	1	1	1	1	1	1	1	1	1	1	1	1
Glyma.01G159500	1	1	1	1	1	1	1	1	1	1	1	1	1	1	1	1	1	1	1	1	1	1	1	1	1	1	1	1	1	1	1	1	1	1	1	1	1	1	1	1	1	1	1	1	1	1	1	1	1
Glyma.01G159600	1	1	1	1	1	1	1	1	1	1	1	1	1	1	1	1	1	1	1	1	1	1	1	1	1	1	1	1	1	1	1	1	1	1	1	1	1	1	1	1	1	1	1	1	1	1	1	1	1
Glyma.01G159700	1	1	1	1	1	1	1	1	1	1	1	1	1	1	1	1	1	1	1	1	1	1	1	1	1	1	1	1	1	1	1	1	1	1	1	1	1	1	1	1	1	1	1	1	1	1	1	1	1
Glyma.01G159800	1	1	1	1	1	1	1	1	1	1	1	1	1	1	1	1	1	1	1	1	1	1	1	1	1	1	1	1	1	1	1	1	1	1	1	1	1	1	1	1	1	1	1	1	1	1	1	1	1
Glyma.01G159900	1	1	1	1	1	1	1	1	1	1	1	1	1	1	1	1	1	1	1	1	1	1	1	1	1	1	1	1	1	1	1	1	1	1	1	1	1	1	1	1	1	1	1	1	1	1	1	1	1
Glyma.01G160000	1	1	1	1	1	1	1	1	1	1	1	1	1	1	1	1	1	1	1	1	1	1	1	1	1	1	1	1	1	1	1	1	1	1	1	1	1	1	1	1	1	1	1	1	1	0	1	1	1
Glyma.01G160100	1	1	1	1	1	1	1	1	1	1	1	1	1	1	1	1	1	1	1	1	1	1	1	1	1	1	1	1	1	1	1	1	1	1	1	1	1	1	1	1	1	1	1	1	1	1	1	1	1
Glyma.01G160200	1	1	1	1	1	1	1	1	1	1	1	1	1	1	1	1	1	1	1	1	1	1	1	1	1	1	1	1	1	1	1	1	1	1	1	1	1	1	1	1	1	1	1	1	1	1	1	1	1
Glyma.01G160300	1	1	1	1	1	1	1	1	1	1	1	1	1	1	1	1	1	1	1	1	1	1	1	1	1	1	1	1	1	1	1	1	1	1	1	1	1	1	1	1	1	1	1	1	1	1	1	1	1
Glyma.01G160400	1	1	1	1	1	1	1	1	1	1	1	1	1	1	1	1	1	1	1	1	1	1	1	1	1	1	1	1	1	1	1	1	1	1	1	1	1	1	1	1	1	1	1	1	1	1	1	1	1
Glyma.01G160500	1	1	1	1	1	1	1	1	1	1	1	1	1	1	1	1	1	1	1	1	1	1	1	1	1	1	1	1	1	1	1	1	1	1	1	1	1	1	1	1	1	1	1	1	1	1	1	1	1
Glyma.01G160600	1	1	1	1	1	1	1	1	1	1	1	1	1	1	1	1	1	1	1	1	1	1	1	1	1	1	1	1	1	1	1	1	1	1	1	1	1	1	1	1	1	1	1	1	1	1	1	1	1
Glyma.01G160700	1	1	1	1	1	1	1	1	1	1	1	1	1	1	1	1	1	1	1	1	1	1	1	1	1	1	1	1	1	1	1	1	1	1	1	1	1	1	1	1	1	1	1	1	1	1	1	1	1
Glyma.01G160800	1	1	1	1	1	1	1	1	1	1	1	1	1	1	1	1	1	1	1	1	1	1	1	1	1	1	1	1	1	1	1	1	1	1	1	1	1	1	1	1	1	1	1	1	1	1	1	1	1
Glyma.01G160900	1	1	1	1	1	1	1	1	1	1	1	1	1	1	1	1	1	1	1	1	1	1	1	1	1	1	1	1	1	1	1	1	1	1	1	1	1	1	1	1	1	1	1	1	1	1	1	1	1
Glyma.01G161000	1	1	1	1	1	1	1	1	1	1	1	1	1	1	1	1	1	1	1	1	1	1	1	1	1	1	1	1	1	1	1	1	1	1	1	1	1	1	1	1	1	1	1	1	1	1	1	1	1
Glyma.01G161051	1	1	1	1	1	1	1	1	1	1	1	1	1	1	1	1	1	1	1	1	1	1	1	1	1	1	1	1	1	1	1	1	1	1	1	1	1	1	1	1	1	1	1	1	1	1	1	1	1
Glyma.01G161100	1	1	1	1	1	1	1	1	1	1	1	1	1	1	1	1	1	1	1	1	1	1	1	1	1	1	1	1	1	1	1	1	1	1	1	1	1	1	1	1	1	1	1	1	1	1	1	1	1
Glyma.01G161200	1	1	1	1	1	1	1	1	1	1	1	1	1	1	1	1	1	1	1	1	1	1	1	1	1	1	1	1	1	1	1	1	1	1	1	1	1	1	1	1	1	1	1	1	1	1	1	1	1
Glyma.01G161500	1	1	1	1	1	1	1	1	1	1	1	1	1	1	1	1	1	1	1	1	1	1	1	1	1	1	1	1	1	1	1	1	1	1	1	1	1	1	1	1	1	1	1	1	1	1	1	1	1
Glyma.01G161300	1	1	1	1	1	1	1	1	1	1	1	1	1	1	1	1	1	1	1	1	1	1	1	1	1	1	1	1	1	1	1	1	1	1	1	1	1	1	1	1	1	1	1	1	1	1	1	1	1
Glyma.01G161400	1	1	1	1	1	1	1	1	1	1	1	1	1	1	1	1	1	1	1	1	1	1	1	1	1	1	1	1	1	1	1	1	1	1	1	1	1	1	1	1	1	1	1	1	1	1	1	1	1
Glyma.01G161600	1	1	1	1	1	1	1	1	1	1	1	1	1	1	1	1	1	1	1	1	1	1	1	1	1	1	1	1	1	1	1	1	1	1	1	1	1	1	1	1	1	1	1	1	1	1	1	1	1
Glyma.01G161700	1	1	1	1	1	1	1	1	1	1	1	1	1	1	1	1	1	1	1	1	1	1	1	1	1	1	1	1	1	1	1	1	1	1	1	1	1	1	1	1	1	1	1	1	1	1	1	1	1
Glyma.01G161750	1	1	1	1	1	1	1	1	1	1	1	1	1	1	1	1	1	1	1	1	1	1	1	1	1	1	1	1	1	1	1	1	1	1	1	1	1	1	1	1	1	1	1	1	1	1	1	1	1
Glyma.01G161800	1	1	1	1	1	1	1	1	1	1	1	1	1	1	1	1	1	1	1	1	1	1	1	1	1	1	1	1	1	1	1	1	1	1	1	1	1	1	1	1	1	1	1	1	1	1	1	1	1
Glyma.01G161900	1	1	1	1	1	1	1	1	1	1	1	1	1	1	1	1	1	1	1	1	1	1	1	1	1	1	1	1	1	1	1	1	1	1	1	1	1	1	1	1	1	1	1	1	1	1	1	1	1
Glyma.01G162000	1	1	1	1	1	1	1	1	1	1	1	1	1	1	1	1	1	1	1	1	1	1	1	1	1	1	1	1	1	1	1	1	1	1	1	1	1	1	1	1	1	1	1	1	1	1	1	1	1
Glyma.01G162100	1	1	1	1	1	1	1	1	1	1	1	1	1	1	1	1	1	1	1	1	1	1	1	1	1	1	1	1	1	1	1	1	1	1	1	1	1	1	1	1	1	1	1	1	1	1	1	1	1
Glyma.01G162151	1	1	1	1	1	1	1	1	1	1	1	1	1	1	1	1	1	1	1	1	1	1	1	1	1	1	1	1	1	1	1	1	1	1	1	1	1	1	1	1	1	1	1	1	1	1	1	1	1
Glyma.01G162200	1	1	1	1	1	1	1	1	1	1	1	1	1	1	1	1	1	1	1	1	1	1	1	1	1	1	1	1	1	1	1	1	1	1	1	1	1	1	1	1	1	1	1	1	1	1	1	1	1
Glyma.01G162300	1	1	1	1	1	1	1	1	1	1	1	1	1	1	1	1	1	1	1	1	1	1	1	1	1	1	1	1	1	1	1	1	1	1	1	1	1	1	1	1	1	1	1	1	1	1	1	1	1
Glyma.01G162400	1	1	1	1	1	1	1	1	1	1	1	1	1	1	1	1	1	1	1	1	1	1	1	1	1	1	1	1	1	1	1	1	1	1	1	1	1	1	1	1	1	1	1	1	1	1	1	1	1
Glyma.01G162500	1	1	1	1	1	1	1	1	1	1	1	1	1	1	1	1	1	1	1	1	1	1	1	1	1	1	1	1	1	1	1	1	1	1	1	1	1	1	1	1	1	1	1	1	1	1	1	1	1
Glyma.01G162600	1	1	1	1	1	1	1	1	1	1	1	1	1	1	1	1	1	1	1	1	1	1	1	1	1	1	1	1	1	1	1	1	1	1	1	1	1	1	1	1	1	1	1	1	1	1	1	1	1
Glyma.01G162700	1	1	1	1	1	1	1	1	1	1	1	1	1	1	1	1	1	1	1	1	1	1	1	1	1	1	1	1	1	1	1	1	1	1	1	1	1	1	1	1	1	1	1	1	1	1	1	1	1
Glyma.01G162800	1	1	1	1	1	1	1	1	1	1	1	1	1	1	1	1	1	1	1	1	1	1	1	1	1	1	1	1	1	1	1	1	1	1	1	1	1	1	1	1	1	1	1	1	1	1	1	1	1
Glyma.01G162900	1	1	1	1	1	1	1	1	1	1	1	1	1	1	1	1	1	1	1	1	1	1	1	1	1	1	1	1	1	1	1	1	1	1	1	1	1	1	1	1	1	1	1	1	1	1	1	1	1
Glyma.01G163000	1	1	1	1	1	1	1	1	1	1	1	1	1	1	1	1	1	1	1	1	1	1	1	1	1	1	1	1	1	1	1	1	1	1	1	1	1	1	1	1	1	1	1	1	1	1	1	1	1
Glyma.01G163100	1	1	1	1	1	1	1	1	1	1	1	1	1	1	1	1	1	1	1	1	1	1	1	1	1	1	1	1	1	1	1	1	1	1	1	1	1	1	1	1	1	1	1	1	1	1	1	1	1
Glyma.01G163200	1	1	1	1	1	1	1	1	1	1	1	1	1	1	1	1	1	1	1	1	1	1	1	1	1	1	1	1	1	1	1	1	1	1	1	1	1	1	1	1	1	1	1	1	1	1	1	1	1
Glyma.01G163300	1	1	1	1	1	1	1	1	1	1	1	1	1	1	1	1	1	1	1	1	1	1	1	1	1	1	1	1	1	1	1	1	1	1	1	1	1	1	1	1	1	1	1	1	1	1	1	1	1
Glyma.01G163400	1	1	1	1	1	1	1	1	1	1	1	1	1	1	1	1	1	1	1	1	1	1	1	1	1	1	1	1	1	1	1	1	1	1	1	1	1	1	1	1	1	1	1	1	1	1	1	1	1
Glyma.01G163500	1	1	1	1	1	1	1	1	1	1	1	1	1	1	1	1	1	1	1	1	1	1	1	1	1	1	1	1	1	1	1	1	1	1	1	1	1	1	1	1	1	1	1	1	1	1	1	1	1
Glyma.01G163600	1	1	1	1	1	1	1	1	1	1	1	1	1	1	1	1	1	1	1	1	1	1	1	1	1	1	1	1	1	1	1	1	1	1	1	1	1	1	1	1	1	1	1	1	1	1	1	1	1
Glyma.01G163700	1	1	1	1	1	1	1	1	1	1	1	1	1	1	1	1	1	1	1	1	1	1	1	1	1	1	1	1	1	1	1	1	1	1	1	1	1	1	1	1	1	1	1	1	1	1	1	1	1
Glyma.01G163800	1	1	1	1	1	1	1	1	1	1	1	1	1	1	1	1	1	1	1	1	1	1	1	1	1	1	1	1	1	1	1	1	1	1	1	1	1	1	1	1	1	1	1	1	1	1	1	1	1
Glyma.01G163900	1	1	1	1	1	1	1	1	1	1	1	1	1	1	1	1	1	1	1	1	1	1	1	1	1	1	1	1	1	1	1	1	1	1	1	1	1	1	1	1	1	1	1	1	1	1	1	1	1
Glyma.01G164000	1	1	1	1	1	1	1	1	1	1	1	1	1	1	1	1	1	1	1	1	1	1	1	1	1	1	1	1	1	1	1	1	1	1	1	1	1	1	1	1	1	1	1	1	1	1	1	1	1
Glyma.01G164100	1	1	1	1	1	1	1	1	1	1	1	1	1	1	1	1	1	1	1	1	1	1	1	1	1	1	1	1	1	1	1	1	1	1	1	1	1	1	1	1	1	1	1	1	1	1	1	1	1
Glyma.01G164200	1	1	1	1	1	1	1	1	1	1	1	1	1	1	1	1	1	1	1	1	1	1	1	1	1	1	1	1	1	1	1	1	1	1	1	1	1	1	1	1	1	1	1	1	1	1	1	1	1
Glyma.01G164300	1	1	1	1	1	1	1	1	1	1	1	1	1	1	1	1	1	1	1	1	1	1	1	1	1	1	1	1	1	1	1	1	1	1	1	1	1	1	1	1	1	1	1	1	1	1	1	1	1
Glyma.01G164400	1	1	1	1	1	1	1	1	1	1	1	1	1	1	1	1	1	1	1	1	1	1	1	1	1	1	1	1	1	1	1	1	1	1	1	1	1	1	1	1	1	1	1	1	1	1	1	1	1
Glyma.01G164500	1	1	1	1	1	1	1	1	1	1	1	1	1	1	1	1	1	1	1	1	1	1	1	1	1	1	1	1	1	1	1	1	1	1	1	1	1	1	1	1	1	1	1	1	1	1	1	1	1
Glyma.01G164600	1	1	1	1	1	1	1	1	1	1	1	1	1	1	1	1	1	1	1	1	1	1	1	1	1	1	1	1	1	1	1	1	1	1	1	1	1	1	1	1	1	1	1	1	1	1	1	1	1
Glyma.01G164700	1	1	1	1	1	1	1	1	1	1	1	1	1	1	1	1	1	1	1	1	1	1	1	1	1	1	1	1	1	1	1	1	1	1	1	1	1	1	1	1	1	1	1	1	1	1	1	1	1
Glyma.01G164800	1	1	1	1	1	1	1	1	1	1	1	1	1	1	1	1	1	1	1	1	1	1	1	1	1	1	1	1	1	1	1	1	1	1	1	1	1	1	1	1	1	1	1	1	1	1	1	1	1
Glyma.01G164900	1	1	1	1	1	1	1	1	1	1	1	1	1	1	1	1	1	1	1	1	1	1	1	1	1	1	1	1	1	1	1	1	1	1	1	1	1	1	1	1	1	1	1	1	1	1	1	1	1
Glyma.01G165000	1	1	1	1	1	1	1	1	1	1	1	1	1	1	1	1	1	1	1	1	1	1	1	1	1	1	1	1	1	1	1	1	1	1	1	1	1	1	1	1	1	1	1	1	1	1	1	1	1
Glyma.01G165100	1	1	1	1	1	1	1	1	1	1	1	1	1	1	1	1	1	1	1	1	1	1	1	1	1	1	1	1	1	1	1	1	1	1	1	1	1	1	1	1	1	1	1	1	1	1	1	1	1
Glyma.01G165200	1	1	1	1	1	1	1	1	1	1	1	1	1	1	1	1	1	1	1	1	1	1	1	1	1	1	1	1	1	1	1	1	1	1	1	1	1	1	1	1	1	1	1	1	1	1	1	1	1
Glyma.01G165300	1	1	1	1	1	1	1	1	1	1	1	1	1	1	1	1	1	1	1	1	1	1	1	1	1	1	1	1	1	1	1	1	1	1	1	1	1	1	1	1	1	1	1	1	1	1	1	1	1
Glyma.01G165400	1	1	1	1	1	1	1	1	1	1	1	1	1	1	1	1	1	1	1	1	1	1	1	1	1	1	1	1	1	1	1	1	1	1	1	1	1	1	1	1	1	1	1	1	1	1	1	1	1
Glyma.01G165500	1	1	1	1	1	1	1	1	1	1	1	1	1	1	1	1	1	1	1	1	1	1	1	1	1	1	1	1	1	1	1	1	1	1	1	1	1	1	1	1	1	1	1	1	1	1	1	1	1
Glyma.01G165600	1	1	1	0	1	0	0	0	1	1	0	1	1	0	0	1	1	1	1	1	1	1	1	1	1	1	1	1	1	1	1	1	1	1	1	1	1	1	1	1	0	1	1	1	1	1	0	1	1
Glyma.01G165750	1	1	1	0	1	0	0	0	1	1	0	1	1	0	0	1	1	1	1	1	1	1	1	1	1	1	1	1	1	1	1	1	1	1	1	1	1	1	1	1	0	0	1	1	0	0	0	1	1
Glyma.01G165800	1	1	1	1	1	1	0	0	1	1	1	1	1	1	0	1	1	1	1	1	1	1	1	1	1	1	1	1	1	1	1	1	1	1	1	1	1	1	1	1	1	1	1	1	1	1	1	1	1
Glyma.01G165900	1	1	1	1	1	1	1	1	1	1	1	1	1	1	1	1	1	1	1	1	1	1	1	1	1	1	1	1	1	1	1	1	1	1	1	1	1	1	1	1	1	1	1	1	1	1	1	1	1
Glyma.01G166000	1	1	1	1	1	1	1	1	1	1	1	1	1	1	1	1	1	1	1	1	1	1	1	1	1	1	1	1	1	1	1	1	1	1	1	1	1	1	1	1	1	1	1	1	1	1	1	1	1
Glyma.01G166100	1	1	1	1	1	1	1	1	1	1	1	1	1	1	1	1	1	1	1	1	1	1	1	1	1	1	1	1	1	1	1	1	1	1	1	1	1	1	1	1	1	1	1	1	1	1	1	1	1
Glyma.01G166200	1	1	1	1	1	1	1	1	1	1	1	1	1	1	1	1	1	1	1	1	1	1	1	1	1	1	1	1	1	1	1	1	1	1	1	1	1	1	1	1	1	1	1	1	1	1	1	1	1
Glyma.01G166300	1	1	1	1	1	1	1	1	1	1	1	1	1	1	1	1	1	1	1	1	1	1	1	1	1	1	1	1	1	1	1	1	1	1	1	1	1	1	1	1	1	1	1	1	1	1	1	1	1
Glyma.01G166400	1	1	1	1	1	1	1	1	1	1	1	1	1	1	1	1	1	1	1	1	1	1	1	1	1	1	1	1	1	1	1	1	1	1	1	1	1	1	1	1	1	1	1	1	1	1	1	1	1
Glyma.01G166500	1	1	1	1	1	1	1	1	1	1	1	1	1	1	1	1	1	1	1	1	1	1	1	1	1	1	1	1	1	1	1	1	1	1	1	1	1	1	1	1	1	1	1	1	1	1	1	1	1
Glyma.01G166600	1	1	1	1	1	1	1	1	1	1	1	1	1	1	1	1	1	1	1	1	1	1	1	1	1	1	1	1	1	1	1	1	1	1	1	1	1	1	1	1	1	1	1	1	1	1	1	1	1
Glyma.01G166700	1	1	1	1	1	1	1	1	1	1	1	1	1	1	1	1	1	1	1	1	1	1	1	1	1	1	1	1	1	1	1	1	1	1	1	1	1	1	1	1	1	1	1	1	1	1	1	1	1
Glyma.01G166800	1	1	1	1	1	1	1	1	1	1	1	1	1	1	1	1	1	1	1	1	1	1	1	1	1	1	1	1	1	1	1	1	1	1	1	1	1	1	1	1	1	1	1	1	1	1	1	1	1
Glyma.01G166900	1	1	1	1	1	1	1	1	1	1	1	1	1	1	1	1	1	1	1	1	1	1	1	1	1	1	1	1	1	1	1	1	1	1	1	1	1	1	1	1	1	1	1	1	1	1	1	1	1
Glyma.01G167000	1	1	1	1	1	1	1	1	1	1	1	1	1	1	1	1	1	1	1	1	1	1	1	1	1	1	1	1	1	1	1	1	1	1	1	1	1	1	1	1	1	1	1	1	1	1	1	1	1
Glyma.01G167100	1	1	1	1	1	1	1	1	1	1	1	1	1	1	1	1	1	1	1	1	1	1	1	1	1	1	1	1	1	1	1	1	1	1	1	1	1	1	1	1	1	1	1	1	1	1	1	1	1
Glyma.01G167200	1	1	1	1	1	1	1	1	1	1	1	1	1	1	1	1	1	1	1	1	1	1	1	1	1	1	1	1	1	1	1	1	1	1	1	1	1	1	1	1	1	1	1	1	1	1	1	1	1
Glyma.01G167300	1	1	1	1	1	1	1	1	1	1	1	1	1	1	1	1	1	1	1	1	1	1	1	1	1	1	1	1	1	1	1	1	1	1	1	1	1	1	1	1	1	1	1	1	1	1	1	1	1
Glyma.01G167400	1	1	1	1	1	1	1	1	1	1	1	1	1	1	1	1	1	1	1	1	1	1	1	1	1	1	1	1	1	1	1	1	1	1	1	1	1	1	1	1	1	1	1	1	1	1	1	1	1
Glyma.01G167500	1	1	1	1	1	1	1	1	1	1	1	1	1	1	1	1	1	1	1	1	1	1	1	1	1	1	1	1	1	1	1	1	1	1	1	1	1	1	1	1	1	1	1	1	1	1	1	1	1
Glyma.01G167600	1	1	1	1	1	1	1	1	1	1	1	1	1	1	1	1	1	1	1	1	1	1	1	1	1	1	1	1	1	1	1	1	1	1	1	1	1	1	1	1	1	1	1	1	1	1	1	1	1
Glyma.01G167800	1	1	1	1	1	1	1	1	1	1	1	1	1	1	1	1	1	1	1	1	1	1	1	1	1	1	1	1	1	1	1	1	1	1	1	1	1	1	1	1	1	1	1	1	1	1	1	1	1
Glyma.01G167900	1	1	1	1	1	1	1	1	1	1	1	1	1	1	1	1	1	1	1	1	1	1	1	1	1	1	1	1	1	1	1	1	1	1	1	1	1	1	1	1	1	1	1	1	1	1	1	1	1
Glyma.01G168000	1	1	1	1	1	1	1	1	1	1	1	1	1	1	1	1	1	1	1	1	1	1	1	1	1	1	1	1	1	1	1	1	1	1	1	1	1	1	1	1	1	1	1	1	1	1	1	1	1
Glyma.01G168100	1	1	1	1	1	1	1	1	1	1	1	1	1	1	1	1	1	1	1	1	1	1	1	1	1	1	1	1	1	1	1	1	1	1	1	1	1	1	1	1	1	1	1	1	1	1	1	1	1
Glyma.01G168200	1	1	1	1	1	1	1	1	1	1	1	1	1	1	1	1	1	1	1	1	1	1	1	1	1	1	1	1	1	1	1	1	1	1	1	1	1	1	1	1	1	1	1	1	1	1	1	1	1
Glyma.01G168250	1	1	1	1	1	1	1	1	1	1	1	1	1	1	1	1	1	1	1	1	1	1	1	1	1	1	1	1	1	1	1	1	1	1	1	1	1	1	1	1	1	1	1	1	1	1	1	1	1
Glyma.01G168300	1	1	1	1	1	1	1	1	1	1	1	1	1	1	1	1	1	1	1	1	1	1	1	1	1	1	1	1	1	1	1	1	1	1	1	1	1	1	1	1	1	1	1	1	1	1	1	1	1
Glyma.01G168400	1	1	1	1	1	1	1	1	1	1	1	1	1	1	1	1	1	1	1	1	1	1	1	1	1	1	1	1	1	1	1	1	1	1	1	1	1	1	1	1	1	1	1	1	1	1	0	1	1
Glyma.01G168500	1	1	1	1	1	1	1	1	1	1	1	1	1	1	1	1	1	1	1	1	1	1	1	1	1	1	1	1	1	1	1	1	1	1	1	1	1	1	1	1	1	1	1	1	1	1	1	1	1
Glyma.01G168600	1	1	1	1	1	1	1	1	1	1	1	1	1	1	1	1	1	1	1	1	1	1	1	1	1	1	1	1	1	1	1	1	1	1	1	1	1	1	1	1	1	1	1	1	1	1	1	1	1
Glyma.01G168700	1	1	1	1	1	1	1	1	1	1	1	1	1	1	1	1	1	1	1	1	1	1	1	1	1	1	1	1	1	1	1	1	1	1	1	1	1	1	1	1	1	1	1	1	1	1	1	1	1
Glyma.01G168900	1	1	1	1	1	1	1	1	1	1	1	1	1	1	1	1	1	1	1	1	1	1	1	1	1	1	1	1	1	1	1	1	1	1	1	1	1	1	1	1	1	1	1	1	1	1	1	1	1
Glyma.01G169000	1	1	1	1	1	1	1	1	1	1	1	1	1	1	1	1	1	1	1	1	1	1	1	1	1	1	1	1	1	1	1	1	1	1	1	1	1	1	1	1	1	1	1	1	1	1	1	1	1
Glyma.01G169100	1	1	1	1	1	1	1	1	1	1	1	1	1	1	1	1	1	1	1	1	1	1	1	1	1	1	1	1	1	1	1	1	1	1	1	1	1	1	1	1	1	1	1	1	1	1	1	1	1
Glyma.01G169200	1	1	1	1	1	1	1	1	1	1	1	1	1	1	1	1	1	1	1	1	1	1	1	1	1	1	1	1	1	1	1	1	1	1	1	1	1	1	1	1	1	1	1	1	1	1	1	1	1
Glyma.01G169400	1	1	1	1	1	1	1	1	1	1	1	1	1	1	1	1	1	1	1	1	1	1	1	1	1	1	1	1	1	1	1	1	1	1	1	1	1	1	1	1	1	1	1	1	1	1	1	1	1
Glyma.01G169500	1	1	1	1	1	1	1	1	1	1	1	1	1	1	1	1	1	1	1	1	1	1	1	1	1	1	1	1	1	1	1	1	1	1	1	1	1	1	1	1	1	1	1	1	1	1	1	1	1
Glyma.01G169600	1	1	1	1	1	1	1	1	1	1	1	1	1	1	1	1	1	1	1	1	1	1	1	1	1	1	1	1	1	1	1	1	1	1	1	1	1	1	1	1	1	1	1	1	1	1	1	1	1
Glyma.01G169700	1	1	1	1	1	1	1	1	1	1	1	1	1	1	1	1	1	1	1	1	1	1	1	1	1	1	1	1	1	1	1	1	1	1	1	1	1	1	1	1	1	1	1	1	1	1	1	1	1
Glyma.01G169800	1	1	1	1	1	1	1	1	1	1	1	1	1	1	1	1	1	1	1	1	1	1	1	1	1	1	1	1	1	1	1	1	1	1	1	1	1	1	1	1	1	1	1	1	1	1	1	1	1
Glyma.01G169900	1	1	1	1	1	1	1	1	1	1	1	1	1	1	1	1	1	1	1	1	1	1	1	1	1	1	1	1	1	1	1	1	1	1	1	1	1	1	1	1	1	1	1	1	1	1	1	1	1
Glyma.01G170000	1	1	1	1	1	1	1	1	1	1	1	1	1	1	1	1	1	1	1	1	1	1	1	1	1	1	1	1	1	1	1	1	1	1	1	1	1	1	1	1	1	1	1	1	1	1	1	1	1
Glyma.01G170100	1	1	1	1	1	1	1	1	1	1	1	1	1	1	1	1	1	1	1	1	1	1	1	1	1	1	1	1	1	1	1	1	1	1	1	1	1	1	1	1	1	1	1	1	1	1	1	1	1
Glyma.01G170200	1	1	1	1	1	1	1	1	1	1	1	1	1	1	1	1	1	1	1	1	1	1	1	1	1	1	1	1	1	1	1	1	1	1	1	1	1	1	1	1	1	1	1	1	1	1	1	1	1
Glyma.01G170300	1	1	1	1	1	1	1	1	1	1	1	1	1	1	1	1	1	1	1	1	1	1	1	1	1	1	1	1	1	1	1	1	1	1	1	1	1	1	1	1	1	1	1	1	1	1	1	1	1
Glyma.01G170400	1	1	1	1	1	1	1	1	1	1	1	1	1	1	1	1	1	1	1	1	1	1	1	1	1	1	1	1	1	1	1	1	1	1	1	1	1	1	1	1	1	1	1	1	1	1	1	1	1
Glyma.01G170502	1	1	1	1	1	1	1	1	1	1	1	1	1	1	1	1	1	1	1	1	1	1	1	1	1	1	1	1	1	1	1	1	1	1	1	1	1	1	1	1	1	1	1	1	1	1	1	1	1
Glyma.01G170600	1	1	1	1	1	1	1	1	1	1	1	1	1	1	1	1	1	1	1	1	1	1	1	1	1	1	1	1	1	1	1	1	1	1	1	1	1	1	1	1	1	1	1	1	1	1	1	1	1
Glyma.01G170700	1	1	1	1	1	1	1	1	1	1	1	1	1	1	1	1	1	1	1	1	1	1	1	1	1	1	1	1	1	1	1	1	1	1	1	1	1	1	1	1	1	1	1	1	1	1	1	1	1
Glyma.01G170800	1	1	1	1	1	1	1	1	1	1	1	1	1	1	1	1	1	1	1	1	1	1	1	1	1	1	1	1	1	1	1	1	1	1	1	1	1	1	1	1	1	1	1	1	1	1	1	1	1
Glyma.01G170900	1	1	1	1	1	1	1	1	1	1	1	1	1	1	1	1	1	1	1	1	1	1	1	1	1	1	1	1	1	1	1	1	1	1	1	1	1	1	1	1	1	1	1	1	1	1	1	1	1
Glyma.01G171000	1	1	1	1	1	1	1	1	1	1	1	1	1	1	1	1	1	1	1	1	1	1	1	1	1	1	1	1	1	1	1	1	1	1	1	1	1	1	1	1	1	1	1	1	1	1	1	1	1
Glyma.01G171100	1	1	1	1	1	1	1	1	1	1	1	1	1	1	1	1	1	1	1	1	1	1	1	1	1	1	1	1	1	1	1	1	1	1	1	1	1	1	1	1	1	1	1	1	1	1	1	1	1
Glyma.01G171200	1	1	1	1	1	1	1	1	1	1	1	1	1	1	1	1	1	1	1	1	1	1	1	1	1	1	1	1	1	1	1	1	1	1	1	1	1	1	1	1	1	1	1	1	1	1	1	1	1
Glyma.01G171300	1	1	1	1	1	1	1	1	1	1	1	1	1	1	1	1	1	1	1	1	1	1	1	1	1	1	1	1	1	1	1	1	1	1	1	1	1	1	1	1	1	1	1	1	1	1	1	1	1
Glyma.01G171400	1	1	1	1	1	1	1	1	1	1	1	1	1	1	1	1	1	1	1	1	1	1	1	1	1	1	1	1	1	1	1	1	1	1	1	1	1	1	1	1	1	1	1	1	1	1	1	1	1
Glyma.01G171600	1	1	1	1	1	1	1	1	1	1	1	1	1	1	1	1	1	1	1	1	1	1	1	1	1	1	1	1	1	1	1	1	1	1	1	1	1	1	1	1	1	1	1	1	1	1	1	1	1
Glyma.01G171700	1	1	1	1	1	1	1	1	1	1	1	1	1	1	1	1	1	1	1	1	1	1	1	1	1	1	1	1	1	1	1	1	1	1	1	1	1	1	1	1	1	1	1	1	1	1	1	1	1
Glyma.01G171800	1	1	1	1	1	1	1	1	1	1	1	1	1	1	1	1	1	1	1	1	1	1	1	1	1	1	1	1	1	1	1	1	1	1	1	1	1	1	1	1	1	1	1	1	1	1	1	1	1
Glyma.01G171900	1	1	1	1	1	1	1	1	1	1	1	1	1	1	1	1	1	1	1	1	1	1	1	1	1	1	1	1	1	1	1	1	1	1	1	1	1	1	1	1	1	1	1	1	1	1	1	1	1
Glyma.01G172000	1	1	1	1	1	1	1	1	1	1	1	1	1	1	1	1	1	1	1	1	1	1	1	1	1	1	1	1	1	1	1	1	1	1	1	1	1	1	1	1	1	1	1	1	1	1	1	1	1
Glyma.01G172100	1	1	1	1	1	1	1	1	1	1	1	1	1	1	1	1	1	1	1	1	1	1	1	1	1	1	1	1	1	1	1	1	1	1	1	1	1	1	1	1	1	1	1	1	1	1	1	1	1
Glyma.01G172200	1	1	1	1	1	1	1	1	1	1	1	1	1	1	1	1	1	1	1	1	1	1	1	1	1	1	1	1	1	1	1	1	1	1	1	1	1	1	1	1	1	1	1	1	1	1	1	1	1
Glyma.01G172300	1	1	1	1	1	1	1	1	1	1	1	1	1	1	1	1	1	1	1	1	1	1	1	1	1	1	1	1	1	1	1	1	1	1	1	1	1	1	1	1	1	1	1	1	1	1	1	1	1
Glyma.01G172400	1	1	1	1	1	1	1	1	1	1	1	1	1	1	1	1	1	1	1	1	1	1	1	1	1	1	1	1	1	1	1	1	1	1	1	1	1	1	1	1	1	1	1	1	1	1	1	1	1
Glyma.01G172500	1	1	1	1	1	1	1	1	1	1	1	1	1	1	1	1	1	1	1	1	1	1	1	1	1	1	1	1	1	1	1	1	1	1	1	1	1	1	1	1	1	1	1	1	1	1	1	1	1
Glyma.01G172600	1	1	1	1	1	1	1	1	1	1	1	1	1	1	1	1	1	1	1	1	1	1	1	1	1	1	1	1	1	1	1	1	1	1	1	1	1	1	1	1	1	1	1	1	1	1	1	1	1
Glyma.01G211800	1	1	1	1	1	1	1	1	1	1	1	1	1	1	1	1	1	1	1	1	1	1	1	1	1	1	1	1	1	1	1	1	1	1	1	1	1	1	1	1	1	1	1	1	1	1	1	1	1
Glyma.01G172700	1	1	1	1	1	1	1	1	1	1	1	1	1	1	1	1	1	1	1	1	1	1	1	1	1	1	1	1	1	1	1	1	1	1	1	1	1	1	1	1	1	1	1	1	1	1	1	1	1
Glyma.01G172800	1	1	1	1	1	1	1	1	1	1	1	1	1	1	1	1	1	1	1	1	1	1	1	1	1	1	1	1	1	1	1	1	1	1	1	1	1	1	1	1	1	1	1	1	1	1	1	1	1
Glyma.01G172900	1	1	1	1	1	1	1	1	1	1	1	1	1	1	1	1	1	1	1	1	1	1	1	1	1	1	1	1	1	1	1	1	1	1	1	1	1	1	1	1	1	1	1	1	1	1	1	1	1
Glyma.01G173000	1	1	1	1	1	1	1	1	1	1	1	1	1	1	1	1	1	1	1	1	1	1	1	1	1	1	1	1	1	1	1	1	1	1	1	1	1	1	1	1	1	1	1	1	1	1	1	1	1
Glyma.01G173050	1	1	1	1	1	1	1	1	1	1	1	1	1	1	1	1	1	1	1	1	1	1	1	1	1	1	1	1	1	1	1	1	1	1	1	1	1	1	1	1	1	1	1	1	1	1	1	1	1
Glyma.01G173100	1	1	1	1	1	1	1	1	1	1	1	1	1	1	1	1	1	1	1	1	1	1	1	1	1	1	1	1	1	1	1	1	1	1	1	1	1	1	1	1	1	1	1	1	1	1	1	1	1
Glyma.01G173200	1	1	1	1	1	1	1	1	1	1	1	1	1	1	1	1	1	1	1	1	1	1	1	1	1	1	1	1	1	1	1	1	1	1	1	1	1	1	1	1	1	1	1	1	1	1	1	1	1
Glyma.01G173300	1	1	1	1	1	1	1	1	1	1	1	1	1	1	1	1	1	1	1	1	1	1	1	1	1	1	1	1	1	1	1	1	1	1	1	1	1	1	1	1	1	1	1	1	1	1	1	1	1
Glyma.01G173400	1	1	1	1	1	1	1	1	1	1	1	1	1	1	1	1	1	1	1	1	1	1	1	1	1	1	1	1	1	1	1	1	1	1	1	1	1	1	1	1	1	1	1	1	1	1	1	1	1
Glyma.01G173500	1	1	1	1	1	1	1	1	1	1	1	1	1	1	1	1	1	1	1	1	1	1	1	1	1	1	1	1	1	1	1	1	1	1	1	1	1	1	1	1	1	1	1	1	1	1	1	1	1
Glyma.01G173600	1	1	1	1	1	1	1	1	1	1	1	1	1	1	1	1	1	1	1	1	1	1	1	1	1	1	1	1	1	1	1	1	1	1	1	1	1	1	1	1	1	1	1	1	1	1	1	1	1
Glyma.01G173700	1	1	1	1	1	1	1	1	1	1	1	1	1	1	1	1	1	1	1	1	1	1	1	1	1	1	1	1	1	1	1	1	1	1	1	1	1	1	1	1	1	1	1	1	1	1	1	1	1
Glyma.01G173800	1	1	1	1	1	1	1	1	1	1	1	1	1	1	1	1	1	1	1	1	1	1	1	1	1	1	1	1	1	1	1	1	1	1	1	1	1	1	1	1	1	1	1	1	1	1	1	1	1
Glyma.01G173900	1	1	1	1	1	1	1	1	1	1	1	1	1	1	1	1	1	1	1	1	1	1	1	1	1	1	1	1	1	1	1	1	1	1	1	1	1	1	1	1	1	1	1	1	1	1	1	1	1
Glyma.01G174000	1	1	1	1	1	1	1	1	1	1	1	1	1	1	1	1	1	1	1	1	1	1	1	1	1	1	1	1	1	1	1	1	1	1	1	1	1	1	1	1	1	1	1	1	1	1	1	1	1
Glyma.01G174102	1	1	1	1	1	1	1	1	1	1	1	1	1	1	1	1	1	1	1	1	1	1	1	1	1	1	1	1	1	1	1	1	1	1	1	1	1	1	1	1	1	1	1	1	1	1	1	1	1
Glyma.01G174200	1	1	1	1	1	1	1	1	1	1	1	1	1	1	1	1	1	1	1	1	1	1	1	1	1	1	1	1	1	1	1	1	1	1	1	1	1	1	1	1	1	1	1	1	1	1	1	1	1
Glyma.01G174300	0	1	0	0	0	0	0	1	1	0	0	0	0	1	0	1	0	0	1	0	0	0	0	0	0	0	0	1	0	0	0	0	0	0	0	0	0	0	0	0	0	0	0	0	0	0	0	0	0
Glyma.01G174400	1	1	1	1	1	1	1	1	1	1	1	1	1	1	1	1	1	1	1	1	1	1	1	1	1	1	1	1	1	1	1	1	1	1	1	1	1	1	1	1	1	1	1	1	1	1	1	1	1
Glyma.01G174501	1	1	1	1	1	1	1	1	1	1	1	1	1	1	1	1	1	1	1	1	1	1	1	1	1	1	1	1	1	1	1	1	1	1	1	1	1	1	1	1	1	1	1	1	1	1	1	1	1
Glyma.01G174600	1	1	1	1	1	1	1	1	1	1	1	1	1	1	1	1	1	1	1	1	1	1	1	1	1	1	1	1	1	1	1	1	1	1	1	1	1	1	1	1	1	1	1	1	1	1	1	1	1
Glyma.01G174700	1	1	1	1	1	1	1	1	1	1	1	1	1	1	1	1	1	1	1	1	1	1	1	1	1	1	1	1	1	1	1	1	1	1	1	1	1	1	1	1	1	1	1	1	1	1	1	1	1
Glyma.01G174800	1	1	1	1	1	1	1	1	1	1	1	1	1	1	1	1	1	1	1	1	1	1	1	1	1	1	1	1	1	1	1	1	1	1	1	1	1	1	1	1	1	1	1	1	1	1	1	1	1
Glyma.01G174900	1	1	1	1	1	1	1	1	1	1	1	1	1	1	1	1	1	1	1	1	1	1	1	1	1	1	1	1	1	1	1	1	1	1	1	1	1	1	1	1	1	1	1	1	1	1	1	1	1
Glyma.01G175000	1	1	1	1	1	1	1	1	1	1	1	1	1	1	1	1	1	1	1	1	1	1	1	1	1	1	1	1	1	1	1	1	1	1	1	1	1	1	1	1	1	1	1	1	1	1	1	1	1
Glyma.01G175100	1	1	1	1	1	1	1	1	1	1	1	1	1	1	1	1	1	1	1	1	1	1	1	1	1	1	1	1	1	1	1	1	1	1	1	1	1	1	1	1	1	1	1	1	1	1	1	1	1
Glyma.01G175200	1	1	1	1	1	1	1	1	1	1	1	1	1	1	1	1	1	1	1	1	1	1	1	1	1	1	1	1	1	1	1	1	1	1	1	1	1	1	1	1	1	1	1	1	1	1	1	1	1
Glyma.01G175300	1	1	1	1	1	1	1	1	1	1	1	1	1	1	1	1	1	1	1	1	1	1	1	1	1	1	1	1	1	1	1	1	1	1	1	1	1	1	1	1	1	1	1	1	1	1	1	1	1
Glyma.01G175400	1	1	1	1	1	1	1	1	1	1	1	1	1	1	1	1	1	1	1	1	1	1	1	1	1	1	1	1	1	1	1	1	1	1	1	1	1	1	1	1	1	1	1	1	1	1	1	1	1
Glyma.01G175500	1	1	1	1	1	1	1	1	1	1	1	1	1	1	1	1	1	1	1	1	1	1	1	1	1	1	1	1	1	1	1	1	1	1	1	1	1	1	1	1	1	1	1	1	1	1	1	1	1
Glyma.01G175600	1	1	1	1	1	1	1	1	1	1	1	1	1	1	1	1	1	1	1	1	1	1	1	1	1	1	1	1	1	1	1	1	1	1	1	1	1	1	1	1	1	1	1	1	1	1	1	1	1
Glyma.01G175700	1	1	1	1	1	1	1	1	1	1	1	1	1	1	1	1	1	1	1	1	1	1	1	1	1	1	1	1	1	1	1	1	1	1	1	1	1	1	1	1	1	1	1	1	1	1	1	1	1
Glyma.01G175751	1	1	1	1	1	1	1	1	1	1	1	1	1	1	1	1	1	1	1	1	1	1	1	1	1	1	1	1	1	1	1	1	1	1	1	1	1	1	1	1	1	1	1	1	1	1	1	1	1
Glyma.01G175800	1	1	1	1	1	1	1	1	1	1	1	1	1	1	1	1	1	1	1	1	1	1	1	1	1	1	1	1	1	1	1	1	1	1	1	1	1	1	1	1	1	1	1	1	1	1	1	1	1
Glyma.01G175900	1	1	1	1	1	1	1	1	1	1	1	1	1	1	1	1	1	1	1	1	1	1	1	1	1	1	1	1	1	1	1	1	1	1	1	1	1	1	1	1	1	1	1	1	1	1	1	1	1
Glyma.01G176000	1	1	1	1	1	1	1	1	1	1	1	1	1	1	1	1	1	1	1	1	1	1	1	1	1	1	1	1	1	1	1	1	1	1	1	1	1	1	1	1	1	1	1	1	1	1	1	1	1
Glyma.01G176100	1	1	1	1	1	1	1	1	1	1	1	1	1	1	1	1	1	1	1	1	1	1	1	1	1	1	1	1	1	1	1	1	1	1	1	1	1	1	1	1	1	1	1	1	1	1	1	1	1
Glyma.01G176200	1	1	1	1	1	1	1	1	1	1	1	1	1	1	1	1	1	1	1	1	1	1	1	1	1	1	1	1	1	1	1	1	1	1	1	1	1	1	1	1	1	1	1	1	1	1	1	1	1
Glyma.01G176300	1	1	1	1	1	1	1	1	1	1	1	1	1	1	1	1	1	1	1	1	1	1	1	1	1	1	1	1	1	1	1	1	1	1	1	1	1	1	1	1	1	1	1	1	1	1	1	1	1
Glyma.01G176400	1	1	1	1	1	1	1	1	1	1	1	1	1	1	1	1	1	1	1	1	1	1	1	1	1	1	1	1	1	1	1	1	1	1	1	1	1	1	1	1	1	1	1	1	1	1	1	1	1
Glyma.01G176500	1	1	1	1	1	1	1	1	1	1	1	1	1	1	1	1	1	1	1	1	1	1	1	1	1	1	1	1	1	1	1	1	1	1	1	1	1	1	1	1	1	1	1	1	1	1	1	1	1
Glyma.01G176600	1	1	1	1	1	1	1	1	1	1	1	1	1	1	1	1	1	1	1	1	1	1	1	1	1	1	1	1	1	1	1	1	1	1	1	1	1	1	1	1	1	1	1	1	1	1	1	1	1
Glyma.01G176700	1	1	1	1	1	1	1	1	1	1	1	1	1	1	1	1	1	1	1	1	1	1	1	1	1	1	1	1	1	1	1	1	1	1	1	1	1	1	1	1	1	1	1	1	1	1	1	1	1
Glyma.01G176800	1	1	1	1	1	1	1	1	1	1	1	1	1	1	1	1	1	1	1	1	1	1	1	1	1	1	1	1	1	1	1	1	1	1	1	1	1	1	1	1	1	1	1	1	1	1	1	1	1
Glyma.01G176900	1	1	1	1	1	1	1	1	1	1	1	1	1	1	1	1	1	1	1	1	1	1	1	1	1	1	1	1	1	1	1	1	1	1	1	1	1	1	1	1	1	1	1	1	1	1	1	1	1
Glyma.01G177000	1	1	1	1	1	1	1	1	1	1	1	1	1	1	1	1	1	1	1	1	1	1	1	1	1	1	1	1	1	1	1	1	1	1	1	1	1	1	1	1	1	1	1	1	1	1	1	1	1
Glyma.01G177066	1	1	1	1	1	1	1	1	1	1	1	1	1	1	1	1	1	1	1	1	1	1	1	1	1	1	1	1	1	1	1	1	1	1	1	1	1	1	1	1	1	1	1	1	1	1	1	1	1
Glyma.01G177132	1	1	1	1	1	1	1	1	1	1	1	1	1	1	1	1	1	1	1	1	1	1	1	1	1	1	1	1	1	1	1	1	1	1	1	1	1	1	1	1	1	1	1	1	1	1	1	1	1
Glyma.01G177200	1	1	1	1	1	1	1	1	1	1	1	1	1	1	1	1	1	1	1	1	1	1	1	1	1	1	1	1	1	1	1	1	1	1	1	1	1	1	1	1	1	1	1	1	1	1	1	1	1
Glyma.01G177300	1	1	1	1	1	1	1	1	1	1	1	1	1	1	1	1	1	1	1	1	1	1	1	1	1	1	1	1	1	1	1	1	1	1	1	1	1	1	1	1	1	1	1	1	1	1	1	1	1
Glyma.01G177400	1	1	1	1	1	1	1	1	1	1	1	1	1	1	1	1	1	1	1	1	1	1	1	1	1	1	1	1	1	1	1	1	1	1	1	1	1	1	1	1	1	1	1	1	1	1	1	1	1
Glyma.01G177500	1	1	1	1	1	1	1	1	1	1	1	1	1	1	1	1	1	1	1	1	1	1	1	1	1	1	1	1	1	1	1	1	1	1	1	1	1	1	1	1	1	1	1	1	1	1	1	1	1
Glyma.01G177600	1	1	1	1	1	1	1	1	1	1	1	1	1	1	1	1	1	1	1	1	1	1	1	1	1	1	1	1	1	1	1	1	1	1	1	1	1	1	1	1	1	1	1	1	1	1	1	1	1
Glyma.01G177700	1	1	1	1	1	1	1	1	1	1	1	1	1	1	1	1	1	1	1	1	1	1	1	1	1	1	1	1	1	1	1	1	1	1	1	1	1	1	1	1	1	1	1	1	1	1	1	1	1
Glyma.01G177900	1	1	1	1	1	1	1	1	1	1	1	1	1	1	1	1	1	1	1	1	1	1	1	1	1	1	1	1	1	1	1	1	1	1	1	1	1	1	1	1	1	1	1	1	1	1	1	1	1
Glyma.01G178000	1	1	1	1	1	1	1	1	1	1	1	1	1	1	1	1	1	1	1	1	1	1	1	1	1	1	1	1	1	1	1	1	1	1	1	1	1	1	1	1	1	1	1	1	1	1	1	1	1
Glyma.01G178100	1	1	1	1	1	1	1	1	1	1	1	1	1	1	1	1	1	1	1	1	1	1	1	1	1	1	1	1	1	1	1	1	1	1	1	1	1	1	1	1	1	1	1	1	1	1	1	1	1
Glyma.01G178200	1	1	1	1	1	1	1	1	1	1	1	1	1	1	1	1	1	1	1	1	1	1	1	1	1	1	1	1	1	1	1	1	1	1	1	1	1	1	1	1	1	1	1	1	1	1	1	1	1
Glyma.01G178400	1	1	1	1	1	1	1	1	1	1	1	1	1	1	1	1	1	1	1	1	1	1	1	1	1	1	1	1	1	1	1	1	1	1	1	1	1	1	1	1	1	1	1	1	1	1	1	1	1
Glyma.01G178500	1	1	1	1	1	1	1	1	1	1	1	1	1	1	1	1	1	1	1	1	1	1	1	1	1	1	1	1	1	1	1	1	1	1	1	1	1	1	1	1	1	1	1	1	1	1	1	1	1
Glyma.01G178600	1	1	1	1	1	1	1	1	1	1	1	1	1	1	1	1	1	1	1	1	1	1	1	1	1	1	1	1	1	1	1	1	1	1	1	1	1	1	1	1	1	1	1	1	1	1	1	1	1
Glyma.01G178700	1	1	1	1	1	1	1	1	1	1	1	1	1	1	1	1	1	1	1	1	1	1	1	1	1	1	1	1	1	1	1	1	1	1	1	1	1	1	1	1	1	1	1	1	1	1	1	1	1
Glyma.01G178800	1	1	1	1	1	1	1	1	1	1	1	1	1	1	1	1	1	1	1	1	1	1	1	1	1	1	1	1	1	1	1	1	1	1	1	1	1	1	1	1	1	1	1	1	1	1	1	1	1
Glyma.01G178900	1	1	1	1	1	1	1	1	1	1	1	1	1	1	1	1	1	1	1	1	1	1	1	1	1	1	1	1	1	1	1	1	1	1	1	1	1	1	1	1	1	1	1	1	1	1	1	1	1
Glyma.01G179000	1	1	1	1	1	1	1	1	1	1	1	1	1	1	1	1	1	1	1	1	1	1	1	1	1	1	1	1	1	1	1	1	1	1	1	1	1	1	1	1	1	1	1	1	1	1	1	1	1
Glyma.01G179100	1	1	1	1	1	1	1	1	1	1	1	1	1	1	1	1	1	1	1	1	1	1	1	1	1	1	1	1	1	1	1	1	1	1	1	1	1	1	1	1	1	1	1	0	0	1	0	1	1
Glyma.01G179150	1	1	1	1	1	1	1	1	1	1	1	1	1	1	1	1	1	1	1	1	1	1	1	1	1	1	1	1	1	1	1	1	1	1	1	1	1	1	1	1	1	1	1	1	1	1	1	1	1
Glyma.01G179201	1	1	1	1	1	1	1	1	1	1	1	1	1	1	1	1	1	1	1	1	1	1	1	1	1	1	1	1	1	1	1	1	1	1	1	1	1	1	1	1	1	1	1	1	1	1	1	1	1
Glyma.01G179251	1	1	1	1	1	1	1	1	1	1	1	1	1	1	1	1	1	1	1	1	1	1	1	1	1	1	1	1	1	1	1	1	1	1	1	1	1	1	1	1	1	1	1	1	1	1	1	1	1
Glyma.01G179300	1	1	1	1	1	1	1	1	1	1	1	1	1	1	1	1	1	1	1	1	1	1	1	1	1	1	1	1	1	1	1	1	1	1	1	1	1	1	1	1	1	1	1	1	1	1	1	1	1
Glyma.01G179400	1	1	1	1	1	1	1	1	1	1	1	1	1	1	1	1	1	1	1	1	1	1	1	1	1	1	1	1	1	1	1	1	1	1	1	1	1	1	1	1	1	1	1	1	1	1	1	1	1
Glyma.01G179500	1	1	1	1	1	1	1	1	1	1	1	1	1	1	1	1	1	1	1	1	1	1	1	1	1	1	1	1	1	1	1	1	1	1	1	1	1	1	1	1	1	1	1	1	1	1	1	1	1
Glyma.01G179600	1	1	1	1	1	1	1	1	1	1	1	1	1	1	1	1	1	1	1	1	1	1	1	1	1	1	1	1	1	1	1	1	1	1	1	1	1	1	1	1	1	1	1	1	1	1	1	1	1
Glyma.01G179700	1	1	1	1	1	1	1	1	1	1	1	1	1	1	1	1	1	1	1	1	1	1	1	1	1	1	1	1	1	1	1	1	1	1	1	1	1	1	1	1	1	1	1	1	1	1	1	1	1
Glyma.01G179800	1	1	1	1	1	1	1	1	1	1	1	1	1	1	1	1	1	1	1	1	1	1	1	1	1	1	1	1	1	1	1	1	1	1	1	1	1	1	1	1	1	1	1	1	1	1	1	1	1
Glyma.01G179900	1	1	1	1	1	1	1	1	1	1	1	1	1	1	1	1	1	1	1	1	1	1	1	1	1	1	1	1	1	1	1	1	1	1	1	1	1	1	1	1	1	1	1	1	1	1	1	1	1
Glyma.01G180000	1	1	1	1	1	1	1	1	1	1	1	1	1	1	1	1	1	1	1	1	1	1	1	1	1	1	1	1	1	1	1	1	1	1	1	1	1	1	1	1	1	1	1	1	1	1	1	1	1
Glyma.01G180100	1	1	1	1	1	1	1	1	1	1	1	1	1	1	1	1	1	1	1	1	1	1	1	1	1	1	1	1	1	1	1	1	1	1	1	1	1	1	1	1	1	1	1	1	1	1	1	1	1
Glyma.01G180200	1	1	1	1	1	1	1	1	1	1	1	1	1	1	1	1	1	1	1	1	1	1	1	1	1	1	1	1	1	1	1	1	1	1	1	1	1	1	1	1	1	1	1	1	1	1	1	1	1
Glyma.01G180300	1	1	1	1	1	1	1	1	1	1	1	1	1	1	1	1	1	1	1	1	1	1	1	1	1	1	1	1	1	1	1	1	1	1	1	1	1	1	1	1	1	1	1	1	1	1	1	1	1
Glyma.01G180366	1	1	1	1	1	1	1	1	1	1	1	1	1	1	1	1	1	1	1	1	1	1	1	1	1	1	1	1	1	1	1	1	1	1	1	1	1	1	1	1	1	1	1	1	1	1	1	1	1
Glyma.01G180432	1	1	1	1	1	1	1	1	1	1	1	1	1	1	1	1	1	1	1	1	1	1	1	1	1	1	1	1	1	1	1	1	1	1	1	1	1	1	1	1	1	1	1	1	1	1	1	1	1
Glyma.01G180500	1	1	1	1	1	1	1	1	1	1	1	1	1	1	1	1	1	1	1	1	1	1	1	1	1	1	1	1	1	1	1	1	1	1	1	1	1	1	1	1	1	1	1	1	1	1	1	1	1
Glyma.01G180600	1	1	1	1	1	1	1	1	1	1	1	1	1	1	1	1	1	1	1	1	1	1	1	1	1	1	1	1	1	1	1	1	1	1	1	1	1	1	1	1	1	1	1	1	1	1	1	1	1
Glyma.01G180700	1	1	1	1	1	1	1	1	1	1	1	1	1	1	1	1	1	1	1	1	1	1	1	1	1	1	1	1	1	1	1	1	1	1	1	1	1	1	1	1	1	1	1	1	1	1	1	1	1
Glyma.01G180800	1	1	1	1	1	1	1	1	1	1	1	1	1	1	1	1	1	1	1	1	1	1	1	1	1	1	1	1	1	1	1	1	1	1	1	1	1	1	1	1	1	1	1	1	1	1	1	1	1
Glyma.01G180900	1	1	1	1	1	1	1	1	1	1	1	1	1	1	1	1	1	1	1	1	1	1	1	1	1	1	1	1	1	1	1	1	1	1	1	1	1	1	1	1	1	1	1	1	1	1	1	1	1
Glyma.01G181000	1	1	1	1	1	1	1	1	1	1	1	1	1	1	1	1	1	1	1	1	1	1	1	1	1	1	1	1	1	1	1	1	1	1	1	1	1	1	1	1	1	1	1	1	1	1	1	1	1
Glyma.01G181102	1	1	1	1	1	1	1	1	1	1	1	1	1	1	1	1	1	1	1	1	1	1	1	1	1	1	1	1	1	1	1	1	1	1	1	1	1	1	1	1	1	1	1	1	1	1	1	1	1
Glyma.01G181200	1	1	1	1	1	1	1	1	1	1	1	1	1	1	1	1	1	1	1	1	1	1	1	1	1	1	1	1	1	1	1	1	1	1	1	1	1	1	1	1	1	1	1	1	1	1	1	1	1
Glyma.01G181400	1	1	1	1	1	1	1	1	1	1	1	1	1	1	1	1	1	1	1	1	1	1	1	1	1	1	1	1	1	1	1	1	1	1	1	1	1	1	1	1	1	1	1	1	1	1	1	1	1
Glyma.01G181500	1	1	1	1	1	1	1	1	1	1	1	1	1	1	1	1	1	1	1	1	1	1	1	1	1	1	1	1	1	1	1	1	1	1	1	1	1	1	1	1	1	1	1	1	1	1	1	1	1
Glyma.01G181600	1	1	1	1	1	1	1	1	1	1	1	1	1	1	1	1	1	1	1	1	1	1	1	1	1	1	1	1	1	1	1	1	1	1	1	1	1	1	1	1	1	1	1	1	1	1	1	1	1
Glyma.01G181700	1	1	1	1	1	1	1	1	1	1	1	1	1	1	1	1	1	1	1	1	1	1	1	1	1	1	1	1	1	1	1	1	1	1	1	1	1	1	1	1	1	1	1	1	1	1	1	1	1
Glyma.01G181800	1	1	1	1	1	1	1	1	1	1	1	1	1	1	1	1	1	1	1	1	1	1	1	1	1	1	1	1	1	1	1	1	1	1	1	1	1	1	1	1	1	1	1	1	1	1	1	1	1
Glyma.01G181900	1	1	1	1	1	1	1	1	1	1	1	1	1	1	1	1	1	1	1	1	1	1	1	1	1	1	1	1	1	1	1	1	1	1	1	1	1	1	1	1	1	1	1	1	1	1	1	1	1
Glyma.01G182000	1	1	1	1	1	1	1	1	1	1	1	1	1	1	1	1	1	1	1	1	1	1	1	1	1	1	1	1	1	1	1	1	1	1	1	1	1	1	1	1	1	1	1	1	1	1	1	1	1
Glyma.01G182100	1	1	1	1	1	1	1	1	1	1	1	1	1	1	1	1	1	1	1	1	1	1	1	1	1	1	1	1	1	1	1	1	1	1	1	1	1	1	1	1	1	1	1	1	1	1	1	1	1
Glyma.01G182200	1	1	1	1	1	1	1	1	1	1	1	1	1	1	1	1	1	1	1	1	1	1	1	1	1	1	1	1	1	1	1	1	1	1	1	1	1	1	1	1	1	1	1	1	1	1	1	1	1
Glyma.01G182300	1	1	1	1	1	1	1	1	1	1	1	1	1	1	1	1	1	1	1	1	1	1	1	1	1	1	1	1	1	1	1	1	1	1	1	1	1	1	1	1	1	1	1	1	1	1	1	1	1
Glyma.01G182350	1	1	1	1	1	1	1	1	1	1	1	1	1	1	1	1	1	1	1	1	1	1	1	1	1	1	1	1	1	1	1	1	1	1	1	1	1	1	1	1	1	1	1	0	0	1	1	1	1
Glyma.01G182400	1	1	1	1	1	1	1	1	1	1	1	1	1	1	1	1	1	1	1	1	1	1	1	1	1	1	1	1	1	1	1	1	1	1	1	1	1	1	1	1	1	1	1	1	1	1	1	1	1
Glyma.01G182500	1	1	1	1	1	1	1	1	1	1	1	1	1	1	1	1	1	1	1	1	1	1	1	1	1	1	1	1	1	1	1	1	1	1	1	1	1	1	1	1	1	1	1	1	1	1	1	1	1
Glyma.01G182600	1	1	1	1	1	1	0	1	1	1	1	1	1	1	1	1	0	1	1	1	1	1	1	0	1	0	1	1	1	1	0	1	1	0	1	1	1	1	1	1	1	1	1	1	1	1	1	1	1
Glyma.01G182700	1	1	1	1	1	1	1	1	1	1	1	1	1	1	1	1	1	1	1	1	1	1	1	1	1	1	1	1	1	1	1	1	1	1	1	1	1	1	1	1	1	1	1	1	1	1	1	1	1
Glyma.01G183000	1	1	1	1	1	1	1	1	1	1	1	1	1	1	1	1	1	1	1	1	1	1	1	1	1	1	1	1	1	1	1	1	1	1	1	1	1	1	1	1	1	1	1	1	1	1	1	1	1
Glyma.01G183100	1	1	1	1	1	1	1	1	1	1	1	1	1	1	1	1	1	1	1	1	1	1	1	1	1	1	1	1	1	1	1	1	1	1	1	1	1	1	1	1	1	1	1	1	1	1	1	1	1
Glyma.01G183200	1	1	1	1	1	1	1	1	1	1	1	1	1	1	1	1	1	1	1	1	1	1	1	1	1	1	1	1	1	1	1	1	1	1	1	1	1	1	1	1	1	1	1	1	1	1	1	1	1
Glyma.01G183300	1	1	1	1	1	1	1	1	1	1	1	1	1	1	1	1	1	1	1	1	1	1	1	1	1	1	1	1	1	1	1	1	1	1	1	1	1	1	1	1	1	1	1	1	1	1	1	1	1
Glyma.01G183400	1	1	1	1	1	1	1	1	1	1	1	1	1	1	1	1	1	1	1	1	1	1	1	1	1	1	1	1	1	1	1	1	1	1	1	1	1	1	1	1	1	1	1	1	1	1	1	1	1
Glyma.01G183500	1	1	1	1	1	1	1	1	1	1	1	1	1	1	1	1	1	1	1	1	1	1	1	1	1	1	1	1	1	1	1	1	1	1	1	1	1	1	1	1	1	1	1	1	1	1	1	1	1
Glyma.01G183550	1	1	1	1	1	1	1	1	1	1	1	1	1	1	1	1	1	1	1	1	1	1	1	1	1	1	1	1	1	1	1	1	1	1	1	1	1	1	1	1	1	1	1	1	1	1	1	1	1
Glyma.01G183600	1	1	1	1	1	1	1	1	1	1	1	1	1	1	1	1	1	1	1	1	1	1	1	1	1	1	1	1	1	1	1	1	1	1	1	1	1	1	1	1	1	1	1	1	1	1	1	1	1
Glyma.01G183700	1	1	1	1	1	1	1	1	1	1	1	1	1	1	1	1	1	1	1	1	1	1	1	1	1	1	1	1	1	1	1	1	1	1	1	1	1	1	1	1	1	1	1	1	1	1	1	1	1
Glyma.01G183800	1	1	1	1	1	1	1	1	1	1	1	1	1	1	1	1	1	1	1	1	1	1	1	1	1	1	1	1	1	1	1	1	1	1	1	1	1	1	1	1	1	1	1	1	1	1	1	1	1
Glyma.01G183900	1	1	1	1	1	1	1	1	1	1	1	1	1	1	1	1	1	1	1	1	1	1	1	1	1	1	1	1	1	1	1	1	1	1	1	1	1	1	1	1	1	1	1	1	1	1	1	1	1
Glyma.01G184000	1	1	1	1	1	1	1	1	1	1	1	1	1	1	1	1	1	1	1	1	1	1	1	1	1	1	1	1	1	1	1	1	1	1	1	1	1	1	1	1	1	1	1	1	1	1	1	1	1
Glyma.01G184100	1	1	1	1	1	1	1	1	1	1	1	1	1	1	1	1	1	1	1	1	1	1	1	1	1	1	1	1	1	1	1	1	1	1	1	1	1	1	1	1	1	1	1	1	1	1	1	1	1
Glyma.01G184200	1	1	1	1	1	1	1	1	1	1	1	1	1	1	1	1	1	1	1	1	1	1	1	1	1	1	1	1	1	1	1	1	1	1	1	1	1	1	1	1	1	1	1	1	1	1	1	1	1
Glyma.01G184300	1	1	1	1	1	1	1	1	1	1	1	1	1	1	1	1	1	1	1	1	1	1	1	1	1	1	1	1	1	1	1	1	1	1	1	1	1	1	1	1	1	1	1	1	1	1	1	1	1
Glyma.01G184400	1	1	1	1	1	1	1	1	1	1	1	1	1	1	1	1	1	1	1	1	1	1	1	1	1	1	1	1	1	1	1	1	1	1	1	1	1	1	1	1	1	1	1	1	1	1	1	1	1
Glyma.01G184500	1	1	1	1	1	1	1	1	1	1	1	1	1	1	1	1	1	1	1	1	1	1	1	1	1	1	1	1	1	1	1	1	1	1	1	1	1	1	1	1	1	1	1	1	1	1	1	1	1
Glyma.01G184600	1	1	1	1	1	1	1	1	1	1	1	1	1	1	1	1	1	1	1	1	1	1	1	1	1	1	1	1	1	1	1	1	1	1	1	1	1	1	1	1	1	1	1	1	1	1	1	1	1
Glyma.01G184700	1	1	1	1	1	1	1	1	1	1	1	1	1	1	1	1	1	1	1	1	1	1	1	1	1	1	1	1	1	1	1	1	1	1	1	1	1	1	1	1	1	1	1	1	1	1	1	1	1
Glyma.01G184800	1	1	1	1	1	1	1	1	1	1	1	1	1	1	1	1	1	1	1	1	1	1	1	1	1	1	1	1	1	1	1	1	1	1	1	1	1	1	1	1	1	1	1	1	1	1	1	1	1
Glyma.01G184900	1	1	1	1	1	1	1	1	1	1	1	1	1	1	1	1	1	1	1	1	1	1	1	1	1	1	1	1	1	1	1	1	1	1	1	1	1	1	1	1	1	1	1	1	1	1	1	1	1
Glyma.01G185000	1	1	1	1	1	1	1	1	1	1	1	1	1	1	1	1	1	1	1	1	1	1	1	1	1	1	1	1	1	1	1	1	1	1	1	1	1	1	1	1	1	1	1	1	1	1	1	1	1
Glyma.01G185100	1	1	1	1	1	1	1	1	1	1	1	1	1	1	1	1	1	1	1	1	1	1	1	1	1	1	1	1	1	1	1	1	1	1	1	1	1	1	1	1	1	1	1	1	1	1	1	1	1
Glyma.01G185200	1	1	1	1	1	1	1	1	1	1	1	1	1	1	1	1	1	1	1	1	1	1	1	1	1	1	1	1	1	1	1	1	1	1	1	1	1	1	1	1	1	1	1	1	1	1	1	1	1
Glyma.01G185300	1	1	1	1	1	1	1	1	1	1	1	1	1	1	1	1	1	1	1	1	1	1	1	1	1	1	1	1	1	1	1	1	1	1	1	1	1	1	1	1	1	1	1	1	1	1	1	1	1
Glyma.01G185351	1	1	1	1	1	1	1	1	1	1	1	1	1	1	1	1	1	1	1	1	1	1	1	1	1	1	1	1	1	1	1	1	1	1	1	1	1	1	1	1	1	1	1	1	1	1	1	1	1
Glyma.01G185400	1	1	1	1	1	1	1	1	1	1	1	1	1	1	1	1	1	1	1	1	1	1	1	1	1	1	1	1	1	1	1	1	1	1	1	1	1	1	1	1	1	1	1	1	1	1	1	1	1
Glyma.01G185500	1	1	1	1	1	1	1	1	1	1	1	1	1	1	1	1	1	1	1	1	1	1	1	1	1	1	1	1	1	1	1	1	1	1	1	1	1	1	1	1	1	1	1	1	1	1	1	1	1
Glyma.01G185600	1	1	1	1	1	1	1	1	1	1	1	1	1	1	1	1	1	1	1	1	1	1	1	1	1	1	1	1	1	1	1	1	1	1	1	1	1	1	1	1	1	1	1	1	1	1	1	1	1
Glyma.01G185700	1	1	1	1	1	1	1	1	1	1	1	1	1	1	1	1	1	1	1	1	1	1	1	1	1	1	1	1	1	1	1	1	1	1	1	1	1	1	1	1	1	1	1	1	1	1	1	1	1
Glyma.01G185800	1	1	1	1	1	1	1	1	1	1	1	1	1	1	1	1	1	1	1	1	1	1	1	1	1	1	1	1	1	1	1	1	1	1	1	1	1	1	1	1	1	1	1	1	1	1	1	1	1
Glyma.01G185851	1	1	1	1	1	1	1	1	1	1	1	1	1	1	1	1	1	1	1	1	1	1	1	1	1	1	1	1	1	1	1	1	1	1	1	1	1	1	1	1	1	1	1	1	1	1	1	1	1
Glyma.01G185900	1	1	1	1	1	1	1	1	1	1	1	1	1	1	1	1	1	1	1	1	1	1	1	1	1	1	1	1	1	1	1	1	1	1	1	1	1	1	1	1	1	1	1	1	1	1	1	1	1
Glyma.01G186000	1	1	1	1	1	1	1	1	1	1	1	1	1	1	1	1	1	1	1	1	1	1	1	1	1	1	1	1	1	1	1	1	1	1	1	1	1	1	1	1	1	1	1	1	1	1	1	1	1
Glyma.01G186100	1	1	1	1	1	1	1	1	1	1	1	1	1	1	1	1	1	1	1	1	1	1	1	1	1	1	1	1	1	1	1	1	1	1	1	1	1	1	1	1	1	1	1	1	1	1	1	1	1
Glyma.01G186202	1	1	1	1	1	1	1	1	1	1	1	1	1	1	1	1	1	1	1	1	1	1	1	1	1	1	1	1	1	1	1	1	1	1	1	1	1	1	1	1	1	1	1	1	1	1	1	1	1
Glyma.01G186300	1	1	1	1	1	1	1	1	1	1	1	1	1	1	1	1	1	1	1	1	1	1	1	1	1	1	1	1	1	1	1	1	1	1	1	1	1	1	1	1	1	1	1	1	1	1	1	1	1
Glyma.01G186400	1	1	1	1	1	1	1	1	1	1	1	1	1	1	1	1	1	1	1	1	1	1	1	1	1	1	1	1	1	1	1	1	1	1	1	1	1	1	1	1	1	1	1	1	1	1	1	1	1
Glyma.01G186500	1	1	1	1	1	1	1	1	1	1	1	1	1	1	1	1	1	1	1	1	1	1	1	1	1	1	1	1	1	1	1	1	1	1	1	1	1	1	1	1	1	1	1	1	1	1	1	1	1
Glyma.01G186600	1	1	1	1	1	1	1	1	1	1	1	1	1	1	1	1	1	1	1	1	1	1	1	1	1	1	1	1	1	1	1	1	1	1	1	1	1	1	1	1	1	1	1	1	1	1	1	1	1
Glyma.01G186700	1	1	1	1	1	1	1	1	1	1	1	1	1	1	1	1	1	1	1	1	1	1	1	1	1	1	1	1	1	1	1	1	1	1	1	1	1	1	1	1	1	1	1	1	1	1	1	1	1
Glyma.01G186800	1	1	1	1	1	1	1	1	1	1	1	1	1	1	1	1	1	1	1	1	1	1	1	1	1	1	1	1	1	1	1	1	1	1	1	1	1	1	1	1	1	1	1	1	1	1	1	1	1
Glyma.01G186900	1	1	1	1	1	1	1	1	1	1	1	1	1	1	1	1	1	1	1	1	1	1	1	1	1	1	1	1	1	1	1	1	1	1	1	1	1	1	1	1	1	1	1	1	1	1	1	1	1
Glyma.01G187000	1	1	1	1	1	1	1	1	1	1	1	1	1	1	1	1	1	1	1	1	1	1	1	1	1	1	1	1	1	1	1	1	1	1	1	1	1	1	1	1	1	1	1	1	1	1	1	1	1
Glyma.01G187100	1	1	1	1	1	1	1	1	1	1	1	1	1	1	1	1	1	1	1	1	1	1	1	1	1	1	1	1	1	1	1	1	1	1	1	1	1	1	1	1	1	1	1	1	1	1	1	1	1
Glyma.01G187200	1	1	1	1	1	1	1	1	1	1	1	1	1	1	1	1	1	1	1	1	1	1	1	1	1	1	1	1	1	1	1	1	1	1	1	1	1	1	1	1	1	1	1	1	1	1	1	1	1
Glyma.01G187300	1	1	1	1	1	1	1	1	1	1	1	1	1	1	1	1	1	1	1	1	1	1	1	1	1	1	1	1	1	1	1	1	1	1	1	1	1	1	1	1	1	1	1	1	1	1	1	1	1
Glyma.01G187400	1	1	1	1	1	1	1	1	1	1	1	1	1	1	1	1	1	1	1	1	1	1	1	1	1	1	1	1	1	1	1	1	1	1	1	1	1	1	1	1	1	1	1	1	1	1	1	1	1
Glyma.01G187500	1	1	1	1	1	1	1	1	1	1	1	1	1	1	1	1	1	1	1	1	1	1	1	1	1	1	1	1	1	1	1	1	1	1	1	1	1	1	1	1	1	1	1	1	1	1	1	1	1
Glyma.01G187600	1	1	1	1	1	1	1	1	1	1	1	1	1	1	1	1	1	1	1	1	1	1	1	1	1	1	1	1	1	1	1	1	1	1	1	1	1	1	1	1	1	1	1	1	1	1	1	1	1
Glyma.01G187700	1	1	1	1	1	1	1	1	1	1	1	1	1	1	1	1	1	1	1	1	1	1	1	1	1	1	1	1	1	1	1	1	1	1	1	1	1	1	1	1	1	1	1	1	1	1	1	1	1
Glyma.01G187800	1	1	1	1	1	1	1	1	1	1	1	1	1	1	1	1	1	1	1	1	1	1	1	1	1	1	1	1	1	1	1	1	1	1	1	1	1	1	1	1	1	1	1	1	1	1	1	1	1
Glyma.01G187900	1	1	1	1	1	1	1	1	1	1	1	1	1	1	1	1	1	1	1	1	1	1	1	1	1	1	1	1	1	1	1	1	1	1	1	1	1	1	1	1	1	1	1	1	1	1	1	1	1
Glyma.01G188000	1	1	1	1	1	1	1	1	1	1	1	1	1	1	1	1	1	1	1	1	1	1	1	1	1	1	1	1	1	1	1	1	1	1	1	1	1	1	1	1	1	1	1	1	1	1	1	1	1
Glyma.01G188100	1	1	1	1	1	1	1	1	1	1	1	1	1	1	1	1	1	1	1	1	1	1	1	1	1	1	1	1	1	1	1	1	1	1	1	1	1	1	1	1	1	1	1	1	1	1	1	1	1
Glyma.01G188200	1	1	1	1	1	1	1	1	1	1	1	1	1	1	1	1	1	1	1	1	1	1	1	1	1	1	1	1	1	1	1	1	1	1	1	1	1	1	1	1	1	1	1	1	1	1	1	1	1
Glyma.01G188300	1	1	1	1	1	1	1	1	1	1	1	1	1	1	1	1	1	1	1	1	1	1	1	1	1	1	1	1	1	1	1	1	1	1	1	1	1	1	1	1	1	1	1	1	1	1	1	1	1
Glyma.01G188400	1	1	1	1	1	1	1	1	1	1	1	1	1	1	1	1	1	1	1	1	1	1	1	1	1	1	1	1	1	1	1	1	1	1	1	1	1	1	1	1	1	1	1	1	1	1	1	1	1
Glyma.01G188500	1	1	1	1	1	1	1	1	1	1	1	1	1	1	1	1	1	1	1	1	1	1	1	1	1	1	1	1	1	1	1	1	1	1	1	1	1	1	1	1	1	1	1	1	1	1	1	1	1
Glyma.01G188600	1	1	1	1	1	1	1	1	1	1	1	1	1	1	1	1	1	1	1	1	1	1	1	1	1	1	1	1	1	1	1	1	1	1	1	1	1	1	1	1	1	1	1	1	1	1	1	1	1
Glyma.01G188700	1	1	1	1	1	1	1	1	1	1	1	1	1	1	1	1	1	1	1	1	1	1	1	1	1	1	1	1	1	1	1	1	1	1	1	1	1	1	1	1	1	1	1	1	1	1	1	1	1
Glyma.01G188766	1	1	1	1	1	1	1	1	1	1	1	1	1	1	1	1	1	1	1	1	1	1	1	1	1	1	1	1	1	1	1	1	1	1	1	1	1	1	1	1	1	1	1	1	1	1	1	1	1
Glyma.01G188832	1	1	1	1	1	1	1	1	1	1	1	1	1	1	1	1	1	1	1	1	1	1	1	1	1	1	1	1	1	1	1	1	1	1	1	1	1	1	1	1	1	1	1	1	1	1	1	1	1
Glyma.01G188900	1	1	1	1	1	1	1	1	1	1	1	1	1	1	1	1	1	1	1	1	1	1	1	1	1	1	1	1	1	1	1	1	1	1	1	1	1	1	1	1	1	1	1	1	1	1	1	1	1
Glyma.01G189000	1	1	1	1	1	1	1	1	1	1	1	1	1	1	1	1	1	1	1	1	1	1	1	1	1	1	1	1	1	1	1	1	1	1	1	1	1	1	1	1	1	1	1	1	1	1	1	1	1
Glyma.01G189100	1	1	1	1	1	1	1	1	1	1	1	1	1	1	1	1	1	1	1	1	1	1	1	1	1	1	1	1	1	1	1	1	1	1	1	1	1	1	1	1	1	1	1	1	1	1	1	1	1
Glyma.01G189200	1	1	1	1	1	1	1	1	1	1	1	1	1	1	1	1	1	1	1	1	1	1	1	1	1	1	1	1	1	1	1	1	1	1	1	1	1	1	1	1	1	1	1	1	1	1	1	1	1
Glyma.01G189300	1	1	1	1	1	1	1	1	1	1	1	1	1	1	1	1	1	1	1	1	1	1	1	1	1	1	1	1	1	1	1	1	1	1	1	1	1	1	1	1	1	1	1	1	1	1	1	1	1
Glyma.01G189400	1	1	1	1	1	1	1	1	1	1	1	1	1	1	1	1	1	1	1	1	1	1	1	1	1	1	1	1	1	1	1	1	1	1	1	1	1	1	1	1	1	1	1	1	1	1	1	1	1
Glyma.01G189500	1	1	1	1	1	1	1	1	1	1	1	1	1	1	1	1	1	1	1	1	1	1	1	1	1	1	1	1	1	1	1	1	1	1	1	1	1	1	1	1	1	1	1	1	1	1	1	1	1
Glyma.01G189600	1	1	1	1	1	1	1	1	1	1	1	1	1	1	1	1	1	1	1	1	1	1	1	1	1	1	1	1	1	1	1	1	1	1	1	1	1	1	1	1	1	1	1	1	1	1	1	1	1
Glyma.01G189700	1	1	1	1	1	1	1	1	1	1	1	1	1	1	1	1	1	1	1	1	1	1	1	1	1	1	1	1	1	1	1	1	1	1	1	1	1	1	1	1	1	1	1	1	1	1	1	1	1
Glyma.01G189800	1	1	1	1	1	1	1	1	1	1	1	1	1	1	1	1	1	1	1	1	1	1	1	1	1	1	1	1	1	1	1	1	1	1	1	1	1	1	1	1	1	1	1	1	1	1	1	1	1
Glyma.01G189900	1	1	1	1	1	1	1	1	1	1	1	1	1	1	1	1	1	1	1	1	1	1	1	1	1	1	1	1	1	1	1	1	1	1	1	1	1	1	1	1	1	1	1	1	1	1	1	1	1
Glyma.01G190000	1	1	1	1	1	1	1	1	1	1	1	1	1	1	1	1	1	1	1	1	1	1	1	1	1	1	1	1	1	1	1	1	1	1	1	1	1	1	1	1	1	1	1	1	1	1	1	1	1
Glyma.01G190100	1	1	1	1	1	1	1	1	1	1	1	1	1	1	1	1	1	1	1	1	1	1	1	1	1	1	1	1	1	1	1	1	1	1	1	1	1	1	1	1	1	1	1	1	1	1	1	1	1
Glyma.01G190300	1	1	1	1	1	1	1	1	1	1	1	1	1	1	1	1	1	1	1	1	1	1	1	1	1	1	1	1	1	1	1	1	1	1	1	1	1	1	1	1	1	1	1	1	1	1	1	1	1
Glyma.01G190402	1	0	1	0	0	0	0	0	1	0	1	0	1	0	0	1	0	1	1	1	1	1	1	0	0	0	0	0	0	1	0	0	0	0	0	0	0	1	1	1	1	1	1	1	1	1	1	1	1
Glyma.01G190500	1	1	1	1	1	1	1	1	1	1	1	1	1	1	1	1	1	1	1	1	1	1	1	1	1	1	1	1	1	1	1	1	1	1	1	1	1	1	1	1	1	1	1	1	1	1	1	1	1
Glyma.01G190600	1	1	1	1	1	1	1	1	1	1	1	1	1	1	1	1	1	1	1	1	1	1	1	1	1	1	1	1	1	1	1	1	1	1	1	1	1	1	1	1	1	1	1	1	1	1	1	1	1
Glyma.01G190700	1	1	1	1	1	1	1	1	1	1	1	1	1	1	1	1	1	1	1	1	1	1	1	1	1	1	1	1	1	1	1	1	1	1	1	1	1	1	1	1	1	1	1	1	1	1	1	1	1
Glyma.01G190800	1	1	1	1	1	1	1	1	1	1	1	1	1	1	1	1	1	1	1	1	1	1	1	1	1	1	1	1	1	1	1	1	1	1	1	1	1	1	1	1	1	1	1	1	1	1	1	1	1
Glyma.01G190900	1	1	1	1	1	1	1	1	1	1	1	1	1	1	1	1	1	1	1	1	1	1	1	1	1	1	1	1	1	1	1	1	1	1	1	1	1	1	1	1	1	1	1	1	1	1	1	1	1
Glyma.01G191100	1	1	1	1	1	1	1	1	1	1	1	1	1	1	1	1	1	1	1	1	1	1	1	1	1	1	1	1	1	1	1	1	1	1	1	1	1	1	1	1	1	1	1	1	1	1	1	1	1
Glyma.01G191200	1	1	1	1	1	1	1	1	1	1	1	1	1	1	1	1	1	1	1	1	1	1	1	1	1	1	1	1	1	1	1	1	1	1	1	1	1	1	1	1	1	1	1	1	1	1	1	1	1
Glyma.01G191300	1	1	1	1	1	1	1	1	1	1	1	1	1	1	1	1	1	1	1	1	1	1	1	1	1	1	1	1	1	1	1	1	1	1	1	1	1	1	1	1	1	1	1	1	1	1	1	1	1
Glyma.01G191400	1	1	1	1	1	1	1	1	1	1	1	1	1	1	1	1	1	1	1	1	1	1	1	1	1	1	1	1	1	1	1	1	1	1	1	1	1	1	1	1	1	1	1	1	1	1	1	1	1
Glyma.01G191500	1	1	1	1	1	1	1	1	1	1	1	1	1	1	1	1	1	1	1	1	1	1	1	1	1	1	1	1	1	1	1	1	1	1	1	1	1	1	1	1	1	1	1	1	1	1	1	1	1
Glyma.01G191600	1	1	1	1	1	1	1	1	1	1	1	1	1	1	1	1	1	1	1	1	1	1	1	1	1	1	1	1	1	1	1	1	1	1	1	1	1	1	1	1	1	1	1	1	1	1	1	1	1
Glyma.01G191700	1	1	1	1	1	1	1	1	1	1	1	1	1	1	1	1	1	1	1	1	1	1	1	1	1	1	1	1	1	1	1	1	1	1	1	1	1	1	1	1	1	1	1	1	1	1	1	1	1
Glyma.01G191800	1	1	1	1	1	1	1	1	1	1	1	1	1	1	1	1	1	1	1	1	1	1	1	1	1	1	1	1	1	1	1	1	1	1	1	1	1	1	1	1	1	1	1	1	1	1	1	1	1
Glyma.01G191900	1	1	1	1	1	1	1	1	1	1	1	1	1	1	1	1	1	1	1	1	1	1	1	1	1	1	1	1	1	1	1	1	1	1	1	1	1	1	1	1	1	1	1	1	1	1	1	1	1
Glyma.01G192000	1	1	1	1	1	1	1	1	1	1	1	1	1	1	1	1	1	1	1	1	1	1	1	1	1	1	1	1	1	1	1	1	1	1	1	1	1	1	1	1	1	1	1	1	1	1	1	1	1
Glyma.01G192100	1	1	1	1	1	1	1	1	1	1	1	1	1	1	1	1	1	1	1	1	1	1	1	1	1	1	1	1	1	1	1	1	1	1	1	1	1	1	1	1	1	1	1	1	1	1	1	1	1
Glyma.01G192150	1	1	1	1	1	1	1	1	1	1	1	1	1	1	1	1	1	0	1	1	1	1	1	1	1	1	1	1	1	1	1	1	1	1	1	1	1	1	1	1	1	0	1	1	1	1	1	1	1
Glyma.01G192200	1	1	1	1	1	1	1	1	1	1	1	1	1	1	1	1	1	1	1	1	1	1	1	1	1	1	1	1	1	1	1	1	1	1	1	1	1	1	1	1	1	1	1	1	1	1	1	1	1
Glyma.01G192300	1	1	1	1	1	1	1	1	1	1	1	1	1	1	1	1	1	1	1	1	1	1	1	1	1	1	1	1	1	1	1	1	1	1	1	1	1	1	1	1	1	1	1	1	1	1	1	1	1
Glyma.01G192400	1	1	1	1	1	1	1	1	1	1	1	1	1	1	1	1	1	1	1	1	1	1	1	1	1	1	1	1	1	1	1	1	1	1	1	1	1	1	1	1	1	1	1	1	1	1	1	1	1
Glyma.01G192500	1	1	1	1	1	1	1	1	1	1	1	1	1	1	1	1	1	1	1	1	1	1	1	1	1	1	1	1	1	1	1	1	1	1	1	1	1	1	1	1	1	1	1	1	1	1	1	1	1
Glyma.01G192550	1	1	1	1	1	1	1	1	1	1	1	1	1	1	1	1	1	1	1	1	1	1	1	1	1	1	1	1	1	1	1	1	1	1	1	1	1	1	1	1	1	1	1	1	1	1	1	1	1
Glyma.01G192600	1	1	1	1	1	1	1	1	1	1	1	1	1	1	1	1	1	1	1	1	1	1	1	1	1	1	1	1	1	1	1	1	1	1	1	1	1	1	1	1	1	1	1	1	1	1	1	1	1
Glyma.01G192700	1	1	1	1	1	1	1	1	1	1	1	1	1	1	1	1	1	1	1	1	1	1	1	1	1	1	1	1	1	1	1	1	1	1	1	1	1	1	1	1	1	1	1	1	1	1	1	1	1
Glyma.01G192800	1	1	1	1	1	1	1	1	1	1	1	1	1	1	1	1	1	1	1	1	1	1	1	1	1	1	1	1	1	1	1	1	1	1	1	1	1	1	1	1	1	1	1	1	1	1	1	1	1
Glyma.01G192900	1	1	1	1	1	1	1	1	1	1	1	1	1	1	1	1	1	1	1	1	1	1	1	1	1	1	1	1	1	1	1	1	1	1	1	1	1	1	1	1	1	1	1	1	1	1	1	1	1
Glyma.01G193000	1	1	1	1	1	1	1	1	1	1	1	1	1	1	1	1	1	1	1	1	1	1	1	1	1	1	1	1	1	1	1	1	1	1	1	1	1	1	1	1	1	1	1	1	1	1	1	1	1
Glyma.01G193100	1	1	1	1	1	1	1	1	1	1	1	1	1	1	1	1	1	1	1	1	1	1	1	1	1	1	1	1	1	1	1	1	1	1	1	1	1	1	1	1	1	1	1	1	1	1	1	1	1
Glyma.01G193150	1	1	1	1	1	1	1	1	1	1	1	1	1	1	1	1	1	1	1	1	1	1	1	1	1	1	1	1	1	1	1	1	1	1	1	1	1	1	1	1	1	1	1	1	1	1	1	1	1
Glyma.01G193200	1	1	1	1	1	1	1	1	1	1	1	1	1	1	1	1	1	1	1	1	1	1	1	1	1	1	1	1	1	1	1	1	1	1	1	1	1	1	1	1	1	1	1	1	1	1	1	1	1
Glyma.01G193300	1	1	1	1	1	1	1	1	1	1	1	1	1	1	1	1	1	1	1	1	1	1	1	1	1	1	1	1	1	1	1	1	1	1	1	1	1	1	1	1	1	1	1	1	1	1	1	1	1
Glyma.01G193400	1	1	1	1	1	1	1	1	1	1	1	1	1	1	1	1	1	1	1	1	1	1	1	1	1	1	1	1	1	1	1	1	1	1	1	1	1	1	1	1	1	1	1	1	1	1	1	1	1
Glyma.01G193500	1	1	1	1	1	1	1	1	1	1	1	1	1	1	1	1	1	1	1	1	1	1	1	1	1	1	1	1	1	1	1	1	1	1	1	1	1	1	1	1	1	1	1	1	1	1	1	1	1
Glyma.01G193600	1	1	1	1	1	1	1	1	1	1	1	1	1	1	1	1	1	1	1	1	1	1	1	1	1	1	1	1	1	1	1	1	1	1	1	1	1	1	1	1	1	1	1	1	1	1	1	1	1
Glyma.01G193700	1	1	1	1	1	1	1	1	1	1	1	1	1	1	1	1	1	1	1	1	1	1	1	1	1	1	1	1	1	1	1	1	1	1	1	1	1	1	1	1	1	1	1	1	1	1	1	1	1
Glyma.01G193800	1	1	1	1	1	1	1	1	1	1	1	1	1	1	1	1	1	1	1	1	1	1	1	1	1	1	1	1	1	1	1	1	1	1	1	1	1	1	1	1	1	1	1	1	1	1	1	1	1
Glyma.01G193900	1	1	1	1	1	1	1	1	1	1	1	1	1	1	1	1	1	1	1	1	1	1	1	1	1	1	1	1	1	1	1	1	1	1	1	1	1	1	1	1	1	1	1	1	1	1	1	1	1
Glyma.01G193950	1	1	1	1	1	1	1	1	1	1	1	1	1	1	1	1	1	1	1	1	1	1	1	1	1	1	1	1	1	1	1	1	1	1	1	1	1	1	1	1	1	1	1	1	1	1	1	1	1
Glyma.01G194000	1	1	1	1	1	1	1	1	1	1	1	1	1	1	1	1	1	1	1	1	1	1	1	1	1	1	1	1	1	1	1	1	1	1	1	1	1	1	1	1	1	1	1	1	1	1	1	1	1
Glyma.01G194100	1	1	1	1	1	1	1	1	1	1	1	1	1	1	1	1	1	1	1	1	1	1	1	1	1	1	1	1	1	1	1	1	1	1	1	1	1	1	1	1	1	1	1	1	1	1	1	1	1
Glyma.01G194200	1	1	1	1	1	1	1	1	1	1	1	1	1	1	1	1	1	1	1	1	1	1	1	1	1	1	1	1	1	1	1	1	1	1	1	1	1	1	1	1	1	1	1	1	1	1	1	1	1
Glyma.01G194300	1	1	1	1	1	1	1	1	1	1	1	1	1	1	1	1	1	1	1	1	1	1	1	1	1	1	1	1	1	1	1	1	1	1	1	1	1	1	1	1	1	1	1	1	1	1	1	1	1
Glyma.01G194500	1	1	1	1	1	1	1	1	1	1	1	1	1	1	1	1	1	1	1	1	1	1	1	1	1	1	1	1	1	1	1	1	1	1	1	1	1	1	1	1	1	1	1	1	1	1	1	1	1
Glyma.01G194600	1	1	1	1	1	1	1	1	1	1	1	1	1	1	1	1	1	1	1	1	1	1	1	1	1	1	1	1	1	1	1	1	1	1	1	1	1	1	1	1	1	1	1	1	1	1	1	1	1
Glyma.01G194700	1	1	1	1	1	1	1	1	1	1	1	1	1	1	1	1	1	1	1	1	1	1	1	1	1	1	1	1	1	1	1	1	1	1	1	1	1	1	1	1	1	1	1	1	1	1	1	1	1
Glyma.01G194800	1	1	1	1	1	1	1	1	1	1	1	1	1	1	1	1	1	1	1	1	1	1	1	1	1	1	1	1	1	1	1	1	1	1	1	1	1	1	1	1	1	1	1	1	1	1	1	1	1
Glyma.01G194900	1	1	1	1	1	1	1	1	1	1	1	1	1	1	1	1	1	1	1	1	1	1	1	1	1	1	1	1	1	1	1	1	1	1	1	1	1	1	1	1	1	1	1	1	1	1	1	1	1
Glyma.01G195000	1	1	1	1	1	1	1	1	1	1	1	1	1	1	1	1	1	1	1	1	1	1	1	1	1	1	1	1	1	1	1	1	1	1	1	1	1	1	1	1	1	1	1	1	1	1	1	1	1
Glyma.01G195100	1	1	1	1	1	1	1	1	1	1	1	1	1	1	1	1	1	1	1	1	1	1	1	1	1	1	1	1	1	1	1	1	1	1	1	1	1	1	1	1	1	1	1	1	1	1	1	1	1
Glyma.01G195200	1	1	1	1	1	1	1	1	1	1	1	1	1	1	1	1	1	1	1	1	1	1	1	1	1	1	1	1	1	1	1	1	1	1	1	1	1	1	1	1	1	1	1	1	1	1	1	1	1
Glyma.01G195300	1	1	1	1	1	1	1	1	1	1	1	1	1	1	1	1	1	1	1	1	1	1	1	1	1	1	1	1	1	1	1	1	1	1	1	1	1	1	1	1	1	1	1	1	1	1	1	1	1
Glyma.01G195400	1	1	1	1	1	1	1	1	1	1	1	1	1	1	1	1	1	1	1	1	1	1	1	1	1	1	1	1	1	1	1	1	1	1	1	1	1	1	1	1	1	1	1	1	1	1	1	1	1
Glyma.01G195500	1	1	1	1	1	1	1	1	1	1	1	1	1	1	1	1	1	1	1	1	1	1	1	1	1	1	1	1	1	1	1	1	1	1	1	1	1	1	1	1	1	1	1	1	1	1	1	1	1
Glyma.01G195600	1	1	1	1	1	1	1	1	1	1	1	1	1	1	1	1	1	1	1	1	1	1	1	1	1	1	1	1	1	1	1	1	1	1	1	1	1	1	1	1	1	1	1	1	1	1	1	1	1
Glyma.01G195700	1	1	1	1	1	1	1	1	1	1	1	1	1	1	1	1	1	1	1	1	1	1	1	1	1	1	1	1	1	1	1	1	1	1	1	1	1	1	1	1	1	1	1	1	1	1	1	1	1
Glyma.01G195800	1	1	1	1	1	1	1	1	1	1	1	1	1	1	1	1	1	1	1	1	1	1	1	1	1	1	1	1	1	1	1	1	1	1	1	1	1	1	1	1	1	1	1	1	1	1	1	1	1
Glyma.01G195900	1	1	1	1	1	1	1	1	1	1	1	1	1	1	1	1	1	1	1	1	1	1	1	1	1	1	1	1	1	1	1	1	1	1	1	1	1	1	1	1	1	1	1	1	1	1	1	1	1
Glyma.01G195950	1	1	1	1	1	1	1	1	1	1	1	1	1	1	1	1	1	1	1	1	1	1	1	1	1	1	1	1	1	1	1	1	1	1	1	1	1	1	1	1	1	1	1	1	1	1	1	1	1
Glyma.01G196000	1	1	1	1	1	1	1	1	1	1	1	1	1	1	1	1	1	1	1	1	1	1	1	1	1	1	1	1	1	1	1	1	1	1	1	1	1	1	1	1	1	1	1	1	1	1	1	1	1
Glyma.01G196100	1	1	1	1	1	1	1	1	1	1	1	1	1	1	1	1	1	1	1	1	1	1	1	1	1	1	1	1	1	1	1	1	1	1	1	1	1	1	1	1	1	1	1	1	1	1	1	1	1
Glyma.01G196200	1	1	1	1	1	1	1	1	1	1	1	1	1	1	1	1	1	1	1	1	1	1	1	1	1	1	1	1	1	1	1	1	1	1	1	1	1	1	1	1	1	1	1	1	1	1	1	1	1
Glyma.01G196300	1	1	1	1	1	1	1	1	1	1	1	1	1	1	1	1	1	1	1	1	1	1	1	1	1	1	1	1	1	1	1	1	1	1	1	1	1	1	1	1	1	1	1	1	1	1	1	1	1
Glyma.01G196400	1	1	1	1	1	1	1	1	1	1	1	1	1	1	1	1	1	1	1	1	1	1	1	1	1	1	1	1	1	1	1	1	1	1	1	1	1	1	1	1	1	1	1	1	1	1	1	1	1
Glyma.01G196451	1	1	1	1	1	1	1	1	1	1	1	1	1	1	1	1	1	1	1	1	1	1	1	1	1	1	1	1	1	1	1	1	1	1	1	1	1	1	1	1	1	1	1	1	1	1	1	1	1
Glyma.01G196500	1	1	1	1	1	1	1	1	1	1	1	1	1	1	1	1	1	1	1	1	1	1	1	1	1	1	1	1	1	1	1	1	1	1	1	1	1	1	1	1	1	1	1	1	1	1	1	1	1
Glyma.01G196600	1	1	1	1	1	1	1	1	1	1	1	1	1	1	1	1	1	1	1	1	1	1	1	1	1	1	1	1	1	1	1	1	1	1	1	1	1	1	1	1	1	1	1	1	1	1	1	1	1
Glyma.01G196700	1	1	1	1	1	1	1	1	1	1	1	1	1	1	1	1	1	1	1	1	1	1	1	1	1	1	1	1	1	1	1	1	1	1	1	1	1	1	1	1	1	1	1	1	1	1	1	1	1
Glyma.01G196800	1	1	1	1	1	1	1	1	1	1	1	1	1	1	1	1	1	1	1	1	1	1	1	1	1	1	1	1	1	1	1	1	1	1	1	1	1	1	1	1	1	1	1	1	1	1	1	1	1
Glyma.01G196900	1	1	1	1	1	1	1	1	1	1	1	1	1	1	1	1	1	1	1	1	1	1	1	1	1	1	1	1	1	1	1	1	1	1	1	1	1	1	1	1	1	1	1	1	1	1	1	1	1
Glyma.01G197000	1	1	1	1	1	1	1	1	1	1	1	1	1	1	1	1	1	1	1	1	1	1	1	1	1	1	1	1	1	1	1	1	1	1	1	1	1	1	1	1	1	1	1	1	1	1	1	1	1
Glyma.01G197100	1	1	1	1	1	1	1	1	1	1	1	1	1	1	1	1	1	1	1	1	1	1	1	1	1	1	1	1	1	1	1	1	1	1	1	1	1	1	1	1	1	1	1	1	1	1	1	1	1
Glyma.01G197200	1	1	1	1	1	1	1	1	1	1	1	1	1	1	1	1	1	1	1	1	1	1	1	1	1	1	1	1	1	1	1	1	1	1	1	1	1	1	1	1	1	1	1	1	1	1	1	1	1
Glyma.01G197300	1	1	1	1	1	1	1	1	1	1	1	1	1	1	1	1	1	1	1	1	1	1	1	1	1	1	1	1	1	1	1	1	1	1	1	1	1	1	1	1	1	1	1	1	1	1	1	1	1
Glyma.01G197400	1	1	1	1	1	1	1	1	1	1	1	1	1	1	1	1	1	1	1	1	1	1	1	1	1	1	1	1	1	1	1	1	1	1	1	1	1	1	1	1	1	1	1	1	1	1	1	1	1
Glyma.01G197500	1	1	1	1	1	1	1	1	1	1	1	1	1	1	1	1	1	1	1	1	1	1	1	1	1	1	1	1	1	1	1	1	1	1	1	1	1	1	1	1	1	1	1	1	1	1	1	1	1
Glyma.01G197600	1	1	1	1	1	1	1	1	1	1	1	1	1	1	1	1	1	1	1	1	1	1	1	1	1	1	1	1	1	1	1	1	1	1	1	1	1	1	1	1	1	1	1	1	1	1	1	1	1
Glyma.01G197650	1	1	1	1	1	1	1	1	1	1	1	1	1	1	1	1	1	1	1	1	1	1	1	1	1	1	1	1	1	1	1	1	1	1	1	1	1	1	1	1	1	1	1	1	1	1	1	1	1
Glyma.01G197700	1	1	1	1	1	1	1	1	1	1	1	1	1	1	1	1	1	1	1	1	1	1	1	1	1	1	1	1	1	1	1	1	1	1	1	1	1	1	1	1	1	1	1	1	1	1	1	1	1
Glyma.01G197800	1	1	1	1	1	1	1	1	1	1	1	1	1	1	1	1	1	1	1	1	1	1	1	1	1	1	1	1	1	1	1	1	1	1	1	1	1	1	1	1	1	1	1	1	1	1	1	1	1
Glyma.01G197900	1	1	1	1	1	1	1	1	1	1	1	1	1	1	1	1	1	1	1	1	1	1	1	1	1	1	1	1	1	1	1	1	1	1	1	1	1	1	1	1	1	1	1	1	1	1	1	1	1
Glyma.01G198000	1	1	1	1	1	1	1	1	1	1	1	1	1	1	1	1	1	1	1	1	1	1	1	1	1	1	1	1	1	1	1	1	1	1	1	1	1	1	1	1	1	1	1	1	1	1	1	1	1
Glyma.01G198100	1	1	1	1	1	1	1	1	1	1	1	1	1	1	1	1	1	1	1	1	1	1	1	1	1	1	1	1	1	1	1	1	1	1	1	1	1	1	1	1	1	1	1	1	1	1	1	1	1
Glyma.01G198200	1	1	1	1	1	1	1	1	1	1	1	1	1	1	1	1	1	1	1	1	1	1	1	1	1	1	1	1	1	1	1	1	1	1	1	1	1	1	1	1	1	1	1	1	1	1	1	1	1
Glyma.01G198300	1	1	1	1	1	1	1	1	1	1	1	1	1	1	1	1	1	1	1	1	1	1	1	1	1	1	1	1	1	1	1	1	1	1	1	1	1	1	1	1	1	1	1	1	1	1	1	1	1
Glyma.01G198400	1	1	1	1	1	1	1	1	1	1	1	1	1	1	1	1	1	1	1	1	1	1	1	1	1	1	1	1	1	1	1	1	1	1	1	1	1	1	1	1	1	1	1	1	1	1	1	1	1
Glyma.01G198500	1	1	1	1	1	1	1	1	1	1	1	1	1	1	1	1	1	1	1	1	1	1	1	1	1	1	1	1	1	1	1	1	1	1	1	1	1	1	1	1	1	1	1	1	1	1	1	1	1
Glyma.01G198600	1	1	1	1	1	1	1	1	1	1	1	1	1	1	1	1	1	1	1	1	1	1	1	1	1	1	1	1	1	1	1	1	1	1	1	1	1	1	1	1	1	1	1	1	1	1	1	1	1
Glyma.01G198700	1	1	1	1	1	1	1	1	1	1	1	1	1	1	1	1	1	1	1	1	1	1	1	1	1	1	1	1	1	1	1	1	1	1	1	1	1	1	1	1	1	1	1	1	1	1	1	1	1
Glyma.01G198800	1	1	1	1	1	1	1	1	1	1	1	1	1	1	1	1	1	1	1	1	1	1	1	1	1	1	1	1	1	1	1	1	1	1	1	1	1	1	1	1	1	1	1	1	1	1	1	1	1
Glyma.01G198900	1	1	1	1	1	1	1	1	1	1	1	1	1	1	1	1	1	1	1	1	1	1	1	1	1	1	1	1	1	1	1	1	1	1	1	1	1	1	1	1	1	1	1	1	1	1	1	1	1
Glyma.01G199000	1	1	1	1	1	1	1	1	1	1	1	1	1	1	1	1	1	1	1	1	1	1	1	1	1	1	1	1	1	1	1	1	1	1	1	1	1	1	1	1	1	1	1	1	1	1	1	1	1
Glyma.01G199100	1	1	1	1	1	1	1	1	1	1	1	1	1	1	1	1	1	1	1	1	1	1	1	1	1	1	1	1	1	1	1	1	1	1	1	1	1	1	1	1	1	1	1	1	1	1	1	1	1
Glyma.01G199200	1	1	1	1	1	1	1	1	1	1	1	1	1	1	1	1	1	1	1	1	1	1	1	1	1	1	1	1	1	1	1	1	1	1	1	1	1	1	1	1	1	1	1	1	1	1	1	1	1
Glyma.01G199300	1	1	1	1	1	1	1	1	1	1	1	1	1	1	1	1	1	1	1	1	1	1	1	1	1	1	1	1	1	1	1	1	1	1	1	1	1	1	1	1	1	1	1	1	1	1	1	1	1
Glyma.01G199400	1	1	1	1	1	1	1	1	1	1	1	1	1	1	1	1	1	1	1	1	1	1	1	1	1	1	1	1	1	1	1	1	1	1	1	1	1	1	1	1	1	1	1	1	1	1	1	1	1
Glyma.01G199500	1	1	1	1	1	1	1	1	1	1	1	1	1	1	1	1	1	1	1	1	1	1	1	1	1	1	1	1	1	1	1	1	1	1	1	1	1	1	1	1	1	1	1	1	1	1	1	1	1
Glyma.01G199600	1	1	1	1	1	1	1	1	1	1	1	1	1	1	1	1	1	1	1	1	1	1	1	1	1	1	1	1	1	1	1	1	1	1	1	1	1	1	1	1	1	1	1	1	1	1	1	1	1
Glyma.01G199700	1	1	1	1	1	1	1	1	1	1	1	1	1	1	1	1	1	1	1	1	1	1	1	1	1	1	1	1	1	1	1	1	1	1	1	1	1	1	1	1	1	1	1	1	1	1	1	1	1
Glyma.01G199800	1	1	1	1	1	1	1	1	1	1	1	1	1	1	1	1	1	1	1	1	1	1	1	1	1	1	1	1	1	1	1	1	1	1	1	1	1	1	1	1	1	1	1	1	1	1	1	1	1
Glyma.01G199900	1	1	1	1	1	1	1	1	1	1	1	1	1	1	1	1	1	1	1	1	1	1	1	1	1	1	1	1	1	1	1	1	1	1	1	1	1	1	1	1	1	1	1	1	1	1	1	1	1
Glyma.01G200000	1	1	1	1	1	1	1	1	1	1	1	1	1	1	1	1	1	1	1	1	1	1	1	1	1	1	1	1	1	1	1	1	1	1	1	1	1	1	1	1	1	1	1	1	1	1	1	1	1
Glyma.01G200100	1	1	1	1	1	1	1	1	1	1	1	1	1	1	1	1	1	1	1	1	1	1	1	1	1	1	1	1	1	1	1	1	1	1	1	1	1	1	1	1	1	1	1	1	1	1	1	1	1
Glyma.01G200200	1	1	1	1	1	1	1	1	1	1	1	1	1	1	1	1	1	1	1	1	1	1	1	1	1	1	1	1	1	1	1	1	1	1	1	1	1	1	1	1	1	1	1	1	1	1	1	1	1
Glyma.01G200300	1	1	1	1	1	1	1	1	1	1	1	1	1	1	1	1	1	1	1	1	1	1	1	1	1	1	1	1	1	1	1	1	1	1	1	1	1	1	1	1	1	1	1	1	1	1	1	1	1
Glyma.01G200400	1	1	1	1	1	1	1	1	1	1	1	1	1	1	1	1	1	1	1	1	1	1	1	1	1	1	1	1	1	1	1	1	1	1	1	1	1	1	1	1	1	1	1	1	1	1	1	1	1
Glyma.01G200466	1	1	1	1	1	1	1	1	1	1	1	1	1	1	1	1	1	1	1	1	1	1	1	1	1	1	1	1	1	1	1	1	1	1	1	1	1	1	1	1	1	1	1	1	1	1	1	1	1
Glyma.01G200532	1	1	1	1	1	1	1	1	1	1	1	1	1	1	1	1	1	1	1	1	1	1	1	1	1	1	1	1	1	1	1	1	1	1	1	1	1	1	1	1	1	1	1	1	1	1	1	1	1
Glyma.01G200600	1	1	1	1	1	1	1	1	1	1	1	1	1	1	1	1	1	1	1	1	1	1	1	1	1	1	1	1	1	1	1	1	1	1	1	1	1	1	1	1	1	1	1	1	1	1	1	1	1
Glyma.01G200700	1	1	1	1	1	1	1	1	1	1	1	1	1	1	1	1	1	1	1	1	1	1	1	1	1	1	1	1	1	1	1	1	1	1	1	1	1	1	1	1	1	1	1	1	1	1	1	1	1
Glyma.01G200800	1	1	1	1	1	1	1	1	1	1	1	1	1	1	1	1	1	1	1	1	1	1	1	1	1	1	1	1	1	1	1	1	1	1	1	1	1	1	1	1	1	1	1	1	1	1	1	1	1
Glyma.01G200900	1	1	1	1	1	1	1	1	1	1	1	1	1	1	1	1	1	1	1	1	1	1	1	1	1	1	1	1	1	1	1	1	1	1	1	1	1	1	1	1	1	1	1	1	1	1	1	1	1
Glyma.01G201000	1	1	1	1	1	1	1	1	1	1	1	1	1	1	1	1	1	1	1	1	1	1	1	1	1	1	1	1	1	1	1	1	1	1	1	1	1	1	1	1	1	1	1	1	1	1	1	1	1
Glyma.01G201100	1	1	1	1	1	1	1	1	1	1	1	1	1	1	1	1	1	1	1	1	1	1	1	1	1	1	1	1	1	1	1	1	1	1	1	1	1	1	1	1	1	1	1	1	1	1	1	1	1
Glyma.01G201200	1	1	1	1	1	1	1	1	1	1	1	1	1	1	1	1	1	1	1	1	1	1	1	1	1	1	1	1	1	1	1	1	1	1	1	1	1	1	1	1	1	1	1	1	1	1	1	1	1
Glyma.01G201300	1	1	1	1	1	1	1	1	1	1	1	1	1	1	1	1	1	1	1	1	1	1	1	1	1	1	1	1	1	1	1	1	1	1	1	1	1	1	1	1	1	1	1	1	1	1	1	1	1
Glyma.01G201400	1	1	1	1	1	1	1	1	1	1	1	1	1	1	1	1	1	1	1	1	1	1	1	1	1	1	1	1	1	1	1	1	1	1	1	1	1	1	1	1	1	1	1	1	1	1	1	1	1
Glyma.01G201500	1	1	1	1	1	1	1	1	1	1	1	1	1	1	1	1	1	1	1	1	1	1	1	1	1	1	1	1	1	1	1	1	1	1	1	1	1	1	1	1	1	1	1	1	1	1	1	1	1
Glyma.01G201600	1	1	1	1	1	1	1	1	1	1	1	1	1	1	1	1	1	1	1	1	1	1	1	1	1	1	1	1	1	1	1	1	1	1	1	1	1	1	1	1	1	1	1	1	1	1	1	1	1
Glyma.01G201700	1	1	1	1	1	1	1	1	1	1	1	1	1	1	1	1	1	1	1	1	1	1	1	1	1	1	1	1	1	1	1	1	1	1	1	1	1	1	1	1	1	1	1	1	1	1	1	1	1
Glyma.01G201800	1	1	1	1	1	1	1	1	1	1	1	1	1	1	1	1	1	1	1	1	1	1	1	1	1	1	1	1	1	1	1	1	1	1	1	1	1	1	1	1	1	1	1	1	1	1	1	1	1
Glyma.01G202000	1	1	1	1	1	1	1	1	1	1	1	1	1	1	1	1	1	1	1	1	1	1	1	1	1	1	1	1	1	1	1	1	1	1	1	1	1	1	1	1	1	1	1	1	1	1	1	1	1
Glyma.01G202100	1	1	1	1	1	1	1	1	1	1	1	1	1	1	1	1	1	1	1	1	1	1	1	1	1	1	1	1	1	1	1	1	1	1	1	1	1	1	1	1	1	1	1	1	1	1	1	1	1
Glyma.01G202150	1	1	1	1	1	1	1	1	1	1	1	1	1	1	1	1	1	1	1	1	1	1	1	1	1	1	1	1	1	1	1	1	1	1	1	1	1	1	1	1	1	1	1	1	1	1	1	1	1
Glyma.01G202200	1	1	1	1	1	1	1	1	1	1	1	1	1	1	1	1	1	1	1	1	1	1	1	1	1	1	1	1	1	1	1	1	1	1	1	1	1	1	1	1	1	1	1	1	1	1	1	1	1
Glyma.01G202301	1	1	1	1	1	1	1	1	1	1	1	1	1	1	1	1	1	1	1	1	1	1	1	1	1	1	1	1	1	1	1	1	1	1	1	1	1	1	1	1	1	1	1	1	1	1	1	1	1
Glyma.01G202400	1	1	1	1	1	1	1	1	1	1	1	1	1	1	1	1	1	1	1	1	1	1	1	1	1	1	1	1	1	1	1	1	1	1	1	1	1	1	1	1	1	1	1	1	1	1	1	1	1
Glyma.01G202500	1	1	1	1	1	1	1	1	1	1	1	1	1	1	1	1	1	1	1	1	1	1	1	1	1	1	1	1	1	1	1	1	1	1	1	1	1	1	1	1	1	1	1	1	1	1	1	1	1
Glyma.01G202600	1	1	1	1	1	1	1	1	1	1	1	1	1	1	1	1	1	1	1	1	1	1	1	1	1	1	1	1	1	1	1	1	1	1	1	1	1	1	1	1	1	1	1	1	1	1	1	1	1
Glyma.01G202700	1	1	1	1	1	1	1	1	1	1	1	1	1	1	1	1	1	1	1	1	1	1	1	1	1	1	1	1	1	1	1	1	1	1	1	1	1	1	1	1	1	1	1	1	1	1	1	1	1
Glyma.01G202750	1	0	1	0	0	1	0	0	0	0	1	0	1	0	0	1	1	1	1	1	1	1	1	0	0	0	0	0	0	1	0	0	0	0	1	1	0	1	0	1	1	1	1	1	1	1	1	1	0
Glyma.01G202800	1	1	1	1	1	1	1	1	1	1	1	1	1	1	1	1	1	1	1	1	1	1	1	1	1	1	1	1	1	1	1	1	1	1	1	1	1	1	1	1	1	1	1	1	1	1	1	1	1
Glyma.01G202900	1	1	1	1	1	1	1	1	1	1	1	1	1	1	1	1	1	1	1	1	1	1	1	1	1	1	1	1	1	1	1	1	1	1	1	1	1	1	1	1	1	1	1	1	1	1	1	1	1
Glyma.01G203000	1	1	1	1	1	1	1	1	1	1	1	1	1	1	1	1	1	1	1	1	1	1	1	1	1	1	1	1	1	1	1	1	1	1	1	1	1	1	1	1	1	1	1	1	1	1	1	1	1
Glyma.01G203100	1	1	1	1	1	1	1	1	1	1	1	1	1	1	1	1	1	1	1	1	1	1	1	1	1	1	1	1	1	1	1	1	1	1	1	1	1	1	1	1	1	1	1	1	1	1	1	1	1
Glyma.01G203200	1	1	1	1	1	1	1	1	1	1	1	1	1	1	1	1	1	1	1	1	1	1	1	1	1	1	1	1	1	1	1	1	1	1	1	1	1	1	1	1	1	1	1	1	1	1	1	1	1
Glyma.01G203300	1	1	1	1	1	1	1	1	1	1	1	1	1	1	1	1	1	1	1	1	1	1	1	1	1	1	1	1	1	1	1	1	1	1	1	1	1	1	1	1	1	1	1	1	1	1	1	1	1
Glyma.01G203400	1	1	1	1	1	1	1	1	1	1	1	1	1	1	1	1	1	1	1	1	1	1	1	1	1	1	1	1	1	1	1	1	1	1	1	1	1	1	1	1	1	1	1	1	1	1	1	1	1
Glyma.01G203500	1	1	1	1	1	1	1	1	1	1	1	1	1	1	1	1	1	1	1	1	1	1	1	1	1	1	1	1	1	1	1	1	1	1	1	1	1	1	1	1	1	1	1	1	1	1	1	1	1
Glyma.01G203600	1	1	1	1	1	1	1	1	1	1	1	1	1	1	1	1	1	1	1	1	1	1	1	1	1	1	1	1	1	1	1	1	1	1	1	1	1	1	1	1	1	1	1	1	1	1	1	1	1
Glyma.01G203650	1	1	1	1	1	1	1	1	1	1	1	1	1	1	1	1	1	1	1	1	1	1	1	1	1	1	1	1	1	1	1	1	1	1	1	1	1	1	1	1	1	1	1	1	1	1	1	1	1
Glyma.01G203700	1	1	1	1	1	1	1	1	1	1	1	1	1	1	1	1	1	1	1	1	1	1	1	1	1	1	1	1	1	1	1	1	1	1	1	1	1	1	1	1	1	1	1	1	1	1	1	1	1
Glyma.01G203800	1	1	1	1	1	1	1	1	1	1	1	1	1	1	1	1	1	1	1	1	1	1	1	1	1	1	1	1	1	1	1	1	1	1	1	1	1	1	1	1	1	1	1	1	1	1	1	1	1
Glyma.01G204000	1	1	1	1	1	1	1	1	1	1	1	1	1	1	1	1	1	1	1	1	1	1	1	1	1	1	1	1	1	1	1	1	1	1	1	1	1	1	1	1	1	1	1	1	1	1	1	1	1
Glyma.01G204200	1	1	1	1	1	1	1	1	1	1	1	1	1	1	1	1	1	1	1	1	1	1	1	1	1	1	1	1	1	1	1	1	1	1	1	1	1	1	1	1	1	1	1	1	1	1	1	1	1
Glyma.01G204300	1	1	1	1	1	1	1	1	1	1	1	1	1	1	1	1	1	1	1	1	1	1	1	1	1	1	1	1	1	1	1	1	1	1	1	1	1	1	1	1	1	1	1	1	1	1	1	1	1
Glyma.01G204400	1	1	1	1	1	1	1	1	1	1	1	1	1	1	1	1	1	1	1	1	1	1	1	1	1	1	1	1	1	1	1	1	1	1	1	1	1	1	1	1	1	1	1	1	1	1	1	1	1
Glyma.01G204467	1	1	1	1	1	1	1	1	1	1	1	1	1	1	1	1	1	1	1	1	1	1	1	1	1	1	1	1	1	1	1	1	1	1	1	1	1	1	1	1	1	1	1	1	1	1	1	1	1
Glyma.01G204533	1	1	1	1	1	1	1	1	1	1	1	1	1	1	1	1	1	1	1	1	1	1	1	1	1	1	1	1	1	1	1	1	1	1	1	1	1	1	1	1	1	1	1	1	1	1	1	1	1
Glyma.01G204600	1	1	1	1	1	1	1	1	1	1	1	1	1	1	1	1	1	1	1	1	1	1	1	1	1	1	1	1	1	1	1	1	1	1	1	1	1	1	1	1	1	1	1	1	1	1	1	1	1
Glyma.01G204700	1	1	1	1	1	1	1	1	1	1	1	1	1	1	1	1	1	1	1	1	1	1	1	1	1	1	1	1	1	1	1	1	1	1	1	1	1	1	1	1	1	1	1	1	1	1	1	1	1
Glyma.01G204800	1	1	1	1	1	1	1	1	1	1	1	1	1	1	1	1	1	1	1	1	1	1	1	1	1	1	1	1	1	1	1	1	1	1	1	1	1	1	1	1	1	1	1	1	1	1	1	1	1
Glyma.01G204900	1	1	1	1	1	1	1	1	1	1	1	1	1	1	1	1	1	1	1	1	1	1	1	1	1	1	1	1	1	1	1	1	1	1	1	1	1	1	1	1	1	1	1	1	1	1	1	1	1
Glyma.01G205100	1	1	1	1	1	1	1	1	1	1	1	1	1	1	1	1	1	1	1	1	1	1	1	1	1	1	1	1	1	1	1	1	1	1	1	1	1	1	1	1	1	1	1	1	1	1	1	1	1
Glyma.01G205200	1	1	1	1	1	1	1	1	1	1	1	1	1	1	1	1	1	1	1	1	1	1	1	1	1	1	1	1	1	1	1	1	1	1	1	1	1	1	1	1	1	1	1	1	1	1	1	1	1
Glyma.01G205300	1	1	1	1	1	1	1	1	1	1	1	1	1	1	1	1	1	1	1	1	1	1	1	1	1	1	1	1	1	1	1	1	1	1	1	1	1	1	1	1	1	1	1	1	1	1	1	1	1
Glyma.01G205400	1	1	1	1	1	1	1	1	1	1	1	1	1	1	1	1	1	1	1	1	1	1	1	1	1	1	1	1	1	1	1	1	1	1	1	1	1	1	1	1	1	1	1	1	1	1	1	1	1
Glyma.01G205451	1	1	1	1	1	1	1	1	1	1	1	1	1	1	1	1	1	1	1	1	1	1	1	1	1	1	1	1	1	1	1	1	1	1	1	1	1	1	1	1	1	1	1	1	1	1	1	1	1
Glyma.01G205500	1	1	1	1	1	1	1	1	1	1	1	1	1	1	1	1	1	1	1	1	1	1	1	1	1	1	1	1	1	1	1	1	1	1	1	1	1	1	1	1	1	1	1	1	1	1	1	1	1
Glyma.01G205600	1	1	1	1	1	1	1	1	1	1	1	1	1	1	1	1	1	1	1	1	1	1	1	1	1	1	1	1	1	1	1	1	1	1	1	1	1	1	1	1	1	1	1	1	1	1	1	1	1
Glyma.01G205700	1	1	1	1	1	1	1	1	1	1	1	1	1	1	1	1	1	1	1	1	1	1	1	1	1	1	1	1	1	1	1	1	1	1	1	1	1	1	1	1	1	1	1	1	1	1	1	1	1
Glyma.01G205800	1	1	1	1	1	1	1	1	1	1	1	1	1	1	1	1	1	1	1	1	1	1	1	1	1	1	1	1	1	1	1	1	1	1	1	1	1	1	1	1	1	1	1	1	1	1	1	1	1
Glyma.01G205900	1	1	1	1	1	1	1	1	1	1	1	1	1	1	1	1	1	1	1	1	1	1	1	1	1	1	1	1	1	1	1	1	1	1	1	1	1	1	1	1	1	1	1	1	1	1	1	1	1
Glyma.01G206000	1	1	1	1	1	1	1	1	1	1	1	1	1	1	1	1	1	1	1	1	1	1	1	1	1	1	1	1	1	1	1	1	1	1	1	1	1	1	1	1	1	1	1	1	1	1	1	1	1
Glyma.01G206100	1	1	1	1	1	1	1	1	1	1	1	1	1	1	1	1	1	1	1	1	1	1	1	1	1	1	1	1	1	1	1	1	1	1	1	1	1	1	1	1	1	1	1	1	1	1	1	1	1
Glyma.01G206200	1	1	1	1	1	1	1	1	1	1	1	1	1	1	1	1	1	1	1	1	1	1	1	1	1	1	1	1	1	1	1	1	1	1	1	1	1	1	1	1	1	1	1	1	1	1	1	1	1
Glyma.01G206500	1	1	1	1	1	1	1	1	1	1	1	1	1	1	1	1	1	1	1	1	1	1	1	1	1	1	1	1	1	1	1	1	1	1	1	1	1	1	1	1	1	1	1	1	1	1	1	1	1
Glyma.01G206400	1	1	1	1	1	1	1	1	1	1	1	1	1	1	1	1	1	1	1	1	1	1	1	1	1	1	1	1	1	1	1	1	1	1	1	1	1	1	1	1	1	1	1	1	1	1	1	1	1
Glyma.01G206600	1	1	1	1	1	1	1	1	1	1	1	1	1	1	1	1	1	1	1	1	1	1	1	1	1	1	1	1	1	1	1	1	1	1	1	1	1	1	1	1	1	1	1	1	1	1	1	1	1
Glyma.01G206700	1	1	1	1	1	1	1	1	1	1	1	1	1	1	1	1	1	1	1	1	1	1	1	1	1	1	1	1	1	1	1	1	1	1	1	1	1	1	1	1	1	1	1	1	1	1	1	1	1
Glyma.01G206800	1	1	1	1	1	1	1	1	1	1	1	1	1	1	1	1	1	1	1	1	1	1	1	1	1	1	1	1	1	1	1	1	1	1	1	1	1	1	1	1	1	1	1	1	1	1	1	1	1
Glyma.01G206900	1	1	1	1	1	1	1	1	1	1	1	1	1	1	1	1	1	1	1	1	1	1	1	1	1	1	1	1	1	1	1	1	1	1	1	1	1	1	1	1	1	1	1	1	1	1	1	1	1
Glyma.01G207000	1	1	1	1	1	1	1	1	1	1	1	1	1	1	1	1	1	1	1	1	1	1	1	1	1	1	1	1	1	1	1	1	1	1	1	1	1	1	1	1	1	1	1	1	1	1	1	1	1
Glyma.01G207100	1	1	1	1	1	1	1	1	1	1	1	1	1	1	1	1	1	1	1	1	1	1	1	1	1	1	1	1	1	1	1	1	1	1	1	1	1	1	1	1	1	1	1	1	1	1	1	1	1
Glyma.01G207200	1	1	1	1	1	1	1	1	1	1	1	1	1	1	1	1	1	1	1	1	1	1	1	1	1	1	1	1	1	1	1	1	1	1	1	1	1	1	1	1	1	1	1	1	1	1	1	1	1
Glyma.01G207300	1	1	1	1	1	1	1	1	1	1	1	1	1	1	1	1	1	1	1	1	1	1	1	1	1	1	1	1	1	1	1	1	1	1	1	1	1	1	1	1	1	1	1	1	1	1	1	1	1
Glyma.01G207400	1	1	1	1	1	1	1	1	1	1	1	1	1	1	1	1	1	1	1	1	1	1	1	1	1	1	1	1	1	1	1	1	1	1	1	1	1	1	1	1	1	1	1	1	1	1	1	1	1
Glyma.01G207500	1	1	1	1	1	1	1	1	1	1	1	1	1	1	1	1	1	1	1	1	1	1	1	1	1	1	1	1	1	1	1	1	1	1	1	1	1	1	1	1	1	1	1	1	1	1	1	1	1
Glyma.01G207600	1	1	1	1	1	1	1	1	1	1	1	1	1	1	1	1	1	1	1	1	1	1	1	1	1	1	1	1	1	1	1	1	1	1	1	1	1	1	1	1	1	1	1	1	1	1	1	1	1
Glyma.01G207700	1	1	1	1	1	1	1	1	1	1	1	1	1	1	1	1	1	1	1	1	1	1	1	1	1	1	1	1	1	1	1	1	1	1	1	1	1	1	1	1	1	1	1	1	1	1	1	1	1
Glyma.01G207800	1	1	1	1	1	1	1	1	1	1	1	1	1	1	1	1	1	1	1	1	1	1	1	1	1	1	1	1	1	1	1	1	1	1	1	1	1	1	1	1	1	1	1	1	1	1	1	1	1
Glyma.01G207900	1	1	1	1	1	1	1	1	1	1	1	1	1	1	1	1	1	1	1	1	1	1	1	1	1	1	1	1	1	1	1	1	1	1	1	1	1	1	1	1	1	1	1	1	1	1	1	1	1
Glyma.01G207950	1	1	1	1	1	1	1	1	1	1	1	1	1	1	1	1	1	1	1	1	1	1	1	1	1	1	1	1	1	1	1	1	1	1	1	1	1	1	1	1	1	1	1	1	1	1	1	1	1
Glyma.01G208000	1	1	1	1	1	1	1	1	1	1	1	1	1	1	1	1	1	1	1	1	1	1	1	1	1	1	1	1	1	1	1	1	1	1	1	1	1	1	1	1	1	1	1	1	1	1	1	1	1
Glyma.01G208100	1	1	1	1	1	1	1	1	1	1	1	1	1	1	1	1	1	1	1	1	1	1	1	1	1	1	1	1	1	1	1	1	1	1	1	1	1	1	1	1	1	1	1	1	1	1	1	1	1
Glyma.01G208200	1	1	1	1	1	1	1	1	1	1	1	1	1	1	1	1	1	1	1	1	1	1	1	1	1	1	1	1	1	1	1	1	1	1	1	1	1	1	1	1	1	1	1	1	1	1	1	1	1
Glyma.01G208300	1	1	1	1	1	1	1	1	1	1	1	1	1	1	1	1	1	1	1	1	1	1	1	1	1	1	1	1	1	1	1	1	1	1	1	1	1	1	1	1	1	1	1	1	1	1	1	1	1
Glyma.01G208400	1	1	1	1	1	1	1	1	1	1	1	1	1	1	1	1	1	1	1	1	1	1	1	1	1	1	1	1	1	1	1	1	1	1	1	1	1	1	1	1	1	1	1	1	1	1	1	1	1
Glyma.01G208600	1	1	1	1	1	1	1	1	1	1	1	1	1	1	1	1	1	1	1	1	1	1	1	1	1	1	1	1	1	1	1	1	1	1	1	1	1	1	1	1	1	1	1	1	1	1	1	1	1
Glyma.01G208700	1	1	1	1	1	1	1	1	1	1	1	1	1	1	1	1	1	1	1	1	1	1	1	1	1	1	1	1	1	1	1	1	1	1	1	1	1	1	1	1	1	1	1	1	1	1	1	1	1
Glyma.01G208800	1	1	1	1	1	1	1	1	1	1	1	1	1	1	1	1	1	1	1	1	1	1	1	1	1	1	1	1	1	1	1	1	1	1	1	1	1	1	1	1	1	1	1	1	1	1	1	1	1
Glyma.01G208900	1	1	1	1	1	1	1	1	1	1	1	1	1	1	1	1	1	1	1	1	1	1	1	1	1	1	1	1	1	1	1	1	1	1	1	1	1	1	1	1	1	1	1	1	1	1	1	1	1
Glyma.01G209000	1	1	1	1	1	1	1	1	1	1	1	1	1	1	1	1	1	1	1	1	1	1	1	1	1	1	1	1	1	1	1	1	1	1	1	1	1	1	1	1	1	1	1	1	1	1	1	1	1
Glyma.01G209100	1	1	1	1	1	1	1	1	1	1	1	1	1	1	1	1	1	1	1	1	1	1	1	1	1	1	1	1	1	1	1	1	1	1	1	1	1	1	1	1	1	1	1	1	1	1	1	1	1
Glyma.01G209200	1	1	1	1	1	1	1	1	1	1	1	1	1	1	1	1	1	1	1	1	1	1	1	1	1	1	1	1	1	1	1	1	1	1	1	1	1	1	1	1	1	1	1	1	1	1	1	1	1
Glyma.01G209300	1	1	1	1	1	1	1	1	1	1	1	1	1	1	1	1	1	1	1	1	1	1	1	1	1	1	1	1	1	1	1	1	1	1	1	1	1	1	1	1	1	1	1	1	1	1	1	1	1
Glyma.01G209400	1	1	1	1	1	1	1	1	1	1	1	1	1	1	1	1	1	1	1	1	1	1	1	1	1	1	1	1	1	1	1	1	1	1	1	1	1	1	1	1	1	1	1	1	1	1	1	1	1
Glyma.01G209500	1	1	1	1	1	1	1	1	1	1	1	1	1	1	1	1	1	1	1	1	1	1	1	1	1	1	1	1	1	1	1	1	1	1	1	1	1	1	1	1	1	1	1	1	1	1	1	1	1
Glyma.01G209600	1	1	1	1	1	1	1	1	1	1	1	1	1	1	1	1	1	1	1	1	1	1	1	1	1	1	1	1	1	1	1	1	1	1	1	1	1	1	1	1	1	1	1	1	1	1	1	1	1
Glyma.01G209633	1	1	1	0	1	0	0	0	0	0	0	0	1	0	0	1	1	1	1	1	1	1	1	0	0	0	0	1	1	1	0	1	0	0	1	1	0	1	0	1	1	0	1	0	0	0	0	1	1
Glyma.01G209666	1	1	1	0	1	0	0	0	0	0	0	0	1	0	0	1	1	1	1	1	1	1	1	0	1	0	0	1	1	1	0	1	0	0	1	1	0	1	0	1	1	0	1	0	0	0	0	1	1
Glyma.01G209700	1	1	1	1	1	1	1	1	1	1	1	1	1	1	1	1	1	1	1	1	1	1	1	1	1	1	1	1	1	1	1	1	1	1	1	1	1	1	1	1	1	1	1	1	1	1	1	1	1
Glyma.01G209800	1	1	1	1	1	1	1	1	1	1	1	1	1	1	1	1	1	1	1	1	1	1	1	1	1	1	1	1	1	1	1	1	1	1	1	1	1	1	1	1	1	1	1	1	1	1	1	1	1
Glyma.01G209900	1	1	1	1	1	1	1	1	1	1	1	1	1	1	1	1	1	1	1	1	1	1	1	1	1	1	1	1	1	1	1	1	1	1	1	1	1	1	1	1	1	1	1	1	1	1	1	1	1
Glyma.01G210100	1	1	1	1	1	1	1	1	1	1	1	1	1	1	1	1	1	1	1	1	1	1	1	1	1	1	1	1	1	1	1	1	1	1	1	1	1	1	1	1	1	1	1	1	1	1	1	1	1
Glyma.01G210200	1	1	1	1	1	1	1	1	1	1	1	1	1	1	1	1	1	1	1	1	1	1	1	1	1	1	1	1	1	1	1	1	1	1	1	1	1	1	1	1	1	1	1	1	1	1	1	1	1
Glyma.01G210300	1	1	1	1	1	1	1	1	1	1	1	1	1	1	1	1	1	1	1	1	1	1	1	1	1	1	1	1	1	1	1	1	1	1	1	1	1	1	1	1	1	1	1	1	1	1	1	1	1
Glyma.01G210400	1	1	1	1	1	1	1	1	1	1	1	1	1	1	1	1	1	1	1	1	1	1	1	1	1	1	1	1	1	1	1	1	1	1	1	1	1	1	1	1	1	1	1	1	1	1	1	1	1
Glyma.01G210500	1	1	1	1	1	1	1	1	1	1	1	1	1	1	1	1	1	1	1	1	1	1	1	1	1	1	1	1	1	1	1	1	1	1	1	1	1	1	1	1	1	1	1	1	1	1	1	1	1
Glyma.01G210600	1	1	1	1	1	1	1	1	1	1	1	1	1	1	1	1	1	1	1	1	1	1	1	1	1	1	1	1	1	1	1	1	1	1	1	1	1	1	1	1	1	1	1	1	1	1	1	1	1
Glyma.01G210700	1	1	1	1	1	1	1	1	1	1	1	1	1	1	1	1	1	1	1	1	1	1	1	1	1	1	1	1	1	1	1	1	1	1	1	1	1	1	1	1	1	1	1	1	1	1	1	1	1
Glyma.01G210800	1	1	1	1	1	1	1	1	1	1	1	1	1	1	1	1	1	1	1	1	1	1	1	1	1	1	1	1	1	1	1	1	1	1	1	1	1	1	1	1	1	1	1	1	1	1	1	1	1
Glyma.01G211000	1	1	1	1	1	1	1	1	1	1	1	1	1	1	1	1	1	1	1	1	1	1	1	1	1	1	1	1	1	1	1	1	1	1	1	1	1	1	1	1	1	1	1	1	1	1	1	1	1
Glyma.01G211100	1	1	1	1	1	1	1	1	1	1	1	1	1	1	1	1	1	1	1	1	1	1	1	1	1	1	1	1	1	1	1	1	1	1	1	1	1	1	1	1	1	1	1	1	1	1	1	1	1
Glyma.01G211150	1	1	1	1	1	1	1	1	1	1	1	1	1	1	1	1	1	1	1	1	1	1	1	1	1	1	1	1	1	1	1	1	1	1	1	1	1	1	1	1	1	1	1	1	1	1	1	1	1
Glyma.01G211200	1	1	1	1	1	1	1	1	1	1	1	1	1	1	1	1	1	1	1	1	1	1	1	1	1	1	1	1	1	1	1	1	1	1	1	1	1	1	1	1	1	1	1	1	1	1	1	1	1
Glyma.01G211300	1	1	1	1	1	1	1	1	1	1	1	1	1	1	1	1	1	1	1	1	1	1	1	1	1	1	1	1	1	1	1	1	1	1	1	1	1	1	1	1	1	1	1	1	1	1	1	1	1
Glyma.01G211400	1	1	1	1	1	1	1	1	1	1	1	1	1	1	1	1	1	1	1	1	1	1	1	1	1	1	1	1	1	1	1	1	1	1	1	1	1	1	1	1	1	1	1	1	1	1	1	1	1
Glyma.01G211500	1	1	1	1	1	1	1	1	1	1	1	1	1	1	1	1	1	1	1	1	1	1	1	1	1	1	1	1	1	1	1	1	1	1	1	1	1	1	1	1	1	1	1	1	1	1	1	1	1
Glyma.01G211551	1	1	1	1	1	1	1	1	1	1	1	1	1	1	1	1	1	1	1	1	1	1	1	1	1	1	1	1	1	1	1	1	1	1	1	1	1	1	1	1	1	1	1	1	1	1	1	1	1
Glyma.01G211600	1	1	1	1	1	1	1	1	1	1	1	1	1	1	1	1	1	1	1	1	1	1	1	1	1	1	1	1	1	1	1	1	1	1	1	1	1	1	1	1	1	1	1	1	1	1	1	1	1
Glyma.01G211700	1	1	1	1	1	1	1	1	1	1	1	1	1	1	1	1	1	1	1	1	1	1	1	1	1	1	1	1	1	1	1	1	1	1	1	1	1	1	1	1	1	1	1	1	1	1	1	1	1
Glyma.01G211900	1	1	1	1	1	1	1	1	1	1	1	1	1	1	1	1	1	1	1	1	1	1	1	1	1	1	1	1	1	1	1	1	1	1	1	1	1	1	1	1	1	1	1	1	1	1	1	1	1
Glyma.01G212000	1	1	1	1	1	1	1	1	1	1	1	1	1	1	1	1	1	1	1	1	1	1	1	1	1	1	1	1	1	1	1	1	1	1	1	1	1	1	1	1	1	1	1	1	1	1	1	1	1
Glyma.01G212100	1	1	1	1	1	1	1	1	1	1	1	1	1	1	1	1	1	1	1	1	1	1	1	1	1	1	1	1	1	1	1	1	1	1	1	1	1	1	1	1	1	1	1	1	1	1	1	1	1
Glyma.01G212200	1	1	1	1	1	1	1	1	1	1	1	1	1	1	1	1	1	1	1	1	1	1	1	1	1	1	1	1	1	1	1	1	1	1	1	1	1	1	1	1	1	1	1	1	1	1	1	1	1
Glyma.01G212300	1	1	1	1	1	1	1	1	1	1	1	1	1	1	1	1	1	1	1	1	1	1	1	1	1	1	1	1	1	1	1	1	1	1	1	1	1	1	1	1	1	1	1	1	1	1	1	1	1
Glyma.01G212400	1	1	1	1	1	1	1	1	1	1	1	1	1	1	1	1	1	1	1	1	1	1	1	1	1	1	1	1	1	1	1	1	1	1	1	1	1	1	1	1	1	1	1	1	1	1	1	1	1
Glyma.01G212500	1	1	1	1	1	1	1	1	1	1	1	1	1	1	1	1	1	1	1	1	1	1	1	1	1	1	1	1	1	1	1	1	1	1	1	1	1	1	1	1	1	1	1	1	1	1	1	1	1
Glyma.01G212600	1	1	1	1	1	1	1	1	1	1	1	1	1	1	1	1	1	1	1	1	1	1	1	1	1	1	1	1	1	1	1	1	1	1	1	1	1	1	1	1	1	1	1	1	1	1	1	1	1
Glyma.01G212700	1	1	1	1	1	1	1	1	1	1	1	1	1	1	1	1	1	1	1	1	1	1	1	1	1	1	1	1	1	1	1	1	1	1	1	1	1	1	1	1	1	1	1	1	1	1	1	1	1
Glyma.01G212800	1	1	1	1	1	1	1	1	1	1	1	1	1	1	1	1	1	1	1	1	1	1	1	1	1	1	1	1	1	1	1	1	1	1	1	1	1	1	1	1	1	1	1	1	1	1	1	1	1
Glyma.01G212900	1	1	1	1	1	1	1	1	1	1	1	1	1	1	1	1	1	1	1	1	1	1	1	1	1	1	1	1	1	1	1	1	1	1	1	1	1	1	1	1	1	1	1	1	1	1	1	1	1
Glyma.01G213000	1	1	1	1	1	1	1	1	1	1	1	1	1	1	1	1	1	1	1	1	1	1	1	1	1	1	1	1	1	1	1	1	1	1	1	1	1	1	1	1	1	1	1	1	1	1	1	1	1
Glyma.01G213100	1	1	1	1	1	1	1	1	1	1	1	1	1	1	1	1	1	1	1	1	1	1	1	1	1	1	1	1	1	1	1	1	1	1	1	1	1	1	1	1	1	1	1	1	1	1	1	1	1
Glyma.01G213200	1	1	1	1	1	1	1	1	1	1	1	1	1	1	1	1	1	1	1	1	1	1	1	1	1	1	1	1	1	1	1	1	1	1	1	1	1	1	1	1	1	1	1	1	1	1	1	1	1
Glyma.01G213300	1	1	1	1	1	1	1	1	1	1	1	1	1	1	1	1	1	1	1	1	1	1	1	1	1	1	1	1	1	1	1	1	1	1	1	1	1	1	1	1	1	1	1	1	1	1	1	1	1
Glyma.01G213400	1	1	1	1	1	1	1	1	1	1	1	1	1	1	1	1	1	1	1	1	1	1	1	1	1	1	1	1	1	1	1	1	1	1	1	1	1	1	1	1	1	1	1	1	1	1	1	1	1
Glyma.01G213500	1	1	1	1	1	1	1	1	1	1	1	1	1	1	1	1	1	1	1	1	1	1	1	1	1	1	1	1	1	1	1	1	1	1	1	1	1	1	1	1	1	1	1	1	1	1	1	1	1
Glyma.01G213600	1	1	1	1	1	1	1	1	1	1	1	1	1	1	1	1	1	1	1	1	1	1	1	1	1	1	1	1	1	1	1	1	1	1	1	1	1	1	1	1	1	1	1	1	1	1	1	1	1
Glyma.01G213700	1	1	1	1	1	1	1	1	1	1	1	1	1	1	1	1	1	1	1	1	1	1	1	1	1	1	1	1	1	1	1	1	1	1	1	1	1	1	1	1	1	1	1	1	1	1	1	1	1
Glyma.01G213800	1	1	1	1	1	1	1	1	1	1	1	1	1	1	1	1	1	1	1	1	1	1	1	1	1	1	1	1	1	1	1	1	1	1	1	1	1	1	1	1	1	1	1	1	1	1	1	1	1
Glyma.01G213900	1	1	1	1	1	1	1	1	1	1	1	1	1	1	1	1	1	1	1	1	1	1	1	1	1	1	1	1	1	1	1	1	1	1	1	1	1	1	1	1	1	1	1	1	1	1	1	1	1
Glyma.01G214100	1	1	1	1	1	1	1	1	1	1	1	1	1	1	1	1	1	1	1	1	1	1	1	1	1	1	1	1	1	1	1	1	1	1	1	1	1	1	1	1	1	1	1	1	1	1	1	1	1
Glyma.01G214200	1	1	1	1	1	1	1	1	1	1	1	1	1	1	1	1	1	1	1	1	1	1	1	1	1	1	1	1	1	1	1	1	1	1	1	1	1	1	1	1	1	1	1	1	1	1	1	1	1
Glyma.01G214300	1	1	1	1	1	1	1	1	1	1	1	1	1	1	1	1	1	1	1	1	1	1	1	1	1	1	1	1	1	1	1	1	1	1	1	1	1	1	1	1	1	1	1	1	1	1	1	1	1
Glyma.01G214400	1	1	1	1	1	1	1	1	1	1	1	1	1	1	1	1	1	1	1	1	1	1	1	1	1	1	1	1	1	1	1	1	1	1	1	1	1	1	1	1	1	1	1	1	1	1	1	1	1
Glyma.01G214500	1	1	1	1	1	1	1	1	1	1	1	1	1	1	1	1	1	1	1	1	1	1	1	1	1	1	1	1	1	1	1	1	1	1	1	1	1	1	1	1	1	1	1	1	1	1	1	1	1
Glyma.01G214600	1	1	1	1	1	1	1	1	1	1	1	1	1	1	1	1	1	1	1	1	1	1	1	1	1	1	1	1	1	1	1	1	1	1	1	1	1	1	1	1	1	1	1	1	1	1	1	1	1
Glyma.01G214700	1	1	1	1	1	1	1	1	1	1	1	1	1	1	1	1	1	1	1	1	1	1	1	1	1	1	1	1	1	1	1	1	1	1	1	1	1	1	1	1	1	1	1	1	1	1	1	1	1
Glyma.01G214800	1	1	1	1	1	1	1	1	1	1	1	1	1	1	1	1	1	1	1	1	1	1	1	1	1	1	1	1	1	1	1	1	1	1	1	1	1	1	1	1	1	1	1	1	1	1	1	1	1
Glyma.01G214900	1	1	1	1	1	1	1	1	1	1	1	1	1	1	1	1	1	1	1	1	1	1	1	1	1	1	1	1	1	1	1	1	1	1	1	1	1	1	1	1	1	1	1	1	1	1	1	1	1
Glyma.01G215000	1	1	1	1	1	1	1	1	1	1	1	1	1	1	1	1	1	1	1	1	1	1	1	1	1	1	1	1	1	1	1	1	1	1	1	1	1	1	1	1	1	1	1	1	1	1	1	1	1
Glyma.01G215100	1	1	1	1	1	1	1	1	1	1	1	1	1	1	1	1	1	1	1	1	1	1	1	1	1	1	1	1	1	1	1	1	1	1	1	1	1	1	1	1	1	1	1	1	1	1	1	1	1
Glyma.01G215151	1	1	1	1	0	1	1	1	1	1	1	1	1	1	1	1	1	1	1	1	1	1	1	1	1	0	1	1	1	1	1	0	1	1	1	1	1	1	1	0	0	1	0	1	1	1	0	1	1
Glyma.01G215300	1	1	1	1	1	1	1	1	1	1	1	1	1	1	1	1	1	1	1	1	1	1	1	1	1	1	1	1	1	1	1	1	1	1	1	1	1	1	1	1	1	1	1	1	1	1	1	1	1
Glyma.01G215400	1	1	1	1	1	1	1	1	1	1	1	1	1	1	1	1	1	1	1	1	1	1	1	1	1	1	1	1	1	1	1	1	1	1	1	1	1	1	1	1	1	1	1	1	1	1	1	1	1
Glyma.01G215500	1	1	1	1	1	1	1	1	1	1	1	1	1	1	1	1	1	1	1	1	1	1	1	1	1	1	1	1	1	1	1	1	1	1	1	1	1	1	1	1	1	1	1	1	1	1	1	1	1
Glyma.01G215600	1	1	1	1	1	1	1	1	1	1	1	1	1	1	1	1	1	1	1	1	1	1	1	1	1	1	1	1	1	1	1	1	1	1	1	1	1	1	1	1	1	1	1	1	1	1	1	1	1
Glyma.01G215650	1	1	1	1	1	1	1	1	1	1	1	1	1	1	1	1	1	1	1	1	1	1	1	1	1	1	1	1	1	1	1	1	1	1	1	1	1	1	1	1	1	1	1	1	1	1	1	1	1
Glyma.01G215700	1	1	1	1	1	1	1	1	1	1	1	1	1	1	1	1	1	1	1	1	1	1	1	1	1	1	1	1	1	1	1	1	1	1	1	1	1	1	1	1	1	1	1	1	1	1	1	1	1
Glyma.01G215800	1	1	1	1	1	1	1	1	1	1	1	1	1	1	1	1	1	1	1	1	1	1	1	1	1	1	1	1	1	1	1	1	1	1	1	1	1	1	1	1	1	1	1	1	1	1	1	1	1
Glyma.01G215900	1	1	1	1	1	1	1	1	1	1	1	1	1	1	1	1	1	1	1	1	1	1	1	1	1	1	1	1	1	1	1	1	1	1	1	1	1	1	1	1	1	1	1	1	1	1	1	1	1
Glyma.01G216100	1	1	1	1	1	1	1	1	1	1	1	1	1	1	1	1	1	1	1	1	1	1	1	1	1	1	1	1	1	1	1	1	1	1	1	1	1	1	1	1	1	1	1	1	1	1	1	1	1
Glyma.01G216000	1	0	1	0	0	1	1	0	1	1	1	1	1	1	1	1	0	1	1	1	0	1	1	1	1	0	1	0	1	0	1	0	1	1	0	0	1	1	1	0	1	1	0	1	1	1	0	1	1
Glyma.01G216200	1	1	1	1	1	1	1	1	1	1	1	1	1	1	1	1	1	1	1	1	1	1	1	1	1	1	1	1	1	1	1	1	1	1	1	1	1	1	1	1	1	1	1	1	1	1	1	1	1
[truncated: 52,534 more rows]
[truncated: 159 more columns]

## Sheet: Table-S5
Supplementary Table 5. Description of GO analysis results of variable genes. The significant GO terms were highlited.
GO ID	Genome GO count	Expressed GO	Expected expression	Status	Corrected P	GO description	Genes
GO:0006952	1116	196	28.4058	Overrepresented	3.04845e-100	defense response	Glyma.01G033200	Glyma.01G033300	Glyma.01G034000	Glyma.01G112200	Glyma.01G117200	Glyma.01G120100	Glyma.01G126700	Glyma.01G127100	Glyma.03G014300	Glyma.03G014400	Glyma.03G039300	Glyma.03G039200	Glyma.03G034500	Glyma.03G034800	Glyma.03G034900	Glyma.03G037100	Glyma.03G037300	Glyma.03G037400	Glyma.03G043500	Glyma.03G043000	Glyma.03G043200	Glyma.03G043600	Glyma.03G043900	Glyma.03G044000	Glyma.03G047900	Glyma.03G048100	Glyma.03G048200	Glyma.03G048500	Glyma.03G048600	Glyma.03G048800	Glyma.03G052800	Glyma.03G053100	Glyma.03G053300	Glyma.03G053500	Glyma.03G054100	Glyma.03G054600	Glyma.03G054800	Glyma.03G055300	Glyma.03G075200	Glyma.03G087500	Glyma.03G087600	Glyma.03G088000	Glyma.03G088100
GO:0007165	1328	137	33.8019	Overrepresented	3.29203e-41	signal transduction	Glyma.01G033200	Glyma.01G033300	Glyma.01G112200	Glyma.01G117200	Glyma.01G120100	Glyma.03G036900	Glyma.03G037200	Glyma.03G038900	Glyma.03G047900	Glyma.03G048500	Glyma.03G048600	Glyma.03G048800	Glyma.03G052800	Glyma.03G053100	Glyma.03G053300	Glyma.03G053500	Glyma.03G054100	Glyma.03G054600	Glyma.03G054800	Glyma.03G055300	Glyma.03G087500	Glyma.03G087600	Glyma.03G088000	Glyma.03G088100	Glyma.05G102700	Glyma.06G189300	Glyma.06G205100	Glyma.06G259100	Glyma.06G259400	Glyma.06G259800	Glyma.06G260100	Glyma.06G261400	Glyma.06G263900	Glyma.06G265200	Glyma.06G267300	Glyma.06G267400	Glyma.06G268100	Glyma.06G268600	Glyma.06G268700	Glyma.07G143500	Glyma.07G143900	Glyma.07G144100	Glyma.07G164000
GO:0050832	941	67	23.9515	Overrepresented	2.97223e-11	defense response to fungus	Glyma.02G164400	Glyma.03G028000	Glyma.03G253200	Glyma.04G054200	Glyma.04G201900	Glyma.07G035800	Glyma.07G197300	Glyma.08G198200	Glyma.08G321300	Glyma.10G228200	Glyma.10G275200	Glyma.12G140400	Glyma.13G052800	Glyma.13G053600	Glyma.13G053700	Glyma.13G054300	Glyma.13G105800	Glyma.13G196500	Glyma.13G234500	Glyma.13G267700	Glyma.14G031800	Glyma.15G017200	Glyma.15G021700	Glyma.15G150500	Glyma.15G232600	Glyma.16G005100	Glyma.16G006300	Glyma.16G047600	Glyma.16G125800	Glyma.16G169900	Glyma.16G173900	Glyma.16G174100	Glyma.16G174800	Glyma.16G174700	Glyma.16G174600	Glyma.16G176800	Glyma.16G182700	Glyma.16G183400	Glyma.16G183500	Glyma.16G184000	Glyma.16G184500	Glyma.16G184700	Glyma.16G185300
GO:0009627	751	51	19.1154	Overrepresented	1.57783e-07	systemic acquired resistance	Glyma.01G179100	Glyma.02G013800	Glyma.02G062900	Glyma.02G164400	Glyma.02G258800	Glyma.03G027200	Glyma.03G034100	Glyma.03G039300	Glyma.03G034500	Glyma.03G034800	Glyma.03G034900	Glyma.03G037300	Glyma.03G037400	Glyma.03G043500	Glyma.03G043000	Glyma.03G043200	Glyma.03G043600	Glyma.03G043900	Glyma.03G044000	Glyma.03G048200	Glyma.03G075200	Glyma.06G243500	Glyma.07G062300	Glyma.07G087600	Glyma.07G128200	Glyma.08G088200	Glyma.08G307100	Glyma.09G184300	Glyma.11G212800	Glyma.12G090900	Glyma.13G052800	Glyma.13G105800	Glyma.13G184800	Glyma.13G184900	Glyma.13G187900	Glyma.13G188300	Glyma.13G190000	Glyma.13G190400	Glyma.13G190800	Glyma.13G193300	Glyma.13G194100	Glyma.13G267700	Glyma.15G230800
GO:0010483	27	10	0.687238	Overrepresented	3.67648e-07	pollen tube reception	Glyma.06G311000	Glyma.06G311100	Glyma.07G063100	Glyma.08G317400	Glyma.08G317700	Glyma.12G011700	Glyma.17G244200	Glyma.18G082100	Glyma.18G082200	Glyma.18G082300	Glyma.18G082400	Glyma.18G082800	Glyma.18G083200	Glyma.18G083900	Glyma.18G084000	Glyma.18G084400	Glyma.18G086600	Glyma.18G086900	Glyma.18G087000	Glyma.18G087400	Glyma.18G087700	Glyma.18G087800	Glyma.18G087900	Glyma.18G088300	Glyma.18G093500	Glyma.18G093600	Glyma.18G093800	Glyma.18G093900	Glyma.18G094100	Glyma.18G094200	Glyma.U008900
GO:0009626	182	21	4.63249	Overrepresented	5.06272e-06	plant-type hypersensitive response	Glyma.13G053600	Glyma.13G053700	Glyma.13G054300	Glyma.18G269900	Glyma.18G270100	Glyma.18G270600	Glyma.18G270700	Glyma.18G270800	Glyma.18G270900	Glyma.18G271000	Glyma.18G271100	Glyma.18G272500
GO:0006468	2386	101	60.7315	Overrepresented	0.000284982	protein phosphorylation	Glyma.01G151100	Glyma.01G179100	Glyma.02G069400	Glyma.02G156800	Glyma.03G027200	Glyma.03G036900	Glyma.03G037200	Glyma.03G038900	Glyma.03G055000	Glyma.03G057000	Glyma.03G241600	Glyma.05G102700	Glyma.05G104600	Glyma.06G042500	Glyma.06G084300	Glyma.06G258900	Glyma.06G261100	Glyma.07G004600	Glyma.07G094500	Glyma.07G094700	Glyma.07G094800	Glyma.07G095000	Glyma.07G095100	Glyma.07G095200	Glyma.07G095800	Glyma.08G004200	Glyma.08G044200	Glyma.08G123500	Glyma.08G193300	Glyma.08G197700	Glyma.08G198100	Glyma.08G198200	Glyma.08G198500	Glyma.08G198800	Glyma.08G321300	Glyma.09G014900	Glyma.09G027700	Glyma.09G055800	Glyma.09G121700	Glyma.09G181500	Glyma.09G182200	Glyma.09G216400	Glyma.09G226300
GO:0006869	279	22	7.10146	Overrepresented	0.00181463	lipid transport	Glyma.03G035700	Glyma.03G040000	Glyma.04G122900	Glyma.04G138700	Glyma.05G057700	Glyma.06G173200	Glyma.07G103300	Glyma.07G139400	Glyma.09G055100	Glyma.12G204200	Glyma.15G119600	Glyma.15G119700	Glyma.15G199700	Glyma.16G182800	Glyma.16G184100	Glyma.16G188200	Glyma.16G193400	Glyma.16G193800	Glyma.17G137300	Glyma.17G140100	Glyma.18G032400	Glyma.18G191600	Glyma.18G214600	Glyma.U044700	Glyma.U006900
GO:0006355	4060	59	103.34	Underrepresented	0.00377559	regulation of transcription, DNA-dependent	Glyma.01G214800	Glyma.01G216000	Glyma.02G006300	Glyma.02G007500	Glyma.02G045500	Glyma.02G100700	Glyma.03G002300	Glyma.03G065700	Glyma.04G031700	Glyma.04G043800	Glyma.04G054200	Glyma.04G084900	Glyma.04G133200	Glyma.04G201900	Glyma.05G004100	Glyma.05G005400	Glyma.05G102700	Glyma.05G122400	Glyma.05G218100	Glyma.06G121200	Glyma.06G206400	Glyma.06G207800	Glyma.06G290100	Glyma.06G303700	Glyma.07G114000	Glyma.07G197300	Glyma.07G218000	Glyma.08G008200	Glyma.08G040900	Glyma.08G115500	Glyma.08G261500	Glyma.08G269300	Glyma.08G317800	Glyma.08G320200	Glyma.08G327600	Glyma.09G184300	Glyma.09G241800	Glyma.10G101900	Glyma.10G204400	Glyma.10G269400	Glyma.11G003400	Glyma.11G025900	Glyma.11G033100
GO:0009697	653	37	16.621	Overrepresented	0.00419006	salicylic acid biosynthetic process	Glyma.01G179100	Glyma.03G039300	Glyma.03G034500	Glyma.03G034800	Glyma.03G034900	Glyma.03G037300	Glyma.03G037400	Glyma.03G043500	Glyma.03G043000	Glyma.03G043200	Glyma.03G043600	Glyma.03G043900	Glyma.03G044000	Glyma.03G048200	Glyma.03G075200	Glyma.07G035800	Glyma.10G275200	Glyma.11G212800	Glyma.13G052800	Glyma.13G105800	Glyma.13G184800	Glyma.13G184900	Glyma.13G187900	Glyma.13G188300	Glyma.13G190000	Glyma.13G190400	Glyma.13G190800	Glyma.13G193300	Glyma.13G194100	Glyma.13G196500	Glyma.13G267700	Glyma.14G031800	Glyma.15G150500	Glyma.15G230800	Glyma.15G230900	Glyma.15G231500	Glyma.15G233100	Glyma.15G233400	Glyma.16G005100	Glyma.16G006300	Glyma.16G117400	Glyma.17G244200	Glyma.18G225300
GO:0006511	619	2	15.7556	Underrepresented	0.0321352	ubiquitin-dependent protein catabolic process	Glyma.02G049500	Glyma.03G004200	Glyma.04G162800	Glyma.04G194700	Glyma.12G061700	Glyma.16G158600	Glyma.20G109600
GO:0009791	192	15	4.88703	Overrepresented	0.0754529	post-embryonic development	Glyma.03G093900	Glyma.06G265900	Glyma.13G053600	Glyma.13G053700	Glyma.13G054300	Glyma.16G155600	Glyma.18G092600	Glyma.18G269900	Glyma.18G270100	Glyma.18G270600	Glyma.18G270700	Glyma.18G270800	Glyma.18G270900	Glyma.18G271000	Glyma.18G271100	Glyma.18G272500	Glyma.18G273800
GO:0016104	2	2	0.0509065	Overrepresented	0.449659	triterpenoid biosynthetic process
GO:0007052	3	2	0.0763598	Overrepresented	1.32667	mitotic spindle organization
GO:0051418	3	2	0.0763598	Overrepresented	1.32667	microtubule nucleation by microtubule organizing center
GO:0006342	372	1	9.46861	Underrepresented	1.53365	chromatin silencing
GO:0045893	1080	12	27.4895	Underrepresented	1.58798	positive regulation of transcription, DNA-dependent
GO:0010193	142	10	3.61436	Overrepresented	2.20241	response to ozone
GO:0010228	754	7	19.1918	Underrepresented	2.2808	vegetative to reproductive phase transition of meristem
GO:0048700	4	2	0.101813	Overrepresented	2.60954	acquisition of desiccation tolerance in seed
GO:0048481	415	2	10.5631	Underrepresented	2.83923	ovule development
GO:0006865	444	21	11.3012	Overrepresented	3.85431	amino acid transport
GO:0000902	205	12	5.21792	Overrepresented	4.04106	cell morphogenesis
GO:0009759	30	4	0.763598	Overrepresented	4.52994	indole glucosinolate biosynthetic process
GO:0051707	255	14	6.49058	Overrepresented	4.89149	response to other organism
GO:0010090	387	2	9.85041	Underrepresented	5.65176	trichome morphogenesis
GO:2000280	6	2	0.15272	Overrepresented	6.31094	regulation of root development
GO:0000380	7	2	0.178173	Overrepresented	8.69041	alternative mRNA splicing, via spliceosome
GO:0000917	7	2	0.178173	Overrepresented	8.69041	barrier septum assembly
GO:0009682	20	3	0.509065	Overrepresented	9.27296	induced systemic resistance
GO:0048830	20	3	0.509065	Overrepresented	9.27296	adventitious root development
GO:0006972	305	15	7.76324	Overrepresented	10.3339	hyperosmotic response
GO:0006334	128	8	3.25802	Overrepresented	10.8718	nucleosome assembly
GO:0009630	358	2	9.11227	Underrepresented	11.1704	gravitropism
GO:0051762	8	2	0.203626	Overrepresented	11.3976	sesquiterpene biosynthetic process
GO:0080175	8	2	0.203626	Overrepresented	11.3976	phragmoplast microtubule organization
GO:0045892	468	4	11.9121	Underrepresented	12.1902	negative regulation of transcription, DNA-dependent
GO:0006364	532	5	13.5411	Underrepresented	12.291	rRNA processing
GO:0015706	486	21	12.3703	Overrepresented	13.0284	nitrate transport
GO:0016036	330	2	8.39958	Underrepresented	14.7704	cellular response to phosphate starvation
GO:0048364	401	3	10.2068	Underrepresented	16.4156	root development
GO:0009909	744	9	18.9372	Underrepresented	17.3809	regulation of flower development
GO:2000071	1	1	0.0254533	Overrepresented	18.1198	regulation of defense response by callose deposition
GO:0045010	312	2	7.94142	Underrepresented	20.4227	actin nucleation
GO:0009832	313	2	7.96687	Underrepresented	20.4394	plant-type cell wall biogenesis
GO:0080129	319	2	8.11959	Underrepresented	20.7317	proteasome core complex assembly
GO:0071555	448	4	11.4031	Underrepresented	22.66	cell wall organization
GO:0006863	122	7	3.1053	Overrepresented	24.0752	purine nucleobase transport
GO:0030244	285	13	7.25418	Overrepresented	24.5027	cellulose biosynthetic process
GO:0009639	232	1	5.90516	Underrepresented	24.9216	response to red or far red light
GO:0019375	234	1	5.95606	Underrepresented	24.944	galactolipid biosynthetic process
GO:0006873	12	2	0.305439	Overrepresented	25.1588	cellular ion homeostasis
GO:0052544	51	4	1.29812	Overrepresented	27.4978	defense response by callose deposition in cell wall
GO:0006346	306	2	7.7887	Underrepresented	29.0381	methylation-dependent chromatin silencing
GO:0010208	13	2	0.330892	Overrepresented	29.2518	pollen wall assembly
GO:0016106	13	2	0.330892	Overrepresented	29.2518	sesquiterpenoid biosynthetic process
GO:0006007	261	12	6.6433	Overrepresented	30.6759	glucose catabolic process
GO:0031540	53	4	1.34902	Overrepresented	31.0104	regulation of anthocyanin biosynthetic process
GO:0048443	263	12	6.69421	Overrepresented	31.5023	stamen development
GO:0000914	14	2	0.356346	Overrepresented	33.5759	phragmoplast assembly
GO:0080027	33	3	0.839958	Overrepresented	35.0279	response to herbivore
GO:0000012	2	1	0.0509065	Overrepresented	35.7899	single strand break repair
GO:0006360	2	1	0.0509065	Overrepresented	35.7899	transcription from RNA polymerase I promoter
GO:0009304	2	1	0.0509065	Overrepresented	35.7899	tRNA transcription
GO:0010235	2	1	0.0509065	Overrepresented	35.7899	guard mother cell cytokinesis
GO:0009846	108	6	2.74895	Overrepresented	38.5743	pollen germination
GO:0000278	398	4	10.1304	Underrepresented	38.5769	mitotic cell cycle
GO:0006857	336	14	8.55229	Overrepresented	38.6437	oligopeptide transport
GO:0010167	479	19	12.1921	Overrepresented	38.7981	response to nitrate
GO:0009560	289	2	7.35599	Underrepresented	39.8577	embryo sac egg cell differentiation
GO:0009723	726	10	18.4791	Underrepresented	40.1394	response to ethylene stimulus
GO:0009266	362	15	9.21408	Overrepresented	43.1138	response to temperature stimulus
GO:0009640	502	6	12.7775	Underrepresented	44.8368	photomorphogenesis
GO:0051567	443	5	11.2758	Underrepresented	48.112	histone H3-K9 methylation
GO:0009165	201	1	5.1161	Underrepresented	50.0725	nucleotide biosynthetic process
GO:0009657	201	1	5.1161	Underrepresented	50.0725	plastid organization
GO:0040007	201	1	5.1161	Underrepresented	50.0725	growth
GO:0050665	206	1	5.24337	Underrepresented	50.5514	hydrogen peroxide biosynthetic process
GO:0009740	212	1	5.39609	Underrepresented	51.9385	gibberellic acid mediated signaling pathway
GO:0048765	396	4	10.0795	Underrepresented	52.4288	root hair cell differentiation
GO:0009799	3	1	0.0763598	Overrepresented	53.0216	specification of symmetry
GO:0035280	3	1	0.0763598	Overrepresented	53.0216	miRNA loading onto RISC involved in gene silencing by miRNA
GO:0071900	3	1	0.0763598	Overrepresented	53.0216	regulation of protein serine/threonine kinase activity
GO:1901599	3	1	0.0763598	Overrepresented	53.0216	(-)-pinoresinol biosynthetic process
GO:2000021	3	1	0.0763598	Overrepresented	53.0216	regulation of ion homeostasis
GO:0006396	330	3	8.39958	Underrepresented	53.6555	RNA processing
GO:0007155	272	2	6.92329	Underrepresented	54.5689	cell adhesion
GO:0009853	337	3	8.57775	Underrepresented	55.0332	photorespiration
GO:0009641	40	3	1.01813	Overrepresented	55.9454	shade avoidance
GO:0009965	489	6	12.4466	Underrepresented	57.8439	leaf morphogenesis
GO:0010190	19	2	0.483612	Overrepresented	58.1918	cytochrome b6f complex assembly
GO:0051788	426	5	10.8431	Underrepresented	62.5288	response to misfolded protein
GO:0009807	42	3	1.06904	Overrepresented	62.73	lignan biosynthetic process
GO:0031425	42	3	1.06904	Overrepresented	62.73	chloroplast RNA processing
GO:0009416	440	5	11.1994	Underrepresented	64.2669	response to light stimulus
GO:0016049	360	14	9.16317	Overrepresented	64.927	cell growth
GO:0006833	451	17	11.4794	Overrepresented	67.4572	water transport
GO:0019745	69	4	1.75627	Overrepresented	67.5969	pentacyclic triterpenoid biosynthetic process
GO:0009715	21	2	0.534518	Overrepresented	69.2068	chalcone biosynthetic process
GO:0006900	4	1	0.101813	Overrepresented	69.8256	membrane budding
GO:0009866	4	1	0.101813	Overrepresented	69.8256	induced systemic resistance, ethylene mediated signaling pathway
GO:0010421	4	1	0.101813	Overrepresented	69.8256	hydrogen peroxide-mediated programmed cell death
GO:0015843	4	1	0.101813	Overrepresented	69.8256	methylammonium transport
GO:0035281	4	1	0.101813	Overrepresented	69.8256	pre-miRNA export from nucleus
GO:0052746	4	1	0.101813	Overrepresented	69.8256	inositol phosphorylation
GO:0072488	4	1	0.101813	Overrepresented	69.8256	ammonium transmembrane transport
GO:0080186	4	1	0.101813	Overrepresented	69.8256	developmental vegetative growth
GO:1901601	4	1	0.101813	Overrepresented	69.8256	strigolactone biosynthetic process
GO:1990067	4	1	0.101813	Overrepresented	69.8256	intrachromosomal DNA recombination
GO:0010286	184	1	4.6834	Underrepresented	70.7387	heat acclimation
GO:0007154	186	1	4.73431	Underrepresented	70.8546	cell communication
GO:0048449	190	1	4.83612	Underrepresented	71.4794	floral organ formation
GO:0009658	316	3	8.04323	Underrepresented	72.3598	chloroplast organization
GO:0000162	45	3	1.1454	Overrepresented	73.5181	tryptophan biosynthetic process
GO:0009934	45	3	1.1454	Overrepresented	73.5181	regulation of meristem structural organization
GO:0010218	251	2	6.38877	Underrepresented	73.5888	response to far red light
GO:0009736	197	1	5.01429	Underrepresented	73.8031	cytokinin mediated signaling pathway
GO:0031047	256	2	6.51603	Underrepresented	74.7731	gene silencing by RNA
GO:0006995	149	7	3.79254	Overrepresented	74.9191	cellular response to nitrogen starvation
GO:0010497	22	2	0.559972	Overrepresented	74.9199	plasmodesmata-mediated intercellular transport
GO:0002237	263	11	6.69421	Overrepresented	77.4532	response to molecule of bacterial origin
GO:0019288	581	8	14.7883	Underrepresented	77.68	isopentenyl diphosphate biosynthetic process, mevalonate-independent pathway
GO:0009629	23	2	0.585425	Overrepresented	80.7567	response to gravity
GO:0035304	337	13	8.57775	Overrepresented	81.4704	regulation of protein dephosphorylation
GO:0000087	5	1	0.127266	Overrepresented	86.2126	M phase of mitotic cell cycle
GO:0010133	5	1	0.127266	Overrepresented	86.2126	proline catabolic process to glutamate
GO:0010371	5	1	0.127266	Overrepresented	86.2126	regulation of gibberellin biosynthetic process
GO:0015940	5	1	0.127266	Overrepresented	86.2126	pantothenate biosynthetic process
GO:0033234	5	1	0.127266	Overrepresented	86.2126	negative regulation of protein sumoylation
GO:0035437	5	1	0.127266	Overrepresented	86.2126	maintenance of protein localization in endoplasmic reticulum
GO:0048554	5	1	0.127266	Overrepresented	86.2126	positive regulation of metalloenzyme activity
GO:0060919	5	1	0.127266	Overrepresented	86.2126	auxin influx
GO:0009817	158	7	4.02161	Overrepresented	86.7143	defense response to fungus, incompatible interaction
GO:0008272	49	3	1.24721	Overrepresented	88.9483	sulfate transport
GO:0009813	218	9	5.54881	Overrepresented	89.5876	flavonoid biosynthetic process
GO:0048544	161	7	4.09797	Overrepresented	91.2574	recognition of pollen
GO:0016556	220	9	5.59972	Overrepresented	91.7347	mRNA modification
GO:0042178	25	2	0.636331	Overrepresented	92.7625	xenobiotic catabolic process
GO:0009887	289	3	7.35599	Underrepresented	94.5845	organ morphogenesis
GO:0006281	290	3	7.38144	Underrepresented	94.6455	DNA repair
GO:0019344	459	6	11.683	Underrepresented	95.018	cysteine biosynthetic process
GO:0006487	298	3	7.58507	Underrepresented	96.0033	protein N-linked glycosylation
GO:0009228	26	2	0.661785	Overrepresented	98.9136	thiamine biosynthetic process
GO:0006626	235	2	5.98152	Underrepresented	100.446	protein targeting to mitochondrion
GO:0046777	477	17	12.1412	Overrepresented	100.52	protein autophosphorylation
GO:0007275	236	2	6.00697	Underrepresented	100.707	multicellular organismal development
GO:0009742	80	4	2.03626	Overrepresented	100.714	brassinosteroid mediated signaling pathway
GO:0009620	310	12	7.89051	Overrepresented	100.852	response to fungus
GO:0048367	174	1	4.42887	Underrepresented	100.865	shoot system development
GO:0006655	176	1	4.47977	Underrepresented	101.563	phosphatidylglycerol biosynthetic process
GO:0048440	176	1	4.47977	Underrepresented	101.563	carpel development
GO:0010048	240	2	6.10878	Underrepresented	102.056	vernalization response
GO:0000025	6	1	0.15272	Overrepresented	102.193	maltose catabolic process
GO:0006433	6	1	0.15272	Overrepresented	102.193	prolyl-tRNA aminoacylation
GO:0006438	6	1	0.15272	Overrepresented	102.193	valyl-tRNA aminoacylation
GO:0006898	6	1	0.15272	Overrepresented	102.193	receptor-mediated endocytosis
GO:0007166	6	1	0.15272	Overrepresented	102.193	cell surface receptor signaling pathway
GO:0009245	6	1	0.15272	Overrepresented	102.193	lipid A biosynthetic process
GO:0009856	6	1	0.15272	Overrepresented	102.193	pollination
GO:0019605	6	1	0.15272	Overrepresented	102.193	butyrate metabolic process
GO:2001022	6	1	0.15272	Overrepresented	102.193	positive regulation of response to DNA damage stimulus
GO:0007389	179	1	4.55613	Underrepresented	102.911	pattern specification process
GO:0006805	27	2	0.687238	Overrepresented	105.152	xenobiotic metabolic process
GO:0006887	54	3	1.37448	Overrepresented	109.706	exocytosis
GO:0006569	193	8	4.91248	Overrepresented	113.74	tryptophan catabolic process
GO:0035725	84	4	2.13807	Overrepresented	114.108	sodium ion transmembrane transport
GO:0010014	342	4	8.70501	Underrepresented	116.465	meristem initiation
GO:0009814	196	8	4.98884	Overrepresented	116.971	defense response, incompatible interaction
GO:0006002	7	1	0.178173	Overrepresented	117.777	fructose 6-phosphate metabolic process
GO:0006003	7	1	0.178173	Overrepresented	117.777	fructose 2,6-bisphosphate metabolic process
GO:0006402	7	1	0.178173	Overrepresented	117.777	mRNA catabolic process
GO:0006517	7	1	0.178173	Overrepresented	117.777	protein deglycosylation
GO:0006560	7	1	0.178173	Overrepresented	117.777	proline metabolic process
GO:0017038	7	1	0.178173	Overrepresented	117.777	protein import
GO:0030104	7	1	0.178173	Overrepresented	117.777	water homeostasis
GO:0009718	142	6	3.61436	Overrepresented	124.997	anthocyanin-containing compound biosynthetic process
GO:0010182	272	3	6.92329	Underrepresented	125.378	sugar mediated signaling pathway
GO:0048193	457	16	11.6321	Overrepresented	125.561	Golgi vesicle transport
GO:0006075	31	2	0.789051	Overrepresented	130.821	(1->3)-beta-D-glucan biosynthetic process
GO:0019953	59	3	1.50174	Overrepresented	131.818	sexual reproduction
GO:0010248	8	1	0.203626	Overrepresented	132.974	establishment or maintenance of transmembrane electrochemical gradient
GO:0042593	8	1	0.203626	Overrepresented	132.974	glucose homeostasis
GO:0043132	8	1	0.203626	Overrepresented	132.974	NAD transport
GO:0043266	8	1	0.203626	Overrepresented	132.974	regulation of potassium ion transport
GO:0045697	8	1	0.203626	Overrepresented	132.974	regulation of synergid differentiation
GO:0046345	8	1	0.203626	Overrepresented	132.974	abscisic acid catabolic process
GO:0047484	8	1	0.203626	Overrepresented	132.974	regulation of response to osmotic stress
GO:0010207	372	5	9.46861	Underrepresented	133.18	photosystem II assembly
GO:0009845	482	7	12.2685	Underrepresented	134.563	seed germination
GO:0009624	221	2	5.62517	Underrepresented	137.26	response to nematode
GO:0001522	32	2	0.814504	Overrepresented	137.381	pseudouridine synthesis
GO:0006839	105	5	2.67259	Overrepresented	140.35	mitochondrial transport
GO:0016571	156	1	3.97071	Underrepresented	141.243	histone methylation
GO:0006499	1045	19	26.5987	Underrepresented	141.412	N-terminal protein myristoylation
GO:0016572	159	1	4.04707	Underrepresented	142.438	histone phosphorylation
GO:0006885	33	2	0.839958	Overrepresented	143.984	regulation of pH
GO:0051017	33	2	0.839958	Overrepresented	143.984	actin filament bundle assembly
GO:0055046	33	2	0.839958	Overrepresented	143.984	microgametogenesis
GO:0009753	756	13	19.2427	Underrepresented	144.242	response to jasmonic acid stimulus
GO:0005975	911	16	23.1879	Underrepresented	144.704	carbohydrate metabolic process
GO:0016570	163	1	4.14888	Underrepresented	144.731	histone modification
GO:0000447	9	1	0.229079	Overrepresented	147.794	endonucleolytic cleavage in ITS1 to separate SSU-rRNA from 5.8S rRNA and LSU-rRNA from tricistronic rRNA transcript (SSU-rRNA, 5.8S rRNA, LSU-rRNA)
GO:0000461	9	1	0.229079	Overrepresented	147.794	endonucleolytic cleavage to generate mature 3'-end of SSU-rRNA from (SSU-rRNA, 5.8S rRNA, LSU-rRNA)
GO:0002752	9	1	0.229079	Overrepresented	147.794	cell surface pattern recognition receptor signaling pathway
GO:0006266	9	1	0.229079	Overrepresented	147.794	DNA ligation
GO:0006541	9	1	0.229079	Overrepresented	147.794	glutamine metabolic process
GO:0006624	9	1	0.229079	Overrepresented	147.794	vacuolar protein processing
GO:0009722	9	1	0.229079	Overrepresented	147.794	detection of cytokinin stimulus
GO:0010501	9	1	0.229079	Overrepresented	147.794	RNA secondary structure unwinding
GO:0015865	9	1	0.229079	Overrepresented	147.794	purine nucleotide transport
GO:0019654	9	1	0.229079	Overrepresented	147.794	acetate fermentation
GO:0023052	9	1	0.229079	Overrepresented	147.794	signaling
GO:0032491	9	1	0.229079	Overrepresented	147.794	detection of molecule of fungal origin
GO:0032499	9	1	0.229079	Overrepresented	147.794	detection of peptidoglycan
GO:0032508	9	1	0.229079	Overrepresented	147.794	DNA duplex unwinding
GO:0043609	9	1	0.229079	Overrepresented	147.794	regulation of carbon utilization
GO:0071345	9	1	0.229079	Overrepresented	147.794	cellular response to cytokine stimulus
GO:0010106	237	9	6.03242	Overrepresented	148.228	cellular response to iron ion starvation
GO:0006520	111	5	2.82531	Overrepresented	149.146	cellular amino acid metabolic process
GO:0006508	938	17	23.8752	Underrepresented	150.875	proteolysis
GO:0009855	326	4	8.29776	Underrepresented	151.256	determination of bilateral symmetry
GO:0006826	241	9	6.13424	Overrepresented	152.254	iron ion transport
GO:0007030	539	18	13.7193	Overrepresented	152.642	Golgi organization
GO:0006814	64	3	1.62901	Overrepresented	154.994	sodium ion transport
GO:0045088	64	3	1.62901	Overrepresented	154.994	regulation of innate immune response
GO:0009061	35	2	0.890864	Overrepresented	157.298	anaerobic respiration
GO:0006552	10	1	0.254533	Overrepresented	162.246	leucine catabolic process
GO:0006580	10	1	0.254533	Overrepresented	162.246	ethanolamine metabolic process
GO:0006954	10	1	0.254533	Overrepresented	162.246	inflammatory response
GO:0007143	10	1	0.254533	Overrepresented	162.246	female meiosis
GO:0009871	10	1	0.254533	Overrepresented	162.246	jasmonic acid and ethylene-dependent systemic resistance, ethylene mediated signaling pathway
GO:0019692	10	1	0.254533	Overrepresented	162.246	deoxyribose phosphate metabolic process
GO:0031407	10	1	0.254533	Overrepresented	162.246	oxylipin metabolic process
GO:0046827	10	1	0.254533	Overrepresented	162.246	positive regulation of protein export from nucleus
GO:0071366	10	1	0.254533	Overrepresented	162.246	cellular response to indolebutyric acid stimulus
GO:2000030	10	1	0.254533	Overrepresented	162.246	regulation of response to red or far red light
GO:0031347	345	12	8.78137	Overrepresented	162.715	regulation of defense response
GO:0034968	258	3	6.56694	Underrepresented	165.72	histone lysine methylation
GO:0016117	259	3	6.59239	Underrepresented	165.933	carotenoid biosynthetic process
GO:0006635	455	7	11.5812	Underrepresented	166.306	fatty acid beta-oxidation
GO:0031048	261	3	6.6433	Underrepresented	166.457	chromatin silencing by small RNA
GO:0009863	458	7	11.6576	Underrepresented	166.47	salicylic acid mediated signaling pathway
GO:0042538	461	7	11.734	Underrepresented	166.803	hyperosmotic salinity response
GO:0009637	269	3	6.84693	Underrepresented	169.827	response to blue light
GO:0009750	362	5	9.21408	Underrepresented	170.414	response to fructose stimulus
GO:0009636	37	2	0.941771	Overrepresented	170.714	response to toxic substance
GO:0009954	37	2	0.941771	Overrepresented	170.714	proximal/distal pattern formation
GO:0000289	11	1	0.279986	Overrepresented	176.339	nuclear-transcribed mRNA poly(A) tail shortening
GO:0006407	11	1	0.279986	Overrepresented	176.339	rRNA export from nucleus
GO:0006537	11	1	0.279986	Overrepresented	176.339	glutamate biosynthetic process
GO:0008544	11	1	0.279986	Overrepresented	176.339	epidermis development
GO:0043091	11	1	0.279986	Overrepresented	176.339	L-arginine import
GO:0080169	11	1	0.279986	Overrepresented	176.339	cellular response to boron-containing substance deprivation
GO:0007346	69	3	1.75627	Overrepresented	178.953	regulation of mitotic cell cycle
GO:0010051	193	2	4.91248	Underrepresented	182.209	xylem and phloem pattern formation
GO:0009749	195	2	4.96339	Underrepresented	182.329	response to glucose stimulus
GO:0008283	388	13	9.87586	Overrepresented	183.606	cell proliferation
GO:0009767	39	2	0.992677	Overrepresented	184.192	photosynthetic electron transport chain
GO:0033044	208	2	5.29428	Underrepresented	187.349	regulation of chromosome organization
GO:0000398	209	2	5.31973	Underrepresented	188.024	mRNA splicing, via spliceosome
GO:0009788	71	3	1.80718	Overrepresented	188.697	negative regulation of abscisic acid mediated signaling pathway
GO:0009555	405	6	10.3086	Underrepresented	189.656	pollen development
GO:0009793	1180	23	30.0348	Underrepresented	190.011	embryo development ending in seed dormancy
GO:0000028	12	1	0.305439	Overrepresented	190.083	ribosomal small subunit assembly
GO:0009107	12	1	0.305439	Overrepresented	190.083	lipoate biosynthetic process
GO:0009729	12	1	0.305439	Overrepresented	190.083	detection of brassinosteroid stimulus
GO:0009769	12	1	0.305439	Overrepresented	190.083	photosynthesis, light harvesting in photosystem II
GO:0018342	12	1	0.305439	Overrepresented	190.083	protein prenylation
GO:0019303	12	1	0.305439	Overrepresented	190.083	D-ribose catabolic process
GO:2000122	12	1	0.305439	Overrepresented	190.083	negative regulation of stomatal complex development
GO:0010183	40	2	1.01813	Overrepresented	190.942	pollen tube guidance
GO:0015995	294	4	7.48326	Underrepresented	191.302	chlorophyll biosynthetic process
GO:0007062	299	4	7.61052	Underrepresented	191.711	sister chromatid cohesion
GO:0010363	1019	31	25.9369	Overrepresented	193.371	regulation of plant-type hypersensitive response
GO:0006612	1020	31	25.9623	Overrepresented	193.554	protein targeting to membrane
GO:0043481	310	4	7.89051	Underrepresented	195.164	anthocyanin accumulation in tissues in response to UV light
GO:0016192	549	9	13.9738	Underrepresented	196.28	vesicle-mediated transport
GO:0009834	135	1	3.43619	Underrepresented	196.819	secondary cell wall biogenesis
GO:0010072	135	1	3.43619	Underrepresented	196.819	primary shoot apical meristem specification
GO:0010015	138	1	3.51255	Underrepresented	197.501	root morphogenesis
GO:0050790	41	2	1.04358	Overrepresented	197.693	regulation of catalytic activity
GO:0072593	41	2	1.04358	Overrepresented	197.693	reactive oxygen species metabolic process
GO:0048519	139	1	3.538	Underrepresented	197.856	negative regulation of biological process
GO:0008361	144	1	3.66527	Underrepresented	200.547	regulation of cell size
GO:0009943	13	1	0.330892	Overrepresented	203.485	adaxial/abaxial axis specification
GO:0048015	13	1	0.330892	Overrepresented	203.485	phosphatidylinositol-mediated signaling
GO:0051289	13	1	0.330892	Overrepresented	203.485	protein homotetramerization
GO:0080143	13	1	0.330892	Overrepresented	203.485	regulation of amino acid export
GO:0030048	148	1	3.76708	Underrepresented	203.75	actin filament-based movement
GO:0009409	1117	33	28.4313	Overrepresented	210.754	response to cold
GO:0009684	232	8	5.90516	Overrepresented	213.454	indoleacetic acid biosynthetic process
GO:0048573	342	5	8.70501	Underrepresented	214.862	photoperiodism, flowering
GO:0006970	345	5	8.78137	Underrepresented	215.53	response to osmotic stress
GO:0006261	234	3	5.95606	Underrepresented	216.294	DNA-dependent DNA replication
GO:0006633	237	3	6.03242	Underrepresented	216.414	fatty acid biosynthetic process
GO:0006486	348	5	8.85773	Underrepresented	216.426	protein glycosylation
GO:0010388	238	3	6.05788	Underrepresented	216.53	cullin deneddylation
GO:0006000	14	1	0.356346	Overrepresented	216.555	fructose metabolic process
GO:0006821	14	1	0.356346	Overrepresented	216.555	chloride transport
GO:0009082	14	1	0.356346	Overrepresented	216.555	branched-chain amino acid biosynthetic process
GO:0015798	14	1	0.356346	Overrepresented	216.555	myo-inositol transport
GO:0000280	93	4	2.36715	Overrepresented	216.833	nuclear division
GO:0009765	44	2	1.11994	Overrepresented	217.913	photosynthesis, light harvesting
GO:0080156	44	2	1.11994	Overrepresented	217.913	mitochondrial mRNA modification
GO:0048316	161	6	4.09797	Overrepresented	219.9	seed development
GO:0009739	250	3	6.36331	Underrepresented	220.757	response to gibberellin stimulus
GO:0005983	45	2	1.1454	Overrepresented	224.629	starch catabolic process
GO:0016925	45	2	1.1454	Overrepresented	224.629	protein sumoylation
GO:0048767	504	16	12.8284	Overrepresented	228.368	root hair elongation
GO:0006828	15	1	0.381799	Overrepresented	229.301	manganese ion transport
GO:0009696	15	1	0.381799	Overrepresented	229.301	salicylic acid metabolic process
GO:0010021	15	1	0.381799	Overrepresented	229.301	amylopectin biosynthetic process
GO:0016973	15	1	0.381799	Overrepresented	229.301	poly(A)+ mRNA export from nucleus
GO:0019676	15	1	0.381799	Overrepresented	229.301	ammonia assimilation cycle
GO:0042026	15	1	0.381799	Overrepresented	229.301	protein refolding
GO:0080051	15	1	0.381799	Overrepresented	229.301	cutin transport
GO:0010030	46	2	1.17085	Overrepresented	231.327	positive regulation of seed germination
GO:0044267	46	2	1.17085	Overrepresented	231.327	cellular protein metabolic process
GO:0009751	380	6	9.67224	Underrepresented	234.674	response to salicylic acid stimulus
GO:0010315	47	2	1.1963	Overrepresented	238.005	auxin efflux
GO:0080092	47	2	1.1963	Overrepresented	238.005	regulation of pollen tube growth
GO:0006461	16	1	0.407252	Overrepresented	241.73	protein complex assembly
GO:0006491	16	1	0.407252	Overrepresented	241.73	N-glycan processing
GO:0015691	16	1	0.407252	Overrepresented	241.73	cadmium ion transport
GO:0015695	16	1	0.407252	Overrepresented	241.73	organic cation transport
GO:2000033	16	1	0.407252	Overrepresented	241.73	regulation of seed dormancy process
GO:0006084	178	2	4.53068	Underrepresented	244.758	acetyl-CoA metabolic process
GO:0009595	278	4	7.07601	Underrepresented	244.797	detection of biotic stimulus
GO:0007020	180	2	4.58159	Underrepresented	245.149	microtubule nucleation
GO:0007010	282	4	7.17782	Underrepresented	245.343	cytoskeleton organization
GO:0009617	407	13	10.3595	Overrepresented	245.37	response to bacterium
GO:0019243	186	2	4.73431	Underrepresented	247.484	methylglyoxal catabolic process to D-lactate
GO:0006351	187	2	4.75976	Underrepresented	248.037	transcription, DNA-dependent
GO:0008284	187	2	4.75976	Underrepresented	248.037	positive regulation of cell proliferation
GO:0010155	191	2	4.86157	Underrepresented	250.694	regulation of proton transport
GO:0048439	191	2	4.86157	Underrepresented	250.694	flower morphogenesis
GO:0006306	421	7	10.7158	Underrepresented	252.752	DNA methylation
GO:0009644	582	18	14.8138	Overrepresented	253.677	response to high light intensity
GO:0006109	17	1	0.432705	Overrepresented	253.851	regulation of carbohydrate metabolic process
GO:0000041	201	7	5.1161	Overrepresented	260.264	transition metal ion transport
GO:0010054	51	2	1.29812	Overrepresented	264.444	trichoblast differentiation
GO:0009969	18	1	0.458159	Overrepresented	265.671	xyloglucan biosynthetic process
GO:0019690	18	1	0.458159	Overrepresented	265.671	pyrimidine deoxyribonucleoside interconversion
GO:0019684	320	5	8.14504	Underrepresented	269.035	photosynthesis, light reaction
GO:0030154	324	5	8.24686	Underrepresented	269.614	cell differentiation
GO:0010584	114	4	2.90167	Overrepresented	270.884	pollen exine formation
GO:0016114	52	2	1.32357	Overrepresented	270.972	terpenoid biosynthetic process
GO:0042742	1063	31	27.0568	Overrepresented	271.52	defense response to bacterium
GO:0048366	332	5	8.45048	Underrepresented	272.058	leaf development
GO:0006091	116	1	2.95258	Underrepresented	274.865	generation of precursor metabolites and energy
GO:0051604	118	1	3.00348	Underrepresented	275.045	protein maturation
GO:0009408	659	20	16.7737	Overrepresented	275.497	response to heat
GO:0009888	121	1	3.07984	Underrepresented	275.874	tissue development
GO:0006096	661	20	16.8246	Overrepresented	276.062	glycolysis
GO:0016579	123	1	3.13075	Underrepresented	276.786	protein deubiquitination
GO:0009218	19	1	0.483612	Overrepresented	277.198	pyrimidine ribonucleotide metabolic process
GO:0009823	19	1	0.483612	Overrepresented	277.198	cytokinin catabolic process
GO:0015908	19	1	0.483612	Overrepresented	277.198	fatty acid transport
GO:0048445	19	1	0.483612	Overrepresented	277.198	carpel morphogenesis
GO:0071323	19	1	0.483612	Overrepresented	277.198	cellular response to chitin
GO:0010638	124	1	3.1562	Underrepresented	277.346	positive regulation of organelle organization
GO:0010564	125	1	3.18166	Underrepresented	277.973	regulation of cell cycle process
GO:0019915	222	3	5.65062	Underrepresented	281.867	lipid storage
GO:0044036	222	3	5.65062	Underrepresented	281.867	cell wall macromolecule metabolic process
GO:0006354	225	3	5.72698	Underrepresented	282.702	DNA-dependent transcription, elongation
GO:0010089	225	3	5.72698	Underrepresented	282.702	xylem development
GO:0006413	131	1	3.33438	Underrepresented	283.091	translational initiation
GO:0042335	131	1	3.33438	Underrepresented	283.091	cuticle development
GO:0016226	227	3	5.77789	Underrepresented	283.45	iron-sulfur cluster assembly
GO:0030968	501	9	12.7521	Underrepresented	283.612	endoplasmic reticulum unfolded protein response
GO:0009933	233	3	5.93061	Underrepresented	286.576	meristem structural organization
GO:0005982	135	5	3.43619	Overrepresented	287.704	starch metabolic process
GO:0019748	135	5	3.43619	Overrepresented	287.704	secondary metabolic process
GO:0030007	20	1	0.509065	Overrepresented	288.439	cellular potassium ion homeostasis
GO:0045489	20	1	0.509065	Overrepresented	288.439	pectin biosynthetic process
GO:0006744	55	2	1.39993	Overrepresented	290.327	ubiquinone biosynthetic process
GO:0010043	137	5	3.4871	Overrepresented	290.339	response to zinc ion
GO:0010264	140	5	3.56346	Overrepresented	294.675	myo-inositol hexakisphosphate biosynthetic process
GO:0010310	535	16	13.6175	Overrepresented	294.824	regulation of hydrogen peroxide metabolic process
GO:0006605	56	2	1.42538	Overrepresented	296.695	protein targeting
GO:0009651	1845	51	46.9613	Overrepresented	297.933	response to salt stress
GO:0006694	21	1	0.534518	Overrepresented	299.4	steroid biosynthetic process
GO:0031087	21	1	0.534518	Overrepresented	299.4	deadenylation-independent decapping of nuclear-transcribed mRNA
GO:0046939	21	1	0.534518	Overrepresented	299.4	nucleotide phosphorylation
GO:0000165	575	17	14.6356	Overrepresented	306.952	MAPK cascade
GO:0010162	406	7	10.334	Underrepresented	308.684	seed dormancy process
GO:0002215	22	1	0.559972	Overrepresented	310.09	defense response to nematode
GO:0010099	22	1	0.559972	Overrepresented	310.09	regulation of photomorphogenesis
GO:0018401	22	1	0.559972	Overrepresented	310.09	peptidyl-proline hydroxylation to 4-hydroxy-L-proline
GO:0080086	22	1	0.559972	Overrepresented	310.09	stamen filament development
GO:0016558	258	4	6.56694	Underrepresented	310.643	protein import into peroxisome matrix
GO:0042254	264	4	6.71966	Underrepresented	311.333	ribosome biogenesis
GO:0043900	264	4	6.71966	Underrepresented	311.333	regulation of multi-organism process
GO:0016567	597	11	15.1956	Underrepresented	311.42	protein ubiquitination
GO:0002679	420	13	10.6904	Overrepresented	312.966	respiratory burst involved in defense response
GO:0000271	274	4	6.97419	Underrepresented	315.015	polysaccharide biosynthetic process
GO:0030003	274	4	6.97419	Underrepresented	315.015	cellular cation homeostasis
GO:0009451	75	3	1.90899	Overrepresented	319.143	RNA modification
GO:1900056	23	1	0.585425	Overrepresented	320.514	negative regulation of leaf senescence
GO:0006979	632	12	16.0865	Underrepresented	321.446	response to oxidative stress
GO:0010075	450	8	11.454	Underrepresented	325.383	regulation of meristem growth
GO:0006904	78	3	1.98535	Overrepresented	325.954	vesicle docking involved in exocytosis
GO:0006891	157	2	3.99616	Underrepresented	325.982	intra-Golgi vesicle-mediated transport
GO:0010332	157	2	3.99616	Underrepresented	325.982	response to gamma radiation
GO:0009698	163	2	4.14888	Underrepresented	326.84	phenylpropanoid metabolic process
GO:0009735	167	2	4.25069	Underrepresented	328.434	response to cytokinin stimulus
GO:0000105	24	1	0.610878	Overrepresented	330.68	histidine biosynthetic process
GO:0016042	24	1	0.610878	Overrepresented	330.68	lipid catabolic process
GO:0071219	24	1	0.610878	Overrepresented	330.68	cellular response to molecule of bacterial origin
GO:0051510	175	6	4.45432	Overrepresented	333.875	regulation of unidimensional cell growth
GO:0007623	315	5	8.01778	Underrepresented	338.636	circadian rhythm
GO:0010359	83	3	2.11262	Overrepresented	338.649	regulation of anion channel activity
GO:0006014	25	1	0.636331	Overrepresented	340.593	D-ribose metabolic process
GO:0009915	25	1	0.636331	Overrepresented	340.593	phloem sucrose loading
GO:0016441	25	1	0.636331	Overrepresented	340.593	posttranscriptional gene silencing
GO:0019408	25	1	0.636331	Overrepresented	340.593	dolichol biosynthetic process
GO:0009828	84	3	2.13807	Overrepresented	341.36	plant-type cell wall loosening
GO:0006944	717	14	18.25	Underrepresented	342.043	cellular membrane fusion
GO:0006855	185	6	4.70885	Overrepresented	344.414	drug transmembrane transport
GO:0042542	511	15	13.0066	Overrepresented	346.851	response to hydrogen peroxide
GO:0009733	1020	21	25.9623	Underrepresented	349.286	response to auxin stimulus
GO:0006446	26	1	0.661785	Overrepresented	350.26	regulation of translational initiation
GO:0010047	26	1	0.661785	Overrepresented	350.26	fruit dehiscence
GO:0042128	26	1	0.661785	Overrepresented	350.26	nitrate assimilation
GO:0055062	26	1	0.661785	Overrepresented	350.26	phosphate ion homeostasis
GO:0009664	337	10	8.57775	Overrepresented	353.957	plant-type cell wall organization
GO:0019761	349	6	8.88319	Underrepresented	356.479	glucosinolate biosynthetic process
GO:0009615	90	3	2.29079	Overrepresented	358.601	response to virus
GO:0009867	800	16	20.3626	Underrepresented	359.606	jasmonic acid mediated signaling pathway
GO:0006071	27	1	0.687238	Overrepresented	359.687	glycerol metabolic process
GO:0009913	27	1	0.687238	Overrepresented	359.687	epidermal cell differentiation
GO:0080088	27	1	0.687238	Overrepresented	359.687	spermidine hydroxycinnamate conjugate biosynthetic process
GO:0010103	362	11	9.21408	Overrepresented	361.361	stomatal complex morphogenesis
GO:0006636	204	3	5.19246	Underrepresented	363.404	unsaturated fatty acid biosynthetic process
GO:0009741	206	3	5.24337	Underrepresented	363.934	response to brassinosteroid stimulus
GO:0006301	92	3	2.3417	Overrepresented	364.655	postreplication repair
GO:0006662	92	3	2.3417	Overrepresented	364.655	glycerol ether metabolic process
GO:0010817	212	3	5.39609	Underrepresented	366.412	regulation of hormone levels
GO:0048441	93	3	2.36715	Overrepresented	367.728	petal development
GO:0009089	28	1	0.712691	Overrepresented	368.881	lysine biosynthetic process via diaminopimelate
GO:0010215	28	1	0.712691	Overrepresented	368.881	cellulose microfibril organization
GO:0032940	28	1	0.712691	Overrepresented	368.881	secretion by cell
GO:0000226	379	11	9.64678	Overrepresented	372.835	microtubule cytoskeleton organization
GO:0009648	29	1	0.738144	Overrepresented	377.846	photoperiodism
GO:0022900	29	1	0.738144	Overrepresented	377.846	electron transport chain
GO:0009737	1254	27	31.9184	Underrepresented	381.891	response to abscisic acid stimulus
GO:0009269	98	1	2.49442	Underrepresented	382.545	response to desiccation
GO:0009755	100	1	2.54533	Underrepresented	382.666	hormone-mediated signaling pathway
GO:0006333	101	1	2.57078	Underrepresented	382.844	chromatin assembly or disassembly
GO:0030422	102	1	2.59623	Underrepresented	383.098	production of siRNA involved in RNA interference
GO:0000160	103	1	2.62169	Underrepresented	383.426	phosphorelay signal transduction system
GO:0000038	104	1	2.64714	Underrepresented	383.828	very long-chain fatty acid metabolic process
GO:0048868	105	1	2.67259	Underrepresented	384.3	pollen tube development
GO:0009734	107	1	2.7235	Underrepresented	385.453	auxin mediated signaling pathway
GO:0030243	107	1	2.7235	Underrepresented	385.453	cellulose metabolic process
GO:0010118	108	1	2.74895	Underrepresented	386.129	stomatal movement
GO:0042127	108	1	2.74895	Underrepresented	386.129	regulation of cell proliferation
GO:0006006	30	1	0.763598	Overrepresented	386.588	glucose metabolic process
GO:0006561	30	1	0.763598	Overrepresented	386.588	proline biosynthetic process
GO:0006312	110	1	2.79986	Underrepresented	387.677	mitotic recombination
GO:0010440	113	1	2.87622	Underrepresented	390.457	stomatal lineage progression
GO:0006606	243	4	6.18514	Underrepresented	391.166	protein import into nucleus
GO:0010498	244	4	6.21059	Underrepresented	391.307	proteasomal protein catabolic process
GO:0009932	248	4	6.31241	Underrepresented	392.175	cell tip growth
GO:0009411	116	4	2.95258	Overrepresented	393.754	response to UV
GO:0000059	31	1	0.789051	Overrepresented	395.114	protein import into nucleus, docking
GO:0006298	31	1	0.789051	Overrepresented	395.114	mismatch repair
GO:0008202	31	1	0.789051	Overrepresented	395.114	steroid metabolic process
GO:0016045	31	1	0.789051	Overrepresented	395.114	detection of bacterium
GO:0090332	31	1	0.789051	Overrepresented	395.114	stomatal closure
GO:0010583	454	13	11.5558	Overrepresented	397.962	response to cyclopentenone
GO:0009556	121	4	3.07984	Overrepresented	400.278	microsporogenesis
GO:0009860	460	13	11.7085	Overrepresented	401.571	pollen tube growth
GO:0006094	463	9	11.7849	Underrepresented	401.628	gluconeogenesis
GO:0043090	266	8	6.77057	Overrepresented	401.645	amino acid import
GO:0010027	469	9	11.9376	Underrepresented	402.142	thylakoid membrane organization
GO:0000911	471	9	11.9885	Underrepresented	402.439	cytokinesis by cell plate formation
GO:0000103	32	1	0.814504	Overrepresented	403.428	sulfate assimilation
GO:0009396	32	1	0.814504	Overrepresented	403.428	folic acid-containing compound biosynthetic process
GO:0009864	32	1	0.814504	Overrepresented	403.428	induced systemic resistance, jasmonic acid mediated signaling pathway
GO:0055085	1061	29	27.0059	Overrepresented	403.557	transmembrane transport
GO:0034976	483	14	12.2939	Overrepresented	405.496	response to endoplasmic reticulum stress
GO:0006108	33	1	0.839958	Overrepresented	411.536	malate metabolic process
GO:0010223	33	1	0.839958	Overrepresented	411.536	secondary shoot formation
GO:0043161	282	5	7.17782	Underrepresented	413.479	proteasomal ubiquitin-dependent protein catabolic process
GO:0042398	130	4	3.30892	Overrepresented	414.752	cellular modified amino acid biosynthetic process
GO:0009963	300	9	7.63598	Overrepresented	418.536	positive regulation of flavonoid biosynthetic process
GO:0005985	34	1	0.865411	Overrepresented	419.442	sucrose metabolic process
GO:0006367	34	1	0.865411	Overrepresented	419.442	transcription initiation from RNA polymerase II promoter
GO:0009699	34	1	0.865411	Overrepresented	419.442	phenylpropanoid biosynthetic process
GO:0010541	34	1	0.865411	Overrepresented	419.442	acropetal auxin transport
GO:0015770	34	1	0.865411	Overrepresented	419.442	sucrose transport
GO:0046488	34	1	0.865411	Overrepresented	419.442	phosphatidylinositol metabolic process
GO:0006629	534	15	13.592	Overrepresented	421.013	lipid metabolic process
GO:0000956	305	9	7.76324	Overrepresented	421.244	nuclear-transcribed mRNA catabolic process
GO:0007568	136	4	3.46164	Overrepresented	425.942	aging
GO:0009062	136	4	3.46164	Overrepresented	425.942	fatty acid catabolic process
GO:0005986	35	1	0.890864	Overrepresented	427.152	sucrose biosynthetic process
GO:0006790	35	1	0.890864	Overrepresented	427.152	sulfur compound metabolic process
GO:0010120	35	1	0.890864	Overrepresented	427.152	camalexin biosynthetic process
GO:0010417	35	1	0.890864	Overrepresented	427.152	glucuronoxylan biosynthetic process
GO:0043086	138	4	3.51255	Overrepresented	429.889	negative regulation of catalytic activity
GO:0009073	139	2	3.538	Underrepresented	431.009	aromatic amino acid family biosynthetic process
GO:0010311	139	2	3.538	Underrepresented	431.009	lateral root formation
GO:0015996	140	2	3.56346	Underrepresented	431.029	chlorophyll catabolic process
GO:0006820	143	2	3.63982	Underrepresented	431.387	anion transport
GO:0048451	144	2	3.66527	Underrepresented	431.602	petal formation
GO:0048453	144	2	3.66527	Underrepresented	431.602	sepal formation
GO:0009553	147	2	3.74163	Underrepresented	432.528	embryo sac development
GO:0000724	151	2	3.84344	Underrepresented	434.384	double-strand break repair via homologous recombination
GO:0048446	36	1	0.916317	Overrepresented	434.671	petal morphogenesis
GO:0016458	156	2	3.97071	Underrepresented	437.635	gene silencing
GO:0015931	37	1	0.941771	Overrepresented	442.003	nucleobase-containing compound transport
GO:0006473	38	1	0.967224	Overrepresented	449.153	protein acetylation
GO:0042793	169	5	4.3016	Overrepresented	450.255	transcription from plastid promoter
GO:0009862	688	19	17.5118	Overrepresented	454.044	systemic acquired resistance, salicylic acid mediated signaling pathway
GO:0007140	39	1	0.992677	Overrepresented	456.126	male meiosis
GO:0008654	39	1	0.992677	Overrepresented	456.126	phospholipid biosynthetic process
GO:0010100	39	1	0.992677	Overrepresented	456.126	negative regulation of photomorphogenesis
GO:0010152	39	1	0.992677	Overrepresented	456.126	pollen maturation
GO:0051555	39	1	0.992677	Overrepresented	456.126	flavonol biosynthetic process
GO:0009410	174	5	4.42887	Overrepresented	456.44	response to xenobiotic stimulus
GO:0006661	183	3	4.65795	Underrepresented	463.625	phosphatidylinositol biosynthetic process
GO:0043248	183	3	4.65795	Underrepresented	463.625	proteasome assembly
GO:0048825	184	3	4.6834	Underrepresented	463.757	cotyledon development
GO:0042546	185	3	4.70885	Underrepresented	463.923	cell wall biogenesis
GO:0034660	187	3	4.75976	Underrepresented	464.355	ncRNA metabolic process
GO:0042631	190	3	4.83612	Underrepresented	465.245	cellular response to water deprivation
GO:0009831	58	2	1.47629	Overrepresented	479.149	plant-type cell wall modification involved in multidimensional cell growth
GO:0032504	58	2	1.47629	Overrepresented	479.149	multicellular organism reproduction
GO:0035556	479	13	12.1921	Overrepresented	481.632	intracellular signal transduction
GO:0009691	60	2	1.5272	Overrepresented	483.223	cytokinin biosynthetic process
GO:0016926	219	6	5.57426	Overrepresented	486.459	protein desumoylation
GO:0006807	62	2	1.5781	Overrepresented	487.501	nitrogen compound metabolic process
GO:0009902	230	4	5.85425	Underrepresented	488.368	chloroplast relocation
GO:0002238	63	2	1.60356	Overrepresented	489.707	response to molecule of fungal origin
GO:0006949	63	2	1.60356	Overrepresented	489.707	syncytium formation
GO:0070838	237	4	6.03242	Underrepresented	490.695	divalent metal ion transport
GO:0043069	525	11	13.363	Underrepresented	491.818	negative regulation of programmed cell death
GO:0010540	64	2	1.62901	Overrepresented	491.953	basipetal auxin transport
GO:0015824	246	7	6.2615	Overrepresented	495.263	proline transport
GO:0010227	69	2	1.75627	Overrepresented	503.669	floral organ abscission
GO:0007131	263	5	6.69421	Underrepresented	505.472	reciprocal meiotic recombination
GO:0045454	263	5	6.69421	Underrepresented	505.472	cell redox homeostasis
GO:0009825	265	5	6.74511	Underrepresented	505.613	multidimensional cell growth
GO:0010304	70	2	1.78173	Overrepresented	506.09	PSII associated light-harvesting complex II catabolic process
GO:0042991	71	2	1.80718	Overrepresented	508.529	transcription factor import into nucleus
GO:0016568	72	2	1.83263	Overrepresented	510.986	chromatin modification
GO:0016444	76	2	1.93445	Overrepresented	520.935	somatic cell DNA recombination
GO:0010187	77	2	1.9599	Overrepresented	523.443	negative regulation of seed germination
GO:0052541	78	2	1.98535	Overrepresented	525.956	plant-type cell wall cellulose metabolic process
GO:0042732	79	2	2.01081	Underrepresented	528.471	D-xylose metabolic process
GO:0046854	79	2	2.01081	Underrepresented	528.471	phosphatidylinositol phosphorylation
GO:0000303	81	1	2.06171	Underrepresented	529.886	response to superoxide
GO:0006414	81	1	2.06171	Underrepresented	529.886	translational elongation
GO:0051645	81	1	2.06171	Underrepresented	529.886	Golgi localization
GO:0051646	81	1	2.06171	Underrepresented	529.886	mitochondrion localization
GO:0060151	81	1	2.06171	Underrepresented	529.886	peroxisome localization
GO:0006399	82	1	2.08717	Underrepresented	529.975	tRNA metabolic process
GO:0046685	82	1	2.08717	Underrepresented	529.975	response to arsenic-containing substance
GO:0006259	84	1	2.13807	Underrepresented	530.331	DNA metabolic process
GO:0007059	84	1	2.13807	Underrepresented	530.331	chromosome segregation
GO:0016310	84	1	2.13807	Underrepresented	530.331	phosphorylation
GO:0007017	86	1	2.18898	Underrepresented	530.915	microtubule-based process
GO:0048513	86	1	2.18898	Underrepresented	530.915	organ development
GO:0031348	766	17	19.4972	Underrepresented	530.928	negative regulation of defense response
GO:0006464	87	1	2.21443	Underrepresented	531.289	cellular protein modification process
GO:0051726	345	7	8.78137	Underrepresented	532.31	regulation of cell cycle
GO:0010154	90	1	2.29079	Underrepresented	532.718	fruit development
GO:0000302	97	1	2.46897	Underrepresented	537.655	response to reactive oxygen species
GO:0008380	97	1	2.46897	Underrepresented	537.655	RNA splicing
GO:0051225	98	3	2.49442	Overrepresented	538.523	spindle assembly
GO:0009694	100	3	2.54533	Overrepresented	540.365	jasmonic acid metabolic process
GO:0009414	888	20	22.6025	Underrepresented	544.41	response to water deprivation
GO:0015696	105	3	2.67259	Overrepresented	545.533	ammonium transport
GO:0000272	106	3	2.69805	Overrepresented	546.653	polysaccharide catabolic process
GO:0045036	114	3	2.90167	Overrepresented	556.453	protein targeting to chloroplast
GO:0052542	116	3	2.95258	Overrepresented	559.095	defense response by callose deposition
GO:0006366	119	3	3.02894	Underrepresented	563.171	transcription from RNA polymerase II promoter
GO:0046482	119	3	3.02894	Underrepresented	563.171	para-aminobenzoic acid metabolic process
GO:0009773	121	2	3.07984	Underrepresented	564.325	photosynthetic electron transport in photosystem I
GO:0006598	126	2	3.20711	Underrepresented	564.855	polyamine catabolic process
GO:0009407	535	14	13.6175	Overrepresented	569.672	toxin catabolic process
GO:0010119	172	3	4.37796	Underrepresented	586.905	regulation of stomatal movement
GO:0009805	186	5	4.73431	Overrepresented	592.002	coumarin biosynthetic process
GO:0006412	763	17	19.4208	Underrepresented	594.857	translation
GO:0006457	779	20	19.8281	Overrepresented	596.718	protein folding
GO:0001666	195	5	4.96339	Overrepresented	596.847	response to hypoxia
GO:0045132	208	4	5.29428	Underrepresented	600.607	meiotic chromosome segregation
GO:0030001	247	5	6.28695	Underrepresented	611.379	metal ion transport
GO:0009086	251	5	6.38877	Underrepresented	611.755	methionine biosynthetic process
GO:0042023	257	5	6.54149	Underrepresented	612.659	DNA endoreduplication
GO:0009693	270	7	6.87238	Overrepresented	615.886	ethylene biosynthetic process
GO:0045087	274	7	6.97419	Overrepresented	617.191	innate immune response
GO:0010224	278	7	7.07601	Underrepresented	618.627	response to UV-B
GO:0009220	315	8	8.01778	Underrepresented	624.818	pyrimidine ribonucleotide biosynthetic process
GO:0006816	324	7	8.24686	Underrepresented	626.73	calcium ion transport
GO:0046686	1310	31	33.3438	Underrepresented	626.788	response to cadmium ion
GO:0007169	348	9	8.85773	Overrepresented	629.34	transmembrane receptor protein tyrosine kinase signaling pathway
GO:0009058	348	9	8.85773	Overrepresented	629.34	biosynthetic process
GO:0080167	356	9	9.06136	Underrepresented	631.082	response to karrikin
GO:0016126	363	8	9.23953	Underrepresented	632.496	sterol biosynthetic process
GO:0019252	372	8	9.46861	Underrepresented	632.824	starch biosynthetic process
GO:0006886	410	9	10.4358	Underrepresented	637.568	intracellular protein transport
GO:0009695	417	9	10.614	Underrepresented	638.011	jasmonic acid biosynthetic process
GO:0001510	418	9	10.6395	Underrepresented	638.096	RNA methylation
GO:0015979	452	10	11.5049	Underrepresented	641.85	photosynthesis
GO:0010413	495	11	12.5994	Underrepresented	645.649	glucuronoxylan metabolic process
GO:0045492	497	11	12.6503	Underrepresented	645.762	xylan biosynthetic process
GO:0009744	531	12	13.5157	Underrepresented	648.717	response to sucrose stimulus
GO:0009738	634	16	16.1374	Underrepresented	655.54	abscisic acid mediated signaling pathway
GO:0010200	1135	27	28.8894	Underrepresented	674.275	response to chitin
GO:0000023	304	7	7.73779	Underrepresented	730	maltose metabolic process
GO:0000096	137	3	3.4871	Underrepresented	730	sulfur amino acid metabolic process
GO:0000394	343	8	8.73047	Underrepresented	730	RNA splicing, via endonucleolytic cleavage and ligation
GO:0001676	57	1	1.45084	Underrepresented	730	long-chain fatty acid metabolic process
GO:0002213	72	1	1.83263	Underrepresented	730	defense response to insect
GO:0005992	54	1	1.37448	Underrepresented	730	trehalose biosynthetic process
GO:0006012	57	1	1.45084	Underrepresented	730	galactose metabolic process
GO:0006073	67	1	1.70537	Underrepresented	730	cellular glucan metabolic process
GO:0006098	421	10	10.7158	Underrepresented	730	pentose-phosphate shunt
GO:0006139	91	2	2.31625	Underrepresented	730	nucleobase-containing compound metabolic process
GO:0006164	75	1	1.90899	Underrepresented	730	purine nucleotide biosynthetic process
GO:0006200	106	2	2.69805	Underrepresented	730	ATP catabolic process
GO:0006260	270	6	6.87238	Underrepresented	730	DNA replication
GO:0006270	159	3	4.04707	Underrepresented	730	DNA replication initiation
GO:0006275	255	6	6.49058	Underrepresented	730	regulation of DNA replication
GO:0006302	96	2	2.44351	Underrepresented	730	double-strand break repair
GO:0006397	76	1	1.93445	Underrepresented	730	mRNA processing
GO:0006406	136	3	3.46164	Underrepresented	730	mRNA export from nucleus
GO:0006418	91	2	2.31625	Underrepresented	730	tRNA aminoacylation for protein translation
GO:0006546	157	3	3.99616	Underrepresented	730	glycine catabolic process
GO:0006623	319	7	8.11959	Underrepresented	730	protein targeting to vacuole
GO:0006733	121	3	3.07984	Underrepresented	730	oxidoreduction coenzyme metabolic process
GO:0006766	121	3	3.07984	Underrepresented	730	vitamin metabolic process
GO:0006810	883	21	22.4752	Underrepresented	730	transport
GO:0006811	49	1	1.24721	Underrepresented	730	ion transport
GO:0006812	266	6	6.77057	Underrepresented	730	cation transport
GO:0006813	103	2	2.62169	Underrepresented	730	potassium ion transport
GO:0006817	52	1	1.32357	Underrepresented	730	phosphate ion transport
GO:0006862	101	2	2.57078	Underrepresented	730	nucleotide transport
GO:0006882	49	1	1.24721	Underrepresented	730	cellular zinc ion homeostasis
GO:0006888	311	7	7.91596	Underrepresented	730	ER to Golgi vesicle-mediated transport
GO:0006913	59	1	1.50174	Underrepresented	730	nucleocytoplasmic transport
GO:0006914	138	3	3.51255	Underrepresented	730	autophagy
GO:0006974	46	1	1.17085	Underrepresented	730	response to DNA damage stimulus
GO:0007000	59	1	1.50174	Underrepresented	730	nucleolus organization
GO:0007129	143	3	3.63982	Underrepresented	730	synapsis
GO:0008610	57	1	1.45084	Underrepresented	730	lipid biosynthetic process
GO:0008652	193	4	4.91248	Underrepresented	730	cellular amino acid biosynthetic process
GO:0009060	97	2	2.46897	Underrepresented	730	aerobic respiration
GO:0009072	128	3	3.25802	Underrepresented	730	aromatic amino acid family metabolic process
GO:0009106	121	3	3.07984	Underrepresented	730	lipoate metabolic process
GO:0009108	121	3	3.07984	Underrepresented	730	coenzyme biosynthetic process
GO:0009117	150	3	3.81799	Underrepresented	730	nucleotide metabolic process
GO:0009306	45	1	1.1454	Underrepresented	730	protein secretion
GO:0009561	53	1	1.34902	Underrepresented	730	megagametogenesis
GO:0009567	62	1	1.5781	Underrepresented	730	double fertilization forming a zygote and endosperm
GO:0009610	134	3	3.41074	Underrepresented	730	response to symbiotic fungus
GO:0009611	1031	25	26.2423	Underrepresented	730	response to wounding
GO:0009612	152	3	3.8689	Underrepresented	730	response to mechanical stimulus
GO:0009625	83	2	2.11262	Underrepresented	730	response to insect
GO:0009638	40	1	1.01813	Underrepresented	730	phototropism
GO:0009642	41	1	1.04358	Underrepresented	730	response to light intensity
GO:0009646	91	2	2.31625	Underrepresented	730	response to absence of light
GO:0009688	53	1	1.34902	Underrepresented	730	abscisic acid biosynthetic process
GO:0009690	58	1	1.47629	Underrepresented	730	cytokinin metabolic process
GO:0009743	57	1	1.45084	Underrepresented	730	response to carbohydrate stimulus
GO:0009789	67	1	1.70537	Underrepresented	730	positive regulation of abscisic acid mediated signaling pathway
GO:0009790	263	6	6.69421	Underrepresented	730	embryo development
GO:0009809	147	3	3.74163	Underrepresented	730	lignin biosynthetic process
GO:0009826	274	6	6.97419	Underrepresented	730	unidimensional cell growth
GO:0009827	322	8	8.19595	Underrepresented	730	plant-type cell wall modification
GO:0009830	46	1	1.17085	Underrepresented	730	cell wall modification involved in abscission
GO:0009873	311	7	7.91596	Underrepresented	730	ethylene mediated signaling pathway
GO:0009910	106	2	2.69805	Underrepresented	730	negative regulation of flower development
GO:0009911	139	3	3.538	Underrepresented	730	positive regulation of flower development
GO:0009926	251	6	6.38877	Underrepresented	730	auxin polar transport
GO:0009944	203	5	5.16701	Underrepresented	730	polarity specification of adaxial/abaxial axis
GO:0009960	81	2	2.06171	Underrepresented	730	endosperm development
GO:0010025	59	1	1.50174	Underrepresented	730	wax biosynthetic process
GO:0010053	49	1	1.24721	Underrepresented	730	root epidermal cell differentiation
GO:0010102	45	1	1.1454	Underrepresented	730	lateral root morphogenesis
GO:0010105	44	1	1.11994	Underrepresented	730	negative regulation of ethylene mediated signaling pathway
GO:0010114	252	6	6.41422	Underrepresented	730	response to red light
GO:0010150	230	5	5.85425	Underrepresented	730	leaf senescence
GO:0010197	52	1	1.32357	Underrepresented	730	polar nucleus fusion
GO:0010260	93	2	2.36715	Underrepresented	730	organ senescence
GO:0010305	70	1	1.78173	Underrepresented	730	leaf vascular tissue pattern formation
GO:0010351	98	2	2.49442	Underrepresented	730	lithium ion transport
GO:0010389	155	3	3.94525	Underrepresented	730	regulation of G2/M transition of mitotic cell cycle
GO:0010468	61	1	1.55265	Underrepresented	730	regulation of gene expression
GO:0012501	41	1	1.04358	Underrepresented	730	programmed cell death
GO:0015031	286	7	7.27963	Underrepresented	730	protein transport
GO:0015802	102	2	2.59623	Underrepresented	730	basic amino acid transport
GO:0015992	62	1	1.5781	Underrepresented	730	proton transport
GO:0016051	130	3	3.30892	Underrepresented	730	carbohydrate biosynthetic process
GO:0016132	271	6	6.89783	Underrepresented	730	brassinosteroid biosynthetic process
GO:0016197	63	1	1.60356	Underrepresented	730	endosomal transport
GO:0016998	78	1	1.98535	Underrepresented	730	cell wall macromolecule catabolic process
GO:0019722	141	3	3.58891	Underrepresented	730	calcium-mediated signaling
GO:0019760	53	1	1.34902	Underrepresented	730	glucosinolate metabolic process
GO:0032204	105	2	2.67259	Underrepresented	730	regulation of telomere maintenance
GO:0032957	48	1	1.22176	Underrepresented	730	inositol trisphosphate metabolic process
GO:0042138	169	4	4.3016	Underrepresented	730	meiotic DNA double-strand break formation
GO:0042545	266	6	6.77057	Underrepresented	730	cell wall modification
GO:0043085	232	5	5.90516	Underrepresented	730	positive regulation of catalytic activity
GO:0043247	105	2	2.67259	Underrepresented	730	telomere maintenance in response to DNA damage
GO:0043269	101	2	2.57078	Underrepresented	730	regulation of ion transport
GO:0044237	148	3	3.76708	Underrepresented	730	cellular metabolic process
GO:0044265	46	1	1.17085	Underrepresented	730	cellular macromolecule catabolic process
GO:0044272	121	3	3.07984	Underrepresented	730	sulfur compound biosynthetic process
GO:0045037	41	1	1.04358	Underrepresented	730	protein import into chloroplast stroma
GO:0045736	65	1	1.65446	Underrepresented	730	negative regulation of cyclin-dependent protein serine/threonine kinase activity
GO:0046520	59	1	1.50174	Underrepresented	730	sphingoid biosynthetic process
GO:0046855	52	1	1.32357	Underrepresented	730	inositol phosphate dephosphorylation
GO:0048510	53	1	1.34902	Underrepresented	730	regulation of timing of transition from vegetative to reproductive phase
GO:0048589	103	2	2.62169	Underrepresented	730	developmental growth
GO:0048653	173	4	4.40341	Underrepresented	730	anther development
GO:0050826	221	5	5.62517	Underrepresented	730	response to freezing
GO:0051603	52	1	1.32357	Underrepresented	730	proteolysis involved in cellular protein catabolic process
GO:0052546	91	2	2.31625	Underrepresented	730	cell wall pectin metabolic process
GO:0055072	72	1	1.83263	Underrepresented	730	iron ion homeostasis
GO:0055114	2341	58	59.5861	Underrepresented	730	oxidation-reduction process
GO:0071281	78	1	1.98535	Underrepresented	730	cellular response to iron ion
GO:0071472	42	1	1.06904	Underrepresented	730	cellular response to salt stress
GO:2000377	55	1	1.39993	Underrepresented	730	regulation of reactive oxygen species metabolic process
GO:2000652	48	1	1.22176	Underrepresented	730	regulation of secondary cell wall biogenesis
GO:0043531	543	122	15.5751	Overrepresented	1.05954e-69	ADP binding
GO:0003700	3846	46	110.316	Underrepresented	3.65135e-09	sequence-specific DNA binding transcription factor activity
GO:0016301	2134	112	61.2104	Overrepresented	1.41129e-07	kinase activity
GO:0003677	3934	59	112.841	Underrepresented	2.19893e-05	DNA binding
GO:0003676	1718	16	49.2781	Underrepresented	4.09028e-05	nucleic acid binding
GO:0008270	3032	46	86.9682	Underrepresented	0.00141171	zinc ion binding
GO:0008289	187	18	5.3638	Overrepresented	0.00223311	lipid binding
GO:0004672	2453	103	70.3605	Overrepresented	0.0190102	protein kinase activity
GO:0004674	2183	93	62.6159	Overrepresented	0.0276529	protein serine/threonine kinase activity
GO:0016772	2469	102	70.8194	Overrepresented	0.042929	transferase activity, transferring phosphorus-containing groups
GO:0016929	18	4	0.516302	Overrepresented	0.508629	SUMO-specific protease activity
GO:0042299	3	2	0.0860503	Overrepresented	0.862706	lupeol synthase activity
GO:0005516	483	4	13.8541	Underrepresented	1.88746	calmodulin binding
GO:0008429	27	4	0.774453	Overrepresented	2.39051	phosphatidylethanolamine binding
GO:0004842	619	7	17.755	Underrepresented	3.53223	ubiquitin-protein ligase activity
GO:0008574	6	2	0.172101	Overrepresented	4.0787	plus-end-directed microtubule motor activity
GO:0042300	7	2	0.200784	Overrepresented	5.60512	beta-amyrin synthase activity
GO:0016887	585	7	16.7798	Underrepresented	5.95139	ATPase activity
GO:0004675	54	5	1.54891	Overrepresented	6.4701	transmembrane receptor protein serine/threonine kinase activity
GO:0003723	1047	17	30.0316	Underrepresented	6.76453	RNA binding
GO:0045552	8	2	0.229467	Overrepresented	7.33632	dihydrokaempferol 4-reductase activity
GO:0080016	8	2	0.229467	Overrepresented	7.33632	(-)-E-beta-caryophyllene synthase activity
GO:0080017	8	2	0.229467	Overrepresented	7.33632	alpha-humulene synthase activity
GO:0005525	495	6	14.1983	Underrepresented	10.4726	GTP binding
GO:0004713	796	33	22.832	Overrepresented	11.1164	protein tyrosine kinase activity
GO:0000064	10	2	0.286834	Overrepresented	11.3632	L-ornithine transmembrane transporter activity
GO:0005290	10	2	0.286834	Overrepresented	11.3632	L-histidine transmembrane transporter activity
GO:0016709	25	3	0.717086	Overrepresented	11.8868	oxidoreductase activity, acting on paired donors, with incorporation or reduction of molecular oxygen, NAD(P)H as one donor, and incorporation of one atom of oxygen
GO:0003824	2676	57	76.7569	Underrepresented	13.7924	catalytic activity
GO:0003924	269	2	7.71584	Underrepresented	14.6021	GTPase activity
GO:0042802	318	3	9.12133	Underrepresented	14.9582	identical protein binding
GO:0003846	2	1	0.0573669	Overrepresented	20.7315	2-acylglycerol O-acyltransferase activity
GO:0004174	2	1	0.0573669	Overrepresented	20.7315	electron-transferring-flavoprotein dehydrogenase activity
GO:0004592	2	1	0.0573669	Overrepresented	20.7315	pantoate-beta-alanine ligase activity
GO:0004622	2	1	0.0573669	Overrepresented	20.7315	lysophospholipase activity
GO:0031210	2	1	0.0573669	Overrepresented	20.7315	phosphatidylcholine binding
GO:0097100	2	1	0.0573669	Overrepresented	20.7315	supercoiled DNA binding
GO:0016629	14	2	0.401568	Overrepresented	21.3554	12-oxophytodienoate reductase activity
GO:0046872	549	8	15.7472	Underrepresented	25.1091	metal ion binding
GO:0004190	187	1	5.3638	Underrepresented	26.3359	aspartic-type endopeptidase activity
GO:0080032	16	2	0.458935	Overrepresented	27.1555	methyl jasmonate esterase activity
GO:0016298	105	6	3.01176	Overrepresented	27.8581	lipase activity
GO:0004386	300	3	8.60503	Underrepresented	28.1793	helicase activity
GO:0016746	153	8	4.38856	Overrepresented	29.7179	transferase activity, transferring acyl groups
GO:0016621	17	2	0.487618	Overrepresented	30.2238	cinnamoyl-CoA reductase activity
GO:0043565	887	16	25.4422	Underrepresented	30.3095	sequence-specific DNA binding
GO:0004567	3	1	0.0860503	Overrepresented	30.6659	beta-mannosidase activity
GO:0004649	3	1	0.0860503	Overrepresented	30.6659	poly(ADP-ribose) glycohydrolase activity
GO:0004660	3	1	0.0860503	Overrepresented	30.6659	protein farnesyltransferase activity
GO:0008759	3	1	0.0860503	Overrepresented	30.6659	UDP-3-O-[3-hydroxymyristoyl] N-acetylglucosamine deacetylase activity
GO:0010174	3	1	0.0860503	Overrepresented	30.6659	nucleoside transmembrane transporter activity, against a concentration gradient
GO:0030572	3	1	0.0860503	Overrepresented	30.6659	phosphatidyltransferase activity
GO:0042349	3	1	0.0860503	Overrepresented	30.6659	guiding stereospecific synthesis activity
GO:0047668	3	1	0.0860503	Overrepresented	30.6659	amygdalin beta-glucosidase activity
GO:0050072	3	1	0.0860503	Overrepresented	30.6659	m7G(5')pppN diphosphatase activity
GO:0080081	3	1	0.0860503	Overrepresented	30.6659	4-methylumbelliferyl-beta-D-glucopyranoside beta-glucosidase activity
GO:0080082	3	1	0.0860503	Overrepresented	30.6659	esculin beta-glucosidase activity
GO:0080083	3	1	0.0860503	Overrepresented	30.6659	beta-gentiobiose beta-glucosidase activity
GO:0005507	534	8	15.317	Underrepresented	31.7372	copper ion binding
GO:0015450	84	5	2.40941	Overrepresented	32.3624	P-P-bond-hydrolysis-driven protein transmembrane transporter activity
GO:0016866	18	2	0.516302	Overrepresented	33.3932	intramolecular transferase activity
GO:0008375	39	3	1.11865	Overrepresented	35.6007	acetylglucosaminyltransferase activity
GO:0080030	19	2	0.544985	Overrepresented	36.6554	methyl indole-3-acetate esterase activity
GO:0003743	176	1	5.04828	Underrepresented	38.0371	translation initiation factor activity
GO:0008408	41	3	1.17602	Overrepresented	39.9041	3'-5' exonuclease activity
GO:0008320	20	2	0.573669	Overrepresented	40.0029	protein transmembrane transporter activity
GO:0004561	4	1	0.114734	Overrepresented	40.3234	alpha-N-acetylglucosaminidase activity
GO:0004792	4	1	0.114734	Overrepresented	40.3234	thiosulfate sulfurtransferase activity
GO:0005476	4	1	0.114734	Overrepresented	40.3234	carnitine:acyl carnitine antiporter activity
GO:0010209	4	1	0.114734	Overrepresented	40.3234	vacuolar sorting signal binding
GO:0051724	4	1	0.114734	Overrepresented	40.3234	NAD transporter activity
GO:0080064	4	1	0.114734	Overrepresented	40.3234	4,4-dimethyl-9beta,19-cyclopropylsterol-4alpha-methyl oxidase activity
GO:0015299	65	4	1.86442	Overrepresented	40.6813	solute:hydrogen antiporter activity
GO:0016706	298	13	8.54766	Overrepresented	41.1019	oxidoreductase activity, acting on paired donors, with incorporation or reduction of molecular oxygen, 2-oxoglutarate as one donor, and incorporation of one atom each of oxygen into both donors
GO:0016210	21	2	0.602352	Overrepresented	43.4284	naringenin-chalcone synthase activity
GO:0004553	546	9	15.6612	Underrepresented	43.9736	hydrolase activity, hydrolyzing O-glycosyl compounds
GO:0008171	45	3	1.29075	Overrepresented	49.0713	O-methyltransferase activity
GO:0003842	5	1	0.143417	Overrepresented	49.7117	1-pyrroline-5-carboxylate dehydrogenase activity
GO:0003844	5	1	0.143417	Overrepresented	49.7117	1,4-alpha-glucan branching enzyme activity
GO:0004455	5	1	0.143417	Overrepresented	49.7117	ketol-acid reductoisomerase activity
GO:0008559	5	1	0.143417	Overrepresented	49.7117	xenobiotic-transporting ATPase activity
GO:0030794	5	1	0.143417	Overrepresented	49.7117	(S)-coclaurine-N-methyltransferase activity
GO:0051213	5	1	0.143417	Overrepresented	49.7117	dioxygenase activity
GO:0080043	71	4	2.03652	Overrepresented	51.4876	quercetin 3-O-glucosyltransferase activity
GO:0005198	159	1	4.56067	Underrepresented	52.7694	structural molecule activity
GO:0015116	47	3	1.34812	Overrepresented	53.9073	sulfate transmembrane transporter activity
GO:0046983	740	14	21.2257	Underrepresented	54.8451	protein dimerization activity
GO:0004540	48	3	1.3768	Overrepresented	56.3823	ribonuclease activity
GO:0005451	48	3	1.3768	Overrepresented	56.3823	monovalent cation:hydrogen antiporter activity
GO:0000107	6	1	0.172101	Overrepresented	58.8383	imidazoleglycerol-phosphate synthase activity
GO:0004134	6	1	0.172101	Overrepresented	58.8383	4-alpha-glucanotransferase activity
GO:0004383	6	1	0.172101	Overrepresented	58.8383	guanylate cyclase activity
GO:0004827	6	1	0.172101	Overrepresented	58.8383	proline-tRNA ligase activity
GO:0004832	6	1	0.172101	Overrepresented	58.8383	valine-tRNA ligase activity
GO:0005275	6	1	0.172101	Overrepresented	58.8383	amine transmembrane transporter activity
GO:0005487	6	1	0.172101	Overrepresented	58.8383	nucleocytoplasmic transporter activity
GO:0010285	6	1	0.172101	Overrepresented	58.8383	L,L-diaminopimelate aminotransferase activity
GO:0016040	6	1	0.172101	Overrepresented	58.8383	glutamate synthase (NADH) activity
GO:0016415	6	1	0.172101	Overrepresented	58.8383	octanoyltransferase activity
GO:0016595	6	1	0.172101	Overrepresented	58.8383	glutamate binding
GO:0019887	6	1	0.172101	Overrepresented	58.8383	protein kinase regulator activity
GO:0031386	6	1	0.172101	Overrepresented	58.8383	protein tag
GO:0045181	6	1	0.172101	Overrepresented	58.8383	glutamate synthase activity, NAD(P)H as acceptor
GO:0047760	6	1	0.172101	Overrepresented	58.8383	butyrate-CoA ligase activity
GO:0080079	6	1	0.172101	Overrepresented	58.8383	cellobiose glucosidase activity
GO:0003713	49	3	1.40549	Overrepresented	58.8929	transcription coactivator activity
GO:0008483	51	3	1.46285	Overrepresented	64.0142	transaminase activity
GO:0004252	244	3	6.99876	Underrepresented	64.5138	serine-type endopeptidase activity
GO:0004144	27	2	0.774453	Overrepresented	65.2521	diacylglycerol O-acyltransferase activity
GO:0015181	27	2	0.774453	Overrepresented	65.2521	arginine transmembrane transporter activity
GO:0015189	27	2	0.774453	Overrepresented	65.2521	L-lysine transmembrane transporter activity
GO:0000254	7	1	0.200784	Overrepresented	67.7106	C-4 methylsterol oxidase activity
GO:0003873	7	1	0.200784	Overrepresented	67.7106	6-phosphofructo-2-kinase activity
GO:0003909	7	1	0.200784	Overrepresented	67.7106	DNA ligase activity
GO:0004103	7	1	0.200784	Overrepresented	67.7106	choline kinase activity
GO:0004331	7	1	0.200784	Overrepresented	67.7106	fructose-2,6-bisphosphate 2-phosphatase activity
GO:0016780	7	1	0.200784	Overrepresented	67.7106	phosphotransferase activity, for other substituted phosphate groups
GO:0017110	7	1	0.200784	Overrepresented	67.7106	nucleoside-diphosphatase activity
GO:0033925	7	1	0.200784	Overrepresented	67.7106	mannosyl-glycoprotein endo-beta-N-acetylglucosaminidase activity
GO:0046524	7	1	0.200784	Overrepresented	67.7106	sucrose-phosphate synthase activity
GO:0008106	28	2	0.803136	Overrepresented	69.0464	alcohol dehydrogenase (NADP+) activity
GO:0030599	196	2	5.62195	Underrepresented	70.3915	pectinesterase activity
GO:0035251	94	5	2.69624	Overrepresented	72.6202	UDP-glucosyltransferase activity
GO:0030145	95	5	2.72493	Overrepresented	73.4044	manganese ion binding
GO:0004488	8	1	0.229467	Overrepresented	76.3355	methylenetetrahydrofolate dehydrogenase (NADP+) activity
GO:0015930	8	1	0.229467	Overrepresented	76.3355	glutamate synthase activity
GO:0016151	8	1	0.229467	Overrepresented	76.3355	nickel cation binding
GO:0030795	8	1	0.229467	Overrepresented	76.3355	jasmonate O-methyltransferase activity
GO:0004722	282	4	8.08873	Underrepresented	76.511	protein serine/threonine phosphatase activity
GO:0004091	297	12	8.51898	Overrepresented	79.6097	carboxylesterase activity
GO:0015385	57	3	1.63496	Overrepresented	80.0542	sodium:hydrogen antiporter activity
GO:0003843	31	2	0.889186	Overrepresented	80.5961	1,3-beta-D-glucan synthase activity
GO:0016168	58	3	1.66364	Overrepresented	82.8087	chlorophyll binding
GO:0004311	9	1	0.258151	Overrepresented	84.72	farnesyltranstransferase activity
GO:0005221	9	1	0.258151	Overrepresented	84.72	intracellular cyclic nucleotide activated cation channel activity
GO:0005504	9	1	0.258151	Overrepresented	84.72	fatty acid binding
GO:0008508	9	1	0.258151	Overrepresented	84.72	bile acid:sodium symporter activity
GO:0045547	9	1	0.258151	Overrepresented	84.72	dehydrodolichyl diphosphate synthase activity
GO:0051011	9	1	0.258151	Overrepresented	84.72	microtubule minus-end binding
GO:2001080	9	1	0.258151	Overrepresented	84.72	chitosan binding
GO:0009982	34	2	0.975237	Overrepresented	92.305	pseudouridine synthase activity
GO:0031418	34	2	0.975237	Overrepresented	92.305	L-ascorbic acid binding
GO:0008107	10	1	0.286834	Overrepresented	92.8708	galactoside 2-alpha-L-fucosyltransferase activity
GO:0016638	10	1	0.286834	Overrepresented	92.8708	oxidoreductase activity, acting on the CH-NH2 group of donors
GO:0016763	10	1	0.286834	Overrepresented	92.8708	transferase activity, transferring pentosyl groups
GO:0016872	10	1	0.286834	Overrepresented	92.8708	intramolecular lyase activity
GO:0017077	10	1	0.286834	Overrepresented	92.8708	oxidative phosphorylation uncoupler activity
GO:0030674	10	1	0.286834	Overrepresented	92.8708	protein binding, bridging
GO:0045430	10	1	0.286834	Overrepresented	92.8708	chalcone isomerase activity
GO:0047213	10	1	0.286834	Overrepresented	92.8708	anthocyanidin 3-O-glucosyltransferase activity
GO:0047325	10	1	0.286834	Overrepresented	92.8708	inositol tetrakisphosphate 1-kinase activity
GO:0050269	10	1	0.286834	Overrepresented	92.8708	coniferyl-aldehyde dehydrogenase activity
GO:0052726	10	1	0.286834	Overrepresented	92.8708	inositol-1,3,4-trisphosphate 5-kinase activity
GO:0015171	178	2	5.10565	Underrepresented	94.3655	amino acid transmembrane transporter activity
GO:0008271	36	2	1.0326	Overrepresented	100.148	secondary active sulfate transmembrane transporter activity
GO:0004506	11	1	0.315518	Overrepresented	100.794	squalene monooxygenase activity
GO:0052725	11	1	0.315518	Overrepresented	100.794	inositol-1,3,4-trisphosphate 6-kinase activity
GO:0080019	11	1	0.315518	Overrepresented	100.794	fatty-acyl-CoA reductase (alcohol-forming) activity
GO:0080116	11	1	0.315518	Overrepresented	100.794	glucuronoxylan glucuronosyltransferase activity
GO:0051287	118	1	3.38464	Underrepresented	101.245	NAD binding
GO:0003899	126	1	3.61411	Underrepresented	102.467	DNA-directed RNA polymerase activity
GO:0008061	37	2	1.06129	Overrepresented	104.071	chitin binding
GO:0010333	37	2	1.06129	Overrepresented	104.071	terpene synthase activity
GO:0016831	38	2	1.08997	Overrepresented	107.99	carboxy-lyase activity
GO:0003923	12	1	0.344201	Overrepresented	108.497	GPI-anchor transamidase activity
GO:0004335	12	1	0.344201	Overrepresented	108.497	galactokinase activity
GO:0004620	12	1	0.344201	Overrepresented	108.497	phospholipase activity
GO:0005247	12	1	0.344201	Overrepresented	108.497	voltage-gated chloride channel activity
GO:0008453	12	1	0.344201	Overrepresented	108.497	alanine-glyoxylate transaminase activity
GO:0016833	12	1	0.344201	Overrepresented	108.497	oxo-acid-lyase activity
GO:0035671	12	1	0.344201	Overrepresented	108.497	enone reductase activity
GO:0047501	12	1	0.344201	Overrepresented	108.497	(+)-neomenthol dehydrogenase activity
GO:0047504	12	1	0.344201	Overrepresented	108.497	(-)-menthol dehydrogenase activity
GO:0080031	12	1	0.344201	Overrepresented	108.497	methyl salicylate esterase activity
GO:0045735	143	6	4.10173	Overrepresented	113.012	nutrient reservoir activity
GO:0008234	146	6	4.18778	Overrepresented	115.814	cysteine-type peptidase activity
GO:0000062	13	1	0.372885	Overrepresented	115.985	fatty-acyl-CoA binding
GO:0003854	13	1	0.372885	Overrepresented	115.985	3-beta-hydroxy-delta5-steroid dehydrogenase activity
GO:0003910	13	1	0.372885	Overrepresented	115.985	DNA ligase (ATP) activity
GO:0004473	13	1	0.372885	Overrepresented	115.985	malate dehydrogenase (oxaloacetate-decarboxylating) (NADP+) activity
GO:0004765	13	1	0.372885	Overrepresented	115.985	shikimate kinase activity
GO:0004784	13	1	0.372885	Overrepresented	115.985	superoxide dismutase activity
GO:0016619	13	1	0.372885	Overrepresented	115.985	malate dehydrogenase (oxaloacetate-decarboxylating) activity
GO:0047134	13	1	0.372885	Overrepresented	115.985	protein-disulfide reductase activity
GO:0000166	2506	78	71.8807	Overrepresented	122.257	nucleotide binding
GO:0002020	14	1	0.401568	Overrepresented	123.264	protease binding
GO:0003950	14	1	0.401568	Overrepresented	123.264	NAD+ ADP-ribosyltransferase activity
GO:0005199	14	1	0.401568	Overrepresented	123.264	structural constituent of cell wall
GO:0005354	14	1	0.401568	Overrepresented	123.264	galactose transmembrane transporter activity
GO:0008967	14	1	0.401568	Overrepresented	123.264	phosphoglycolate phosphatase activity
GO:0015369	14	1	0.401568	Overrepresented	123.264	calcium:hydrogen antiporter activity
GO:0016639	14	1	0.401568	Overrepresented	123.264	oxidoreductase activity, acting on the CH-NH2 group of donors, NAD or NADP as acceptor
GO:0016711	14	1	0.401568	Overrepresented	123.264	flavonoid 3'-monooxygenase activity
GO:0051740	14	1	0.401568	Overrepresented	123.264	ethylene binding
GO:0000287	249	4	7.14217	Underrepresented	126.12	magnesium ion binding
GO:0004871	256	4	7.34296	Underrepresented	127.15	signal transducer activity
GO:0004812	94	4	2.69624	Overrepresented	127.173	aminoacyl-tRNA ligase activity
GO:0051082	257	4	7.37164	Underrepresented	127.377	unfolded protein binding
GO:0008422	15	1	0.430251	Overrepresented	130.341	beta-glucosidase activity
GO:0009678	15	1	0.430251	Overrepresented	130.341	hydrogen-translocating pyrophosphatase activity
GO:0015245	15	1	0.430251	Overrepresented	130.341	fatty acid transporter activity
GO:0035197	15	1	0.430251	Overrepresented	130.341	siRNA binding
GO:0008237	97	4	2.78229	Overrepresented	132.044	metallopeptidase activity
GO:0005509	539	11	15.4604	Underrepresented	134.661	calcium ion binding
GO:0015144	181	7	5.1917	Overrepresented	135.557	carbohydrate transmembrane transporter activity
GO:0003993	100	4	2.86834	Overrepresented	137.158	acid phosphatase activity
GO:0005471	16	1	0.458935	Overrepresented	137.22	ATP:ADP antiporter activity
GO:0008506	16	1	0.458935	Overrepresented	137.22	sucrose:hydrogen symporter activity
GO:0008519	16	1	0.458935	Overrepresented	137.22	ammonium transmembrane transporter activity
GO:0080045	16	1	0.458935	Overrepresented	137.22	quercetin 3'-O-glucosyltransferase activity
GO:0031072	282	5	8.08873	Underrepresented	138.459	heat shock protein binding
GO:0000156	108	1	3.09781	Underrepresented	142.217	phosphorelay response regulator activity
GO:0004497	112	1	3.21254	Underrepresented	143.538	monooxygenase activity
GO:0004017	17	1	0.487618	Overrepresented	143.907	adenylate kinase activity
GO:0004556	17	1	0.487618	Overrepresented	143.907	alpha-amylase activity
GO:0005261	17	1	0.487618	Overrepresented	143.907	cation channel activity
GO:0005366	17	1	0.487618	Overrepresented	143.907	myo-inositol:hydrogen symporter activity
GO:0008417	17	1	0.487618	Overrepresented	143.907	fucosyltransferase activity
GO:0008441	17	1	0.487618	Overrepresented	143.907	3'(2'),5'-bisphosphate nucleotidase activity
GO:0015562	17	1	0.487618	Overrepresented	143.907	efflux transmembrane transporter activity
GO:0005351	192	7	5.50722	Overrepresented	144.786	sugar:hydrogen symporter activity
GO:0003755	116	1	3.32728	Underrepresented	145.543	peptidyl-prolyl cis-trans isomerase activity
GO:0050660	319	6	9.15001	Underrepresented	149.241	flavin adenine dinucleotide binding
GO:0003729	49	2	1.40549	Overrepresented	150.167	mRNA binding
GO:0051537	49	2	1.40549	Overrepresented	150.167	2 iron, 2 sulfur cluster binding
GO:0001653	18	1	0.516302	Overrepresented	150.408	peptide receptor activity
GO:0004069	18	1	0.516302	Overrepresented	150.408	L-aspartate:2-oxoglutarate aminotransferase activity
GO:0010295	18	1	0.516302	Overrepresented	150.408	(+)-abscisic acid 8'-hydroxylase activity
GO:0010329	18	1	0.516302	Overrepresented	150.408	auxin efflux transmembrane transporter activity
GO:0004364	125	5	3.58543	Overrepresented	152.262	glutathione transferase activity
GO:0004470	19	1	0.544985	Overrepresented	156.727	malic enzyme activity
GO:0005337	19	1	0.544985	Overrepresented	156.727	nucleoside transmembrane transporter activity
GO:0008889	19	1	0.544985	Overrepresented	156.727	glycerophosphodiester phosphodiesterase activity
GO:0015368	19	1	0.544985	Overrepresented	156.727	calcium:cation antiporter activity
GO:0016161	19	1	0.544985	Overrepresented	156.727	beta-amylase activity
GO:0016652	19	1	0.544985	Overrepresented	156.727	oxidoreductase activity, acting on NAD(P)H, NAD(P) as acceptor
GO:0019139	19	1	0.544985	Overrepresented	156.727	cytokinin dehydrogenase activity
GO:0019899	19	1	0.544985	Overrepresented	156.727	enzyme binding
GO:0019904	19	1	0.544985	Overrepresented	156.727	protein domain specific binding
GO:0045156	19	1	0.544985	Overrepresented	156.727	electron transporter, transferring electrons within the cyclic electron transport pathway of photosynthesis activity
GO:0015238	133	5	3.8149	Overrepresented	160.365	drug transmembrane transporter activity
GO:0005215	955	22	27.3927	Underrepresented	161.481	transporter activity
GO:0010328	20	1	0.573669	Overrepresented	162.871	auxin influx transmembrane transporter activity
GO:0016688	20	1	0.573669	Overrepresented	162.871	L-ascorbate peroxidase activity
GO:0045309	20	1	0.573669	Overrepresented	162.871	protein phosphorylated amino acid binding
GO:0016881	141	2	4.04436	Underrepresented	168.035	acid-amino acid ligase activity
GO:0008143	21	1	0.602352	Overrepresented	168.843	poly(A) RNA binding
GO:0008173	21	1	0.602352	Overrepresented	168.843	RNA methyltransferase activity
GO:0030744	21	1	0.602352	Overrepresented	168.843	luteolin O-methyltransferase activity
GO:0030755	21	1	0.602352	Overrepresented	168.843	quercetin 3-O-methyltransferase activity
GO:0033799	21	1	0.602352	Overrepresented	168.843	myricetin 3'-O-methyltransferase activity
GO:0047763	21	1	0.602352	Overrepresented	168.843	caffeate O-methyltransferase activity
GO:0042803	259	9	7.42901	Overrepresented	168.966	protein homodimerization activity
GO:0008080	73	3	2.09389	Overrepresented	173.361	N-acetyltransferase activity
GO:0004869	22	1	0.631035	Overrepresented	174.649	cysteine-type endopeptidase inhibitor activity
GO:0030983	22	1	0.631035	Overrepresented	174.649	mismatched DNA binding
GO:0005242	23	1	0.659719	Overrepresented	180.292	inward rectifier potassium channel activity
GO:0000175	24	1	0.688402	Overrepresented	185.779	3'-5'-exoribonuclease activity
GO:0004129	24	1	0.688402	Overrepresented	185.779	cytochrome-c oxidase activity
GO:0008083	24	1	0.688402	Overrepresented	185.779	growth factor activity
GO:0015386	24	1	0.688402	Overrepresented	185.779	potassium:hydrogen antiporter activity
GO:0016682	24	1	0.688402	Overrepresented	185.779	oxidoreductase activity, acting on diphenols and related substances as donors, oxygen as acceptor
GO:0003777	184	3	5.27775	Underrepresented	187.749	microtubule motor activity
GO:0003735	733	17	21.025	Underrepresented	188.397	structural constituent of ribosome
GO:0005515	4182	109	119.954	Underrepresented	188.616	protein binding
GO:0004747	25	1	0.717086	Overrepresented	191.112	ribokinase activity
GO:0043621	84	3	2.40941	Overrepresented	192.01	protein self-association
GO:0008081	90	1	2.58151	Underrepresented	197.447	phosphoric diester hydrolase activity
GO:0015250	91	1	2.61019	Underrepresented	197.605	water channel activity
GO:0016791	96	1	2.75361	Underrepresented	199.097	phosphatase activity
GO:0016788	372	12	10.6702	Overrepresented	199.526	hydrolase activity, acting on ester bonds
GO:0004034	27	1	0.774453	Overrepresented	201.337	aldose 1-epimerase activity
GO:0005345	27	1	0.774453	Overrepresented	201.337	purine nucleobase transmembrane transporter activity
GO:0016410	27	1	0.774453	Overrepresented	201.337	N-acyltransferase activity
GO:0080072	27	1	0.774453	Overrepresented	201.337	spermidine:sinapoyl CoA N-acyltransferase activity
GO:0080073	27	1	0.774453	Overrepresented	201.337	spermidine:coumaroyl CoA N-acyltransferase activity
GO:0080074	27	1	0.774453	Overrepresented	201.337	spermidine:caffeoyl CoA N-acyltransferase activity
GO:0080075	27	1	0.774453	Overrepresented	201.337	spermidine:feruloyl CoA N-acyltransferase activity
GO:0030170	214	4	6.13825	Underrepresented	201.578	pyridoxal phosphate binding
GO:0022891	107	4	3.06913	Overrepresented	205.932	substrate-specific transmembrane transporter activity
GO:0004427	28	1	0.803136	Overrepresented	206.237	inorganic diphosphatase activity
GO:0004564	29	1	0.831819	Overrepresented	211	beta-fructofuranosidase activity
GO:0005085	29	1	0.831819	Overrepresented	211	guanyl-nucleotide exchange factor activity
GO:0019199	29	1	0.831819	Overrepresented	211	transmembrane receptor protein kinase activity
GO:0042578	29	1	0.831819	Overrepresented	211	phosphoric ester hydrolase activity
GO:0080046	29	1	0.831819	Overrepresented	211	quercetin 4'-O-glucosyltransferase activity
GO:0008047	30	1	0.860503	Overrepresented	215.63	enzyme activator activity
GO:0004029	31	1	0.889186	Overrepresented	220.132	aldehyde dehydrogenase (NAD) activity
GO:0047617	31	1	0.889186	Overrepresented	220.132	acyl-CoA hydrolase activity
GO:2001070	31	1	0.889186	Overrepresented	220.132	starch binding
GO:0004650	126	2	3.61411	Underrepresented	222.404	polygalacturonase activity
GO:0016740	298	6	8.54766	Underrepresented	223.916	transferase activity
GO:0050734	33	1	0.946553	Overrepresented	228.761	hydroxycinnamoyltransferase activity
GO:0003774	34	1	0.975237	Overrepresented	232.896	motor activity
GO:0005544	34	1	0.975237	Overrepresented	232.896	calcium-dependent phospholipid binding
GO:0008515	34	1	0.975237	Overrepresented	232.896	sucrose transmembrane transporter activity
GO:0015297	153	5	4.38856	Overrepresented	234.155	antiporter activity
GO:0004857	166	3	4.76145	Underrepresented	239.502	enzyme inhibitor activity
GO:0030246	417	13	11.961	Overrepresented	246.224	carbohydrate binding
GO:0020037	750	18	21.5126	Underrepresented	246.871	heme binding
GO:0042393	55	2	1.57759	Overrepresented	251.426	histone binding
GO:0004028	56	2	1.60627	Overrepresented	252.709	3-chloroallyl aldehyde dehydrogenase activity
GO:0008378	58	2	1.66364	Overrepresented	255.351	galactosyltransferase activity
GO:0015020	58	2	1.66364	Overrepresented	255.351	glucuronosyltransferase activity
GO:0004601	237	5	6.79797	Underrepresented	260.952	peroxidase activity
GO:0042626	248	5	7.11349	Underrepresented	262.471	ATPase activity, coupled to transmembrane movement of substances
GO:0008324	68	2	1.95047	Overrepresented	269.519	cation transmembrane transporter activity
GO:0003682	70	2	2.00784	Underrepresented	272.444	chromatin binding
GO:0004518	70	2	2.00784	Underrepresented	272.444	nuclease activity
GO:0017111	672	20	19.2753	Overrepresented	272.884	nucleoside-triphosphatase activity
GO:0003746	72	1	2.06521	Underrepresented	273.472	translation elongation factor activity
GO:0005484	72	1	2.06521	Underrepresented	273.472	SNAP receptor activity
GO:0004693	73	1	2.09389	Underrepresented	273.523	cyclin-dependent protein serine/threonine kinase activity
GO:0004872	74	1	2.12257	Underrepresented	273.615	receptor activity
GO:0016762	76	1	2.17994	Underrepresented	273.91	xyloglucan:xyloglucosyl transferase activity
GO:0008236	86	1	2.46678	Underrepresented	277.362	serine-type peptidase activity
GO:0008762	90	3	2.58151	Overrepresented	279.501	UDP-N-acetylmuramate dehydrogenase activity
GO:0010181	94	3	2.69624	Overrepresented	281.975	FMN binding
GO:0050897	107	2	3.06913	Underrepresented	291.279	cobalt ion binding
GO:0016829	109	2	3.12649	Underrepresented	291.32	lyase activity
GO:0004222	128	4	3.67148	Overrepresented	295.598	metalloendopeptidase activity
GO:0016773	134	4	3.84358	Overrepresented	298.102	phosphotransferase activity, alcohol group as acceptor
GO:0050662	164	5	4.70408	Overrepresented	305.198	coenzyme binding
GO:0008565	171	5	4.90487	Overrepresented	307.272	protein transporter activity
GO:0005506	711	18	20.3939	Underrepresented	308.583	iron ion binding
GO:0022857	177	5	5.07697	Underrepresented	309.373	transmembrane transporter activity
GO:0016787	729	21	20.9102	Overrepresented	309.625	hydrolase activity
GO:0016757	955	25	27.3927	Underrepresented	317.902	transferase activity, transferring glycosyl groups
GO:0008168	337	8	9.66632	Underrepresented	326.999	methyltransferase activity
GO:0016491	1468	42	42.1073	Underrepresented	329.037	oxidoreductase activity
GO:0019825	441	11	12.6494	Underrepresented	333.34	oxygen binding
GO:0016705	503	13	14.4278	Underrepresented	336.357	oxidoreductase activity, acting on paired donors, with incorporation or reduction of molecular oxygen
GO:0009055	970	26	27.8229	Underrepresented	347.57	electron carrier activity
GO:0005524	4522	125	129.706	Underrepresented	363.053	ATP binding
GO:0000155	47	1	1.34812	Underrepresented	377	phosphorelay sensor kinase activity
GO:0000976	36	1	1.0326	Underrepresented	377	transcription regulatory region sequence-specific DNA binding
GO:0003690	40	1	1.14734	Underrepresented	377	double-stranded DNA binding
GO:0003697	55	1	1.57759	Underrepresented	377	single-stranded DNA binding
GO:0004175	69	1	1.97916	Underrepresented	377	endopeptidase activity
GO:0004177	50	1	1.43417	Underrepresented	377	aminopeptidase activity
GO:0004197	49	1	1.40549	Underrepresented	377	cysteine-type endopeptidase activity
GO:0004298	43	1	1.23339	Underrepresented	377	threonine-type endopeptidase activity
GO:0004521	36	1	1.0326	Underrepresented	377	endoribonuclease activity
GO:0004673	41	1	1.17602	Underrepresented	377	protein histidine kinase activity
GO:0004805	36	1	1.0326	Underrepresented	377	trehalose-phosphatase activity
GO:0004806	101	2	2.89703	Underrepresented	377	triglyceride lipase activity
GO:0005216	72	2	2.06521	Underrepresented	377	ion channel activity
GO:0008194	233	6	6.68324	Underrepresented	377	UDP-glycosyltransferase activity
GO:0008266	37	1	1.06129	Underrepresented	377	poly(U) RNA binding
GO:0008757	43	1	1.23339	Underrepresented	377	S-adenosylmethionine-dependent methyltransferase activity
GO:0015035	188	5	5.39248	Underrepresented	377	protein disulfide oxidoreductase activity
GO:0015079	60	1	1.72101	Underrepresented	377	potassium ion transmembrane transporter activity
GO:0016538	61	1	1.74969	Underrepresented	377	cyclin-dependent protein serine/threonine kinase regulator activity
GO:0016614	139	3	3.987	Underrepresented	377	oxidoreductase activity, acting on CH-OH group of donors
GO:0016616	129	3	3.70016	Underrepresented	377	oxidoreductase activity, acting on the CH-OH group of donors, NAD or NADP as acceptor
GO:0016620	43	1	1.23339	Underrepresented	377	oxidoreductase activity, acting on the aldehyde or oxo group of donors, NAD or NADP as acceptor
GO:0016627	47	1	1.34812	Underrepresented	377	oxidoreductase activity, acting on the CH-CH group of donors
GO:0016671	51	1	1.46285	Underrepresented	377	oxidoreductase activity, acting on a sulfur group of donors, disulfide as acceptor
GO:0016747	260	7	7.45769	Underrepresented	377	transferase activity, transferring acyl groups other than amino-acyl groups
GO:0016758	408	11	11.7028	Underrepresented	377	transferase activity, transferring hexosyl groups
GO:0016765	38	1	1.08997	Underrepresented	377	transferase activity, transferring alkyl or aryl (other than methyl) groups
GO:0016798	129	3	3.70016	Underrepresented	377	hydrolase activity, acting on glycosyl bonds
GO:0016853	62	1	1.77837	Underrepresented	377	isomerase activity
GO:0019843	44	1	1.26207	Underrepresented	377	rRNA binding
GO:0019894	36	1	1.0326	Underrepresented	377	kinesin binding
GO:0030551	65	1	1.86442	Underrepresented	377	cyclic nucleotide binding
GO:0031625	79	2	2.26599	Underrepresented	377	ubiquitin protein ligase binding
GO:0033612	43	1	1.23339	Underrepresented	377	receptor serine/threonine kinase binding
GO:0043169	335	9	9.60895	Underrepresented	377	cation binding
GO:0044212	43	1	1.23339	Underrepresented	377	transcription regulatory region DNA binding
GO:0046910	69	1	1.97916	Underrepresented	377	pectinesterase inhibitor activity
GO:0051015	74	2	2.12257	Underrepresented	377	actin filament binding
GO:0051087	51	1	1.46285	Underrepresented	377	chaperone binding
GO:0051119	53	1	1.52022	Underrepresented	377	sugar transmembrane transporter activity
GO:0051536	105	2	3.01176	Underrepresented	377	iron-sulfur cluster binding
GO:0080044	50	1	1.43417	Underrepresented	377	quercetin 7-O-glucosyltransferase activity
[truncated: 202 more columns]

## Sheet: Table-S6
Supplementary Table 6. List of structural variants identified in Gm_H043 using Oxford Nanopre MinION sequencing data.
CHROM	POS	ID	REF	ALT	INFO	FORMAT	GmH-043
Gm01	9703	0	N	<DUP>	PRECISE;SVMETHOD=Snifflesv1.0.11;CHR2=Gm01;END=10582;STD_quant_start=9.823441;STD_quant_stop=5.326819;Kurtosis_quant_start=1.845284;Kurtosis_quant_stop=3.064003;SVTYPE=DUP;SUPTYPE=SR;SVLEN=879;STRANDS=-+;RE=8;REF_strand=6;AF=0.571429	GT:DR:DV	0/1:6:8
Gm01	10726	1	N	<INV>	IMPRECISE;SVMETHOD=Snifflesv1.0.11;CHR2=Gm01;END=85182;STD_quant_start=31.176915;STD_quant_stop=310.883687;Kurtosis_quant_start=0.000000;Kurtosis_quant_stop=-0.076012;SVTYPE=INV;SUPTYPE=SR;SVLEN=74456;STRANDS=--;RE=3;REF_strand=11;AF=0.214286	GT:DR:DV	0/0:11:3
Gm01	11359	2	N	<INV>	IMPRECISE;SVMETHOD=Snifflesv1.0.11;CHR2=Gm01;END=84506;STD_quant_start=316.893121;STD_quant_stop=301.246577;Kurtosis_quant_start=0.955208;Kurtosis_quant_stop=0.986923;SVTYPE=INV;SUPTYPE=SR;SVLEN=73147;STRANDS=--;RE=4;REF_strand=9;AF=0.307692	GT:DR:DV	0/1:9:4
Gm01	13011	3	N	<DEL>	IMPRECISE;SVMETHOD=Snifflesv1.0.11;CHR2=Gm01;END=21958;STD_quant_start=311.181217;STD_quant_stop=8.710626;Kurtosis_quant_start=4.260888;Kurtosis_quant_stop=2.404254;SVTYPE=DEL;SUPTYPE=SR;SVLEN=-8947;STRANDS=+-;RE=8;REF_strand=0;AF=1	GT:DR:DV	1/1:0:8
Gm01	63004	4	N	<DUP>	PRECISE;SVMETHOD=Snifflesv1.0.11;CHR2=Gm01;END=65124;STD_quant_start=2.581989;STD_quant_stop=4.654747;Kurtosis_quant_start=-0.960000;Kurtosis_quant_stop=-0.090888;SVTYPE=DUP;SUPTYPE=SR;SVLEN=2120;STRANDS=-+;RE=3;REF_strand=1;AF=0.75	GT:DR:DV	0/1:1:3
Gm01	70917	5	N	<DEL>	IMPRECISE;SVMETHOD=Snifflesv1.0.11;CHR2=Gm01;END=77270;STD_quant_start=326.788413;STD_quant_stop=329.717556;Kurtosis_quant_start=-0.000300;Kurtosis_quant_stop=-0.001839;SVTYPE=DEL;SUPTYPE=SR;SVLEN=-6353;STRANDS=+-;RE=3;REF_strand=1;AF=0.75	GT:DR:DV	0/1:1:3
Gm01	84831	6	N	<DUP>	IMPRECISE;SVMETHOD=Snifflesv1.0.11;CHR2=Gm01;END=85704;STD_quant_start=222.240360;STD_quant_stop=177.540606;Kurtosis_quant_start=-1.329514;Kurtosis_quant_stop=1.669302;SVTYPE=DUP;SUPTYPE=SR;SVLEN=873;STRANDS=-+;RE=9;REF_strand=3;AF=0.75	GT:DR:DV	0/1:3:9
Gm01	84779	7	TCATTAAAACCCAATCAGTCAAGTAGCCTTAAA	N	IMPRECISE;SVMETHOD=Snifflesv1.0.11;CHR2=Gm01;END=84811;STD_quant_start=9.831921;STD_quant_stop=10.392305;Kurtosis_quant_start=-0.020618;Kurtosis_quant_stop=0.000000;SVTYPE=DEL;SUPTYPE=AL;SVLEN=-32;STRANDS=+-;RE=3;REF_strand=3;AF=0.5	GT:DR:DV	0/1:3:3
Gm01	655817	8	ATCGATTCCAGGGAAAGATTGAGAGCCGTAGTCATTATGTTTTGATGGTCCATAAATCTGAAAAATGCAGGGAAATGGAATTAAAGGGAAAAAGACTTCATTATTAAATGTTTGGATAACTTTAACAAAATGTTCTAATAGATAATTACATCAACACAAAATGACATAAGCTGGGGGGGAGGGGGGGTGTAGTTGTAATCTTTCAATCATGAACTAGAGACTAATCCCTCATGATAAAGATACATTTAAGAAATTGACTTTTCTTTGGAGGGTAAAAGTAAGAGATCTTTCAGATCATGAACTACAAACTAATGGCTTATGATAAAAATCCATTTATGAAATTGATTTCTCTTAACATATTTCCGGGGGAGGGGTGCAGTTTGTAACTAAGAAATCTTT…	N	IMPRECISE;SVMETHOD=Snifflesv1.0.11;CHR2=Gm01;END=657923;STD_quant_start=532.453545;STD_quant_stop=535.893128;Kurtosis_quant_start=0.776739;Kurtosis_quant_stop=0.789701;SVTYPE=DEL;SUPTYPE=AL,SR;SVLEN=-2106;STRANDS=+-;RE=9;REF_strand=2;AF=0.818182	GT:DR:DV	1/1:2:9
Gm01	713342	9	N	TTTTGGACATGTTGGGCCACAATAGGGAAATGGGGATTGAAGAGAATAATAAAAAAGATGACGCAGCGATGGAGGGTGAGGAGAGAGAGAGGAGTTTGGGGCGTTTAGCTCCGAAGGCTTGGGAACAAGAGGTTCCTTTTAAGGAGACCCGAGAAAAC	IMPRECISE;SVMETHOD=Snifflesv1.0.11;CHR2=Gm01;END=713352;STD_quant_start=53.500000;STD_quant_stop=81.875668;Kurtosis_quant_start=1.000000;Kurtosis_quant_stop=-1.175668;SVTYPE=INS;SUPTYPE=AL;SVLEN=191;STRANDS=+-;RE=8;REF_strand=0;AF=1	GT:DR:DV	1/1:0:8
Gm01	714770	10	TCACATCCGAAAGGTGATGATCCAAACTCAACTGCTGTTTTAAAGGGTAATTGTTTTCTC	N	IMPRECISE;SVMETHOD=Snifflesv1.0.11;CHR2=Gm01;END=714830;STD_quant_start=23.130067;STD_quant_stop=23.259407;Kurtosis_quant_start=-0.356698;Kurtosis_quant_stop=-0.168101;SVTYPE=DEL;SUPTYPE=AL;SVLEN=-60;STRANDS=+-;RE=6;REF_strand=1;AF=0.857143	GT:DR:DV	1/1:1:6
Gm01	932977	11	ATATATATATATATATATATATATATATATATATATT	N	PRECISE;SVMETHOD=Snifflesv1.0.11;CHR2=Gm01;END=933013;STD_quant_start=6.819091;STD_quant_stop=5.932959;Kurtosis_quant_start=-0.177202;Kurtosis_quant_stop=0.393579;SVTYPE=DEL;SUPTYPE=AL;SVLEN=-36;STRANDS=+-;RE=13;REF_strand=2;AF=0.866667	GT:DR:DV	1/1:2:13
Gm01	1083187	12	N	<DUP>	PRECISE;SVMETHOD=Snifflesv1.0.11;CHR2=Gm01;END=1084599;STD_quant_start=0.816497;STD_quant_stop=0.577350;Kurtosis_quant_start=-1.500000;Kurtosis_quant_stop=0.000000;SVTYPE=DUP;SUPTYPE=SR;SVLEN=1412;STRANDS=-+;RE=3;REF_strand=3;AF=0.5	GT:DR:DV	0/1:3:3
Gm01	1187456	13	N	GTATTTTGGGGTCCTTCCATGATTTCTTTTACAATCACTTCTTTCCCCATTCCATTGATTGTTTTCTTACCCTACAGCGTCACTCCCAACAAAATAAGTATGTGTATGTTTGATAAATGCTCTTGACATTTGTTAACATTTTAGTATGAGTAGGTCAATAAGTTATAACTAAGAGGTGATTCATGCTAAAAATAATGTCTTCTTATTGTAAATCAAAAATAACTTTAAAATAATTACTCTTGAAACTCCTTCCTCGTATATATAATAAATAAAGAAGGGCACAAAAATGAATGGGTAGGTAAGTAAGTAAGAAGGTTGGAAATGGACCTTGTCCATGATGAGTGTAAAGGATGGCTCTGGGCAAGTCAGAGAGGTGCCATGTGCCCAGTGTCTCAACAT…	IMPRECISE;SVMETHOD=Snifflesv1.0.11;CHR2=Gm01;END=1187456;STD_quant_start=2.626785;STD_quant_stop=74.097233;Kurtosis_quant_start=2.477088;Kurtosis_quant_stop=4.930663;SVTYPE=INS;SUPTYPE=AL,SR;SVLEN=1664;STRANDS=+-;RE=11;REF_strand=0;AF=1	GT:DR:DV	1/1:0:11
Gm01	1187458	14	NNNNNNNNNNNNNNNNNNNNNNNNNNNNNNNNNNNNNNNNNNNNNNNNNNNNNNNNNNNNNNNNNNNNNNNNNNNNNNNNNNNNNNNNNNNNNNNNNNNNA	N	PRECISE;SVMETHOD=Snifflesv1.0.11;CHR2=Gm01;END=1187559;STD_quant_start=0.000000;STD_quant_stop=7.516648;Kurtosis_quant_start=-nan;Kurtosis_quant_stop=0.964758;SVTYPE=DEL;SUPTYPE=AL;SVLEN=-101;STRANDS=+-;RE=4;REF_strand=0;AF=1	GT:DR:DV	1/1:0:4
Gm01	1209687	15	N	<DUP>	PRECISE;SVMETHOD=Snifflesv1.0.11;CHR2=Gm01;END=1236328;STD_quant_start=0.447214;STD_quant_stop=0.547723;Kurtosis_quant_start=-0.407407;Kurtosis_quant_stop=0.866667;SVTYPE=DUP;SUPTYPE=SR;SVLEN=26641;STRANDS=-+;RE=14;REF_strand=14;AF=0.5	GT:DR:DV	0/1:14:14
Gm01	1249154	16	ATATATATATATATATATATATATATATATATATAT	N	PRECISE;SVMETHOD=Snifflesv1.0.11;CHR2=Gm01;END=1249190;STD_quant_start=0.632456;STD_quant_stop=0.316228;Kurtosis_quant_start=-0.060667;Kurtosis_quant_stop=0.032181;SVTYPE=DEL;SUPTYPE=AL;SVLEN=-36;STRANDS=+-;RE=14;REF_strand=0;AF=1	GT:DR:DV	1/1:0:14
Gm01	1253549	17	NNNNNNNNNNNNNNNNNNNNNNNNNNNNNNNNNNNNNNNNNNNNNNNNNNNNNNNNNNNNNNNNNNNNNNNNNNNNNNNNNNNNNNNNNNNNNNNNNNNNNNNNNNNNNNNNNNNNNNNNNNNNNNNNNNNNNNNNNNNNNNNNNNNNNNNNNNNNNNNNNNNNNNNNNNNNNNNNNNNNNNNNNNNNNNNNNNNNNNNNNNNNNNNNNNNNNNNNNNNNNNNNNNNNNNNNNNNNNNNNNNNNNNNNNNNNNNNNNNNNNNNNNNNNNNNNNNNNNNNNNNNNNNNNNNNNNNNNNNNNNNNNNNNNNNNNNNNNNNNNNNNNNNNNNNNNNNNNNNNNNNNNNNNNNNNNNNNNNNNNNNNNNNNNNNNNNNNNNNNNNNNNNNNNNNNNNNNNNNN…	N	IMPRECISE;SVMETHOD=Snifflesv1.0.11;CHR2=Gm01;END=1255889;STD_quant_start=26.337552;STD_quant_stop=19.711813;Kurtosis_quant_start=5.994235;Kurtosis_quant_stop=5.917879;SVTYPE=DEL;SUPTYPE=AL,SR;SVLEN=-2340;STRANDS=+-;RE=9;REF_strand=0;AF=1	GT:DR:DV	1/1:0:9
Gm01	1260806	18	NNNNNNNNNNNNNNNNNNNNNNNNNNNNNNNNNNNNNNNNNNNNNNNNNNNNNNNNNNNNNNNNNNNNNNNNNNNNNNNNNNNNNNNNNNNNNNNNNNNNAAAATAAAAAA	N	PRECISE;SVMETHOD=Snifflesv1.0.11;CHR2=Gm01;END=1260917;STD_quant_start=6.500000;STD_quant_stop=5.511352;Kurtosis_quant_start=1.000000;Kurtosis_quant_stop=0.967281;SVTYPE=DEL;SUPTYPE=AL;SVLEN=-111;STRANDS=+-;RE=8;REF_strand=0;AF=1	GT:DR:DV	1/1:0:8
Gm01	1402458	19	N	<INV>	IMPRECISE;SVMETHOD=Snifflesv1.0.11;CHR2=Gm01;END=1402685;STD_quant_start=69.822095;STD_quant_stop=252.762487;Kurtosis_quant_start=-1.572249;Kurtosis_quant_stop=0.999233;SVTYPE=INV;SUPTYPE=SR;SVLEN=227;STRANDS=++;RE=8;REF_strand=0;AF=1	GT:DR:DV	1/1:0:8
Gm01	1402483	20	N	<INV>	IMPRECISE;SVMETHOD=Snifflesv1.0.11;CHR2=Gm01;END=1402700;STD_quant_start=105.882010;STD_quant_stop=313.060165;Kurtosis_quant_start=-0.025579;Kurtosis_quant_stop=-0.005220;SVTYPE=INV;SUPTYPE=SR;SVLEN=217;STRANDS=++;RE=3;REF_strand=0;AF=1	GT:DR:DV	1/1:0:3
Gm01	1472086	21	AGTACTTATATATATATATATATATATATATATATATATATATATATATATATATATATATATATATATATA	N	IMPRECISE;SVMETHOD=Snifflesv1.0.11;CHR2=Gm01;END=1472153;STD_quant_start=21.274398;STD_quant_stop=28.316073;Kurtosis_quant_start=1.765462;Kurtosis_quant_stop=-0.513492;SVTYPE=DEL;SUPTYPE=AL;SVLEN=-67;STRANDS=+-;RE=5;REF_strand=1;AF=0.833333	GT:DR:DV	1/1:1:5
Gm01	1472271	22	NNNNNNNNNNNNNNNNNNNNNNNNNNNNNNNNNNNNNNNNNNNNNNNNNNNNNNNNNNNNNNNNNNNNNNNNNNNNNNNNNNNNNNNNNNNNNNNNNNNNNNNNNNNNNNNNNNNNNNNNNNNNNNNNNNNNNNNNNNNNNNNNNNNNNNNNNNNNNNNNNNNNNNNNNNNNNNNNNNNNNNNNNNNNNNNNNNNNNNNNNNNNNNNNNNNNNNNNNNNNNNNNNNNNNNNNNNNNNNNNNNNNNNNNNNNNNNNNNNNNNNNNNNNNNNNNNNNNNNNNNNNNNNNNNNNNNNNNNNNNNNNNNNNNNNNNNNNNNNNNNNNNNNNNNNNNNNNNNNNNNTATATATATATATATATATATATATATATATATATATATATATATATA	N	IMPRECISE;SVMETHOD=Snifflesv1.0.11;CHR2=Gm01;END=1472660;STD_quant_start=47.920072;STD_quant_stop=12.556539;Kurtosis_quant_start=-0.715674;Kurtosis_quant_stop=5.383156;SVTYPE=DEL;SUPTYPE=AL,SR;SVLEN=-389;STRANDS=+-;RE=9;REF_strand=0;AF=1	GT:DR:DV	1/1:0:9
Gm01	1718346	23	CNNNNNNNNNNNNNNNNNNNNNNNNNNNNNNNNNNNNNNNNNNNNNNNNNNNNNNNNNNNNNNNNNNNNNNNNNNNNNNNNNNNNNNNNNNNNNNNNNNNNNNNNNNNNNNNNNNNNNNNNNNNNNNNNNNNNNNNNNNNNNNNNNNNNNNNNNNNNNNNNNNNNNNNNNNNNNNNNNNNNNNNNNNNNNNNNNNNNNNNNNNNNNNNNNNNNNNNNNNNNNNNNNNNNNNNNNNNNNNNNNNNNNNNNNNNNNNNNNNNNNNNNNNNNNNNNNNNNNNNNNNNNNNNNNNNNNNNNNNNNNNNNNNNNNNNNNNNNNNNNNNNNNNNNNNNNNNNNNNNNNNNNNNNNNNNNNNNNNNNNNNNTGGAA	N	PRECISE;SVMETHOD=Snifflesv1.0.11;CHR2=Gm01;END=1718715;STD_quant_start=0.000000;STD_quant_stop=0.000000;Kurtosis_quant_start=7.000000;Kurtosis_quant_stop=7.000000;SVTYPE=DEL;SUPTYPE=AL;SVLEN=-369;STRANDS=+-;RE=11;REF_strand=2;AF=0.846154	GT:DR:DV	1/1:2:11
Gm01	1809819	24	NNNNNNNNNNNNNNNNNNNNNNNNNNNNNNNNNNNNNNNNNNNNNNNNNNNNNNNNNNNNNNNNNNNNNNNNNNNNNNNNNNNNNNNNNNNNNNNNNNNNNNNNNNNNNNNNNNNNNNNNNNNNNNNNNNNNNNNNNNNNNNNNNNNNNNNNNNNNNNNNNNNNNNNNNNNNNNNNNNNNNNNNNNNNNNNNNNNNNNNNNNNNNNNNNNNNNNNNNNNNNNNNNNNNNNNNNNNNNNNNNNNNNNNNNNNNNNNNNNNNNNNNNNNNNNNNNNNNNNNNNNNNNNNNNNNNNNNNNNNNNNNNNNNNNNNNNNNNNNNNNNNNNNNNNNNNNNNNNNNNNNNNNNNNNNNNNNNNNNNNNNNNNNNNNNNNNNNNNNNNNNNNNNNNNNNNNNNNNNN…	N	IMPRECISE;SVMETHOD=Snifflesv1.0.11;CHR2=Gm01;END=1811083;STD_quant_start=6.935416;STD_quant_stop=13.805796;Kurtosis_quant_start=1.939337;Kurtosis_quant_stop=0.368668;SVTYPE=DEL;SUPTYPE=AL,SR;SVLEN=-1264;STRANDS=+-;RE=10;REF_strand=0;AF=1	GT:DR:DV	1/1:0:10
Gm01	1996246	25	N	ATATATATATATATATATATATATATATATATATATATATATATAT	IMPRECISE;SVMETHOD=Snifflesv1.0.11;CHR2=Gm01;END=1996246;STD_quant_start=20.599353;STD_quant_stop=20.146684;Kurtosis_quant_start=0.008531;Kurtosis_quant_stop=-0.159313;SVTYPE=INS;SUPTYPE=AL;SVLEN=49;STRANDS=+-;RE=9;REF_strand=0;AF=1	GT:DR:DV	1/1:0:9
Gm01	2067609	26	N	TATATATATATATATATATATATATATATATATATATATATATATATA	IMPRECISE;SVMETHOD=Snifflesv1.0.11;CHR2=Gm01;END=2067609;STD_quant_start=10.778064;STD_quant_stop=12.416387;Kurtosis_quant_start=0.211348;Kurtosis_quant_stop=0.006483;SVTYPE=INS;SUPTYPE=AL;SVLEN=48;STRANDS=+-;RE=6;REF_strand=0;AF=1	GT:DR:DV	1/1:0:6
Gm01	2145293	27	CTCTCTCTCTCTCTCTCTCTCTCTCTCTCTCTCTCTCTCTCTCTCTCTCTC	N	PRECISE;SVMETHOD=Snifflesv1.0.11;CHR2=Gm01;END=2145344;STD_quant_start=8.406347;STD_quant_stop=8.082904;Kurtosis_quant_start=-0.418654;Kurtosis_quant_stop=0.000000;SVTYPE=DEL;SUPTYPE=AL;SVLEN=-51;STRANDS=+-;RE=3;REF_strand=7;AF=0.3	GT:DR:DV	0/0:7:3
Gm01	2228219	28	N	<DEL>	IMPRECISE;SVMETHOD=Snifflesv1.0.11;CHR2=Gm01;END=2232940;STD_quant_start=242.916995;STD_quant_stop=240.890708;Kurtosis_quant_start=-1.287845;Kurtosis_quant_stop=-1.322746;SVTYPE=DEL;SUPTYPE=SR;SVLEN=-4721;STRANDS=+-;RE=3;REF_strand=2;AF=0.6	GT:DR:DV	0/1:2:3
Gm01	2263564	29	TGATAATTAAAAAACAAAAGTTTGATGTTATTAAAG	N	PRECISE;SVMETHOD=Snifflesv1.0.11;CHR2=Gm01;END=2263599;STD_quant_start=7.328028;STD_quant_stop=7.765307;Kurtosis_quant_start=-1.104947;Kurtosis_quant_stop=-1.231540;SVTYPE=DEL;SUPTYPE=AL;SVLEN=-35;STRANDS=+-;RE=14;REF_strand=0;AF=1	GT:DR:DV	1/1:0:14
Gm01	2328084	30	N	ATATATATATATATATATATATATATATATATATATATATAT	IMPRECISE;SVMETHOD=Snifflesv1.0.11;CHR2=Gm01;END=2328085;STD_quant_start=18.282505;STD_quant_stop=19.611859;Kurtosis_quant_start=-1.591408;Kurtosis_quant_stop=-1.257331;SVTYPE=INS;SUPTYPE=AL;SVLEN=39;STRANDS=+-;RE=8;REF_strand=1;AF=0.888889	GT:DR:DV	1/1:1:8
Gm01	2332924	31	ACTAAAAGTATTTTTGAATTCTCCCAGCTCTCCTCCAAACATGTATTTACAAGTTTGGTTGAAT	N	PRECISE;SVMETHOD=Snifflesv1.0.11;CHR2=Gm01;END=2332987;STD_quant_start=5.488625;STD_quant_stop=3.840573;Kurtosis_quant_start=0.795114;Kurtosis_quant_stop=0.735708;SVTYPE=DEL;SUPTYPE=AL;SVLEN=-63;STRANDS=+-;RE=8;REF_strand=1;AF=0.888889	GT:DR:DV	1/1:1:8
Gm01	2335945	32	N	CTGGTACACCCAACAATTTCACTGATCTTTATTTTTACATGCTTCCATAGGAGTTCTGGTCAGTTAATGCACCTTAAATGT	PRECISE;SVMETHOD=Snifflesv1.0.11;CHR2=Gm01;END=2335946;STD_quant_start=0.333333;STD_quant_stop=3.333333;Kurtosis_quant_start=6.000000;Kurtosis_quant_stop=-0.793200;SVTYPE=INS;SUPTYPE=AL;SVLEN=74;STRANDS=+-;RE=9;REF_strand=0;AF=1	GT:DR:DV	1/1:0:9
Gm01	2370898	33	N	GAGTACTGTTGTGATGTGTGTTATCTTGTAACAATCAGTGTAAAAAATCTTTTTCCTCAAGTAATAATAAAGAGTAAAGCAA	PRECISE;SVMETHOD=Snifflesv1.0.11;CHR2=Gm01;END=2370898;STD_quant_start=1.333333;STD_quant_stop=3.179797;Kurtosis_quant_start=6.000000;Kurtosis_quant_stop=0.202874;SVTYPE=INS;SUPTYPE=AL;SVLEN=82;STRANDS=+-;RE=9;REF_strand=0;AF=1	GT:DR:DV	1/1:0:9
Gm01	2487220	34	N	TGTGTGTGTGTGTGTGTGTGTGTGTGTGTGTGTGTGTGTGTGTGTGTGTGTGTGTGTGTGTGTGTGTGTGTGTGTGTGTGTGTGTGTGTGTGTGTGTGTGTGTGTGTGTGTGTGTGACAAAACATGACAAAGAACACGATTCCAACAATCTCATTCTCGTCCTTTAATCTATTAAAATG	IMPRECISE;SVMETHOD=Snifflesv1.0.11;CHR2=Gm01;END=2487224;STD_quant_start=9.280356;STD_quant_stop=52.529753;Kurtosis_quant_start=1.984502;Kurtosis_quant_stop=0.259399;SVTYPE=INS;SUPTYPE=AL,SR;SVLEN=176;STRANDS=+-;RE=8;REF_strand=0;AF=1	GT:DR:DV	1/1:0:8
Gm01	2504943	35	NNNNNNNNNNNNNNNNNNNNNNNNNNNNNNNNNNNNNNNNNNNNNNNNNNNNNNNNNNNNNNNNNNNNNNNNNNNNNNNNNNNNNNNNNNNNNNNNNNNNNNNNNNNNNNNNNNNNNNNNNNNNNNNNNNNNNNNNNNNNNNNNNNNNNNNNNNNNNNNNNNNNNNNNNNNNNNNNNNNNNNNNNNNNNNNNNNNNNNNNNNNNNNNNNNNNNNNNNNNNNNNNNNNNNNNNNNNNNNNNNNNNNNNNNNNNNNNNNNNNNNNNNNNNNNNNNNNNNNNNNNNNNNNNNNNNNNNNNNNNNNNNNNNNNNNNNNNNNNNNNNNNNNNNNNNNNNNNNNNNNNNNNNNNNNNNNNNNNNNNNNNNNNNNNNNNNNNNNNNNNNNNNNNNNNNNNNNNNNN…	N	PRECISE;SVMETHOD=Snifflesv1.0.11;CHR2=Gm01;END=2506537;STD_quant_start=1.095445;STD_quant_stop=2.810694;Kurtosis_quant_start=-1.333333;Kurtosis_quant_stop=-1.277520;SVTYPE=DEL;SUPTYPE=AL,SR;SVLEN=-1594;STRANDS=+-;RE=10;REF_strand=0;AF=1	GT:DR:DV	1/1:0:10
Gm01	2528740	36	N	TTTAGAAATTAGATTTCTTTATATCAATTGTGCTTATATCTAATATTGAAAGTCTTCTTTTCACATTAGTTGTAGTCGCAATTGATTTAGAAAATCTATTTTTAAAAAATTACATACCTACCAAATATACAATATTCCAATACGAAAAAATACATCCAAGTCAAACAAACAAATACACAACAACACAGAGCAATGCAATTCATTTCATTATAATGCATCTTGTATATATATAAAAAAAAAAAGTGCAATGCCCCTAAAGTACTAAACTGAAGGCATGTCTTTATTTTCATTTGATCCTATAAATTTAATTCTTTTTCTACGGTGGCTCTCTTTCCCCCTTTTCGTTTCACATTTATGTTATTATAAACCTTTACATGGATTATATTCCTTCATATGTGG…	IMPRECISE;SVMETHOD=Snifflesv1.0.11;CHR2=Gm01;END=2528740;STD_quant_start=55.590338;STD_quant_stop=161.721542;Kurtosis_quant_start=0.500000;Kurtosis_quant_stop=3.942972;SVTYPE=INS;SUPTYPE=AL,SR;SVLEN=468;STRANDS=+-;RE=7;REF_strand=0;AF=1	GT:DR:DV	1/1:0:7
Gm01	2548939	37	N	ATATATATATATATATATATATATATATATAT	PRECISE;SVMETHOD=Snifflesv1.0.11;CHR2=Gm01;END=2548939;STD_quant_start=0.632456;STD_quant_stop=4.207137;Kurtosis_quant_start=0.543569;Kurtosis_quant_stop=0.546556;SVTYPE=INS;SUPTYPE=AL;SVLEN=36;STRANDS=+-;RE=14;REF_strand=0;AF=1	GT:DR:DV	1/1:0:14
Gm01	2557930	38	N	<DUP>	PRECISE;SVMETHOD=Snifflesv1.0.11;CHR2=Gm01;END=2558617;STD_quant_start=5.639149;STD_quant_stop=1.732051;Kurtosis_quant_start=6.283178;Kurtosis_quant_stop=0.539945;SVTYPE=DUP;SUPTYPE=SR;SVLEN=687;STRANDS=-+;RE=11;REF_strand=2;AF=0.846154	GT:DR:DV	1/1:2:11
Gm01	2563296	39	TATATATATATATATATATATATATATATATATATATATATATATATA	N	PRECISE;SVMETHOD=Snifflesv1.0.11;CHR2=Gm01;END=2563348;STD_quant_start=0.894427;STD_quant_stop=0.000000;Kurtosis_quant_start=6.727278;Kurtosis_quant_stop=6.949096;SVTYPE=DEL;SUPTYPE=AL;SVLEN=-52;STRANDS=+-;RE=17;REF_strand=1;AF=0.944444	GT:DR:DV	1/1:1:17
Gm01	2578550	40	N	TATATATATATATATATATATATATATAACAACGTTTTCTCAATCCTTTATATATATATATATATATATATATATA	PRECISE;SVMETHOD=Snifflesv1.0.11;CHR2=Gm01;END=2578550;STD_quant_start=0.000000;STD_quant_stop=3.911521;Kurtosis_quant_start=0.941060;Kurtosis_quant_stop=1.073235;SVTYPE=INS;SUPTYPE=AL;SVLEN=69;STRANDS=+-;RE=14;REF_strand=0;AF=1	GT:DR:DV	1/1:0:14
Gm01	2579509	41	GTATATATATATATATATATATATATATATATAT	N	PRECISE;SVMETHOD=Snifflesv1.0.11;CHR2=Gm01;END=2579541;STD_quant_start=0.948683;STD_quant_stop=0.894427;Kurtosis_quant_start=2.494896;Kurtosis_quant_stop=4.387684;SVTYPE=DEL;SUPTYPE=AL;SVLEN=-32;STRANDS=+-;RE=12;REF_strand=1;AF=0.923077	GT:DR:DV	1/1:1:12
Gm01	2582334	42	N	GGCAACGGGCCGTGAACAATATGTTAGATGGTAAAATAATTTTTCTACACAGAAAATACTATATAGAA	IMPRECISE;SVMETHOD=Snifflesv1.0.11;CHR2=Gm01;END=2582334;STD_quant_start=12.893797;STD_quant_stop=9.676001;Kurtosis_quant_start=0.845310;Kurtosis_quant_stop=0.370504;SVTYPE=INS;SUPTYPE=AL;SVLEN=76;STRANDS=+-;RE=8;REF_strand=1;AF=0.888889	GT:DR:DV	1/1:1:8
Gm01	2586496	43	N	GGATTGGTCTTACTTTTCATACACCACACATTAAGAGAGGGTAA	PRECISE;SVMETHOD=Snifflesv1.0.11;CHR2=Gm01;END=2586498;STD_quant_start=0.000000;STD_quant_stop=1.341641;Kurtosis_quant_start=3.676190;Kurtosis_quant_stop=3.324446;SVTYPE=INS;SUPTYPE=AL;SVLEN=38;STRANDS=+-;RE=17;REF_strand=0;AF=1	GT:DR:DV	1/1:0:17
Gm01	2593474	44	N	<DEL>	IMPRECISE;SVMETHOD=Snifflesv1.0.11;CHR2=Gm01;END=2594239;STD_quant_start=12.467100;STD_quant_stop=66.614027;Kurtosis_quant_start=2.547872;Kurtosis_quant_stop=-0.656478;SVTYPE=DEL;SUPTYPE=AL,SR;SVLEN=-765;STRANDS=+-;RE=7;REF_strand=0;AF=1	GT:DR:DV	1/1:0:7
Gm01	2608832	45	N	GTTTACCTGTTGTTATCGTATTAAAAATTATCCTCTGCATTTACAGAAGGATTTAGTAGTGAGTCTCACACAGATCTCATGTGCTATTTGTTGATAGAAAAAATTTGATATTAGTTTCAACTATTTTTAAATCAATGAAGATAAGAGTTTAATTTTAGAACTAAGTATACTAAACTAAAATACTTTTAGGATTATTTATTTTCAAACTAGCAATCTTATTATTTTCAATTTATAAAAATGTATATTTTTAGAAACTTGTCACAGAACAAATTTATGGTAGTACACAATGAATATTTGGGTTAAAATATATGATTCGTACGAATGCAAACAAACATAAATAACACTCGGAACTATTATATTTTGCAATTATATGAATATAATTATAATCAGAAATACGAG…	IMPRECISE;SVMETHOD=Snifflesv1.0.11;CHR2=Gm01;END=2608832;STD_quant_start=12.112567;STD_quant_stop=9.494359;Kurtosis_quant_start=3.959184;Kurtosis_quant_stop=0.191887;SVTYPE=INS;SUPTYPE=AL,SR;SVLEN=529;STRANDS=+-;RE=7;REF_strand=0;AF=1	GT:DR:DV	1/1:0:7
Gm01	2628948	46	NNNNNNNNNNNNNNNNNNNNNNNNNNNNNNNNNNNNNNNNNNNNNNNNNNNNNNNNNNNNNNNNNNNNNNNNNNNNNNNNNNNNNNNNNNNNNNNNNNNNNNNNNNNNNNNNNNNNNNNNNNNNNNNNNNNNNNNNNNNNNNNNNNNNNNNNNNNNNNNNNNNNNNNNNNNNNNNNNNNNNNNNNNNNNNNNNNNNNNNNNNNNNNNNNNNNNNNNNNNNNNNNNNNNNNNNNNNNNNNNNNNNNNNNNNNNNNNNNNNNNNNNNNNNNNNNNNNNNNNNNNNNNNNNNNNNNNNNNNNNNNNNNNNNNNNNNNNNNNNNNNNNNNNNNNNNNNNNNNNNNNNNNNNNNNNNNNNNNNNNNNNNNNNNNNNNNNNNNNNNNNNNNNNNNNNNNNNNNNN…	N	PRECISE;SVMETHOD=Snifflesv1.0.11;CHR2=Gm01;END=2630840;STD_quant_start=0.632456;STD_quant_stop=0.894427;Kurtosis_quant_start=6.880036;Kurtosis_quant_stop=4.735309;SVTYPE=DEL;SUPTYPE=AL,SR;SVLEN=-1892;STRANDS=+-;RE=14;REF_strand=0;AF=1	GT:DR:DV	1/1:0:14
Gm01	2715293	47	GGGGTAAAGTGAGGTCCAGTTTTGGAATAAAGTGGAAAGAAAA	N	PRECISE;SVMETHOD=Snifflesv1.0.11;CHR2=Gm01;END=2715336;STD_quant_start=0.000000;STD_quant_stop=0.000000;Kurtosis_quant_start=4.968646;Kurtosis_quant_stop=3.154469;SVTYPE=DEL;SUPTYPE=AL;SVLEN=-43;STRANDS=+-;RE=18;REF_strand=0;AF=1	GT:DR:DV	1/1:0:18
Gm01	2719154	48	AACCAATATCTCTTAATCTATTCTCAAGTTGAACAATGAATATATGAGAAT	N	PRECISE;SVMETHOD=Snifflesv1.0.11;CHR2=Gm01;END=2719205;STD_quant_start=3.000000;STD_quant_stop=1.581139;Kurtosis_quant_start=5.200000;Kurtosis_quant_stop=2.392000;SVTYPE=DEL;SUPTYPE=AL;SVLEN=-51;STRANDS=+-;RE=10;REF_strand=0;AF=1	GT:DR:DV	1/1:0:10
Gm01	2719582	49	N	GGGGTTGGAGTGTTCACTAACACAGAATATGTGTTAAGTTTAATTT	PRECISE;SVMETHOD=Snifflesv1.0.11;CHR2=Gm01;END=2719582;STD_quant_start=2.024846;STD_quant_stop=6.188699;Kurtosis_quant_start=2.240928;Kurtosis_quant_stop=-0.900115;SVTYPE=INS;SUPTYPE=AL;SVLEN=37;STRANDS=+-;RE=10;REF_strand=0;AF=1	GT:DR:DV	1/1:0:10
Gm01	2721370	50	N	GGATTTGAATGTTTTTCCTGCAAAGACCATATTAAACAAGTGATGTTGTTAGGATACAAGTATTTAAAACTGTTGCAGC	PRECISE;SVMETHOD=Snifflesv1.0.11;CHR2=Gm01;END=2721370;STD_quant_start=1.897367;STD_quant_stop=2.144761;Kurtosis_quant_start=7.000000;Kurtosis_quant_stop=-0.117202;SVTYPE=INS;SUPTYPE=AL;SVLEN=79;STRANDS=+-;RE=10;REF_strand=1;AF=0.909091	GT:DR:DV	1/1:1:10
Gm01	2722890	51	N	TTATTTTTGTATATATTATTTTATTATTATCTAATATATTATATAATATTAACAATATATATTTTATTATTATCGTTTTGATCTTAACTTAACTAGACTTGAACTTGAATAAATTCTTAAAATTTTAAATACATTGGTGGAGGAAATCAGCTTGGAGGTCCTAATCACATAAATCAGAGATAAAAATCAAATGAAATTTCACTTGGTAATTTTCCCTTCAAGAAATTGATGCTGCTGAGGTCCTCAATTACCATGGCGGTGATAGCTTTCATTCCGTCAACTCCCAAACATATGCTCTTATGGGGTCTACTCCTACGTTGGCTCACTTTCTCCCATTTTGTTTGTATATATTCTAATTTTAAACGGATAATGTGATATCGAGATAATCTTAAAAGAAAT…	IMPRECISE;SVMETHOD=Snifflesv1.0.11;CHR2=Gm01;END=2722904;STD_quant_start=41.964271;STD_quant_stop=93.497772;Kurtosis_quant_start=2.818129;Kurtosis_quant_stop=-1.560700;SVTYPE=INS;SUPTYPE=AL;SVLEN=816;STRANDS=+-;RE=6;REF_strand=0;AF=1	GT:DR:DV	1/1:0:6
Gm01	2729341	52	N	CGAGGCCAGCCCCCGGTGCAGCGGTAAAGTTGTGTTCCTGGACTGTTTGGCCATGCTCAATCCTGGAACACTTCGCATACGCCAAATGCAATAGCAGACAACATCCTCCTCATACTCGCATAGCTTAAGAGCCTCTCTTAAGTTAAGCTTTTATTGGTAAAGCTACTCCT	IMPRECISE;SVMETHOD=Snifflesv1.0.11;CHR2=Gm01;END=2729341;STD_quant_start=7.367884;STD_quant_stop=11.692488;Kurtosis_quant_start=-0.130000;Kurtosis_quant_stop=-1.544822;SVTYPE=INS;SUPTYPE=AL;SVLEN=183;STRANDS=+-;RE=7;REF_strand=0;AF=1	GT:DR:DV	1/1:0:7
Gm01	2742832	53	TTCATTTATTTTTCATAAATTTCGATAGATCTTAAGAAAATATTTTTATAGACAGAATTTCAGAC	N	PRECISE;SVMETHOD=Snifflesv1.0.11;CHR2=Gm01;END=2742897;STD_quant_start=0.316228;STD_quant_stop=0.948683;Kurtosis_quant_start=7.000000;Kurtosis_quant_stop=1.074074;SVTYPE=DEL;SUPTYPE=AL;SVLEN=-65;STRANDS=+-;RE=10;REF_strand=1;AF=0.909091	GT:DR:DV	1/1:1:10
Gm01	2815075	54	N	<DEL>	IMPRECISE;SVMETHOD=Snifflesv1.0.11;CHR2=Gm01;END=2819227;STD_quant_start=548.850617;STD_quant_stop=545.850254;Kurtosis_quant_start=-1.036660;Kurtosis_quant_stop=-0.617288;SVTYPE=DEL;SUPTYPE=SR;SVLEN=-4152;STRANDS=+-;RE=4;REF_strand=5;AF=0.444444	GT:DR:DV	0/1:5:4
Gm01	2823522	55	TTACGGTTATTTTCCCTTGTCTCTGTTTTTCATCAACTTTGAGTGCCCCATTTGGGTGAATTGCTGTGTTGTGTTGGAATTGATGTCTTGGTCTTTGCAATTTAGGAACTTGGATATGCC	N	IMPRECISE;SVMETHOD=Snifflesv1.0.11;CHR2=Gm01;END=2823642;STD_quant_start=53.010481;STD_quant_stop=53.995885;Kurtosis_quant_start=-1.585922;Kurtosis_quant_stop=-1.566291;SVTYPE=DEL;SUPTYPE=AL;SVLEN=-120;STRANDS=+-;RE=9;REF_strand=1;AF=0.9	GT:DR:DV	1/1:1:9
Gm01	2868086	56	N	TATATATATATATATATATATATATATATGTATATATATATATATATATATAAATCATGCACCAAATCATTATTAAAAAATTTCATTATTTATTTATTTAAAATAGGAGTGAAATAATA	IMPRECISE;SVMETHOD=Snifflesv1.0.11;CHR2=Gm01;END=2868086;STD_quant_start=11.722993;STD_quant_stop=9.732126;Kurtosis_quant_start=0.500000;Kurtosis_quant_stop=0.301427;SVTYPE=INS;SUPTYPE=AL;SVLEN=114;STRANDS=+-;RE=7;REF_strand=0;AF=1	GT:DR:DV	1/1:0:7
Gm01	2912038	57	N	ACTATGCTAATTTTATTTTCTAAACTTGTAGTTTCATGTATTGCATTGCATCATTTGCACATGC	PRECISE;SVMETHOD=Snifflesv1.0.11;CHR2=Gm01;END=2912040;STD_quant_start=4.123106;STD_quant_stop=6.506407;Kurtosis_quant_start=0.941176;Kurtosis_quant_stop=-0.138384;SVTYPE=INS;SUPTYPE=AL;SVLEN=60;STRANDS=+-;RE=6;REF_strand=1;AF=0.857143	GT:DR:DV	1/1:1:6
Gm01	2914634	58	N	GGGGAGTAAGTAGTTAGGTTTAGGTAGATTTAGACTCTTATTTGAATTTCGTAGAAGTAGTTATCTTTATCGCAATTTAAATATTGTATCTTCTAATTTTATCTTTCAAACTATCTTTAAATCTTTATCATCTTATCTTATCTATTATCTTTTTATTCTTTTATTTTAAATTTCTTATCCTTTGCTAGATTTAGATACTTTTAATTTTATACACCAAATTTACAACTTGCAAACTAGGGAAAGTATTTCATATAAGGCAACAAACTCCCGTGGTACGACACTCGCCACCGAGAGACTATTCACATTACTACGAGCAATTTGGTACACTTGGAAAAAGCTAACAAGGACTTGAAGAAATTAAGAGAGATATGAACAAAGATGACGTCAACTCCCAAGCTA…	IMPRECISE;SVMETHOD=Snifflesv1.0.11;CHR2=Gm01;END=2914634;STD_quant_start=3.366502;STD_quant_stop=64.647764;Kurtosis_quant_start=-1.167820;Kurtosis_quant_stop=-0.475872;SVTYPE=INS;SUPTYPE=AL;SVLEN=1938;STRANDS=+-;RE=3;REF_strand=0;AF=1	GT:DR:DV	1/1:0:3
Gm01	2915328	59	GGGTGCACAGAAGATTTCGAGAGTGCTTCCTTCTATGTCTTTAAGGCTCTCCACACTGGATGGCCTGATTGATGAACTTGAATGTTAATGAAGTTGGAAGAACAATTGAGAAGGTGACATTCAAAGGGATCTTTCCACA	N	IMPRECISE;SVMETHOD=Snifflesv1.0.11;CHR2=Gm01;END=2915467;STD_quant_start=10.331989;STD_quant_stop=8.529361;Kurtosis_quant_start=-0.107931;Kurtosis_quant_stop=-0.537535;SVTYPE=DEL;SUPTYPE=AL;SVLEN=-139;STRANDS=+-;RE=4;REF_strand=0;AF=1	GT:DR:DV	1/1:0:4
Gm01	2915705	60	N	ACGTTTGTCCTAAGATAAAAATATTGCGCACTTACACACACATATATATATATATATATATATATATATATA	IMPRECISE;SVMETHOD=Snifflesv1.0.11;CHR2=Gm01;END=2915706;STD_quant_start=9.041571;STD_quant_stop=21.283797;Kurtosis_quant_start=0.151362;Kurtosis_quant_stop=-0.667763;SVTYPE=INS;SUPTYPE=AL;SVLEN=73;STRANDS=+-;RE=4;REF_strand=0;AF=1	GT:DR:DV	1/1:0:4
Gm01	2918335	61	CTAACTTAATTGATTGAGCAGAATGTTTATAAATTACTTAGTATATATCTTTGATTCCTATG	N	PRECISE;SVMETHOD=Snifflesv1.0.11;CHR2=Gm01;END=2918397;STD_quant_start=3.000000;STD_quant_stop=2.000000;Kurtosis_quant_start=1.000000;Kurtosis_quant_stop=1.000000;SVTYPE=DEL;SUPTYPE=AL;SVLEN=-62;STRANDS=+-;RE=4;REF_strand=2;AF=0.666667	GT:DR:DV	0/1:2:4
[truncated: 30,982 more rows]

## Sheet: Table-S7
Supplementary Table 7. List of structural variants identified in Gm_H004 using Oxford Nanopre MinION sequencing data.
[truncated: 28,136 more rows]
